# Supplementary material for: ATG conjugation–dependent/independent mechanisms underlie lysosomal stress–induced TFEB regulation
Source: J Cell Biol. 2025 Aug 29;224(10):e202307079. doi: 10.1083/jcb.202307079 (PMC12396377; doi:10.1083/jcb.202307079)
Supplement: Table S1 — shows a list of differentially expressed genes (DEGs). [file jcb_202307079_tables1.xlsx]

## Sheet: (i)WTcontrol vs WTLLOMe1h
Geneid	WTN1_Control	WTN2_Control	WTN3_Control	WTN1_LLOMe1h	WTN2_LLOMe1h	WTN3_LLOMe1h	logFC	p.value	FDR	ranking
CTGF	2.98167	2.38067	1.94863	110.011	119.407	147.047	5.68188	2.55e-21	8.44e-17	1
FOSB	0.689024	0.732376	0.681291	21.7268	23.2063	29.8139	5.14667	1.09e-20	1.8e-16	2
JUN	4.8973	3.35858	3.69704	109.383	110.756	150.399	4.95222	3.56e-20	3.93e-16	3
CYR61	80.4456	71.0083	68.7661	839.991	1114.31	1005.58	3.75037	1.61e-19	1.34e-15	4
DUSP5	6.11451	5.2157	3.71744	102.258	128.293	117.778	4.53097	3.44e-19	2.28e-15	5
NR4A1	12.4592	10.8088	11.3487	161.441	136.827	214.184	3.8857	7.28e-19	4.02e-15	6
NR4A2	3.61192	3.74813	3.77663	28.4542	26.3591	38.1354	3.05911	4.67e-17	2.21e-13	7
KLF6	4.55216	6.33442	5.12398	36.694	39.2421	39.7604	2.85369	5.61e-17	2.32e-13	8
EGR1	1.77315	0.960576	1.05471	30.9857	72.6897	65.2626	5.47709	2.1e-16	7.72e-13	9
EGR2	0.0322981	0.06253	0.0498586	2.67302	3.49383	4.9317	6.19721	3.58e-15	1.19e-11	10
PIM1	4.74556	5.17711	5.50399	27.2781	22.3287	28.4066	2.3395	4.45e-15	1.34e-11	11
IER3	37.8908	41.4181	27.2244	207.887	334.84	266.963	2.9255	9.63e-15	2.66e-11	12
PPP1R15A	12.3523	10.2786	9.60574	71.373	45.3131	62.3159	2.47293	2.45e-14	6.04e-11	13
ZFP36L1	7.85426	7.72527	7.25139	33.9193	26.7516	30.2359	1.99482	2.55e-14	6.04e-11	14
DUSP1	34.1275	36.1833	33.9286	191.996	450.385	353.877	3.25874	3.39e-14	7.48e-11	15
IL6	0.629812	0.487734	0.414823	6.4983	9.13114	5.92934	3.80995	7.28e-14	1.51e-10	16
IER2	65.0999	66.7515	54.7292	195.29	310.635	299.822	2.10986	5.73e-13	1.12e-09	17
THBS1	12.6876	13.8256	14.8073	47.5272	37.3239	49.8725	1.70636	6.8e-13	1.25e-09	18
FOSL1	25.9744	17.4592	14.6871	109.561	83.0123	93.3553	2.29791	8.17e-13	1.42e-09	19
JUNB	86.6072	94.4424	61.0585	297.966	467.111	398.754	2.26406	9.75e-13	1.62e-09	20
ADAMTS1	7.19538	6.58299	8.49996	23.344	21.8504	29.1334	1.7399	1.15e-12	1.81e-09	21
DUSP6	1.33869	1.43596	1.19151	6.9311	6.8958	5.85884	2.31207	2.53e-12	3.81e-09	22
ZFP36	6.37685	4.93267	3.95556	19.9882	35.2345	33.6433	2.53784	3.4e-12	4.89e-09	23
BHLHE40	18.0359	23.2841	15.8628	65.2342	57.1619	62.0233	1.68844	6.35e-12	8.76e-09	24
TNFAIP3	1.62115	2.03611	2.48145	7.26746	6.75559	9.2006	1.92096	1.32e-11	1.75e-08	25
NR4A3	3.20887	3.56614	4.50467	18.2775	11.4451	25.6485	2.29343	1.65e-11	2.11e-08	26
SPRY2	2.83979	3.46892	2.85294	9.3879	11.0345	10.0283	1.73315	2.76e-11	3.39e-08	27
PHLDA1	3.98594	4.4347	3.03659	15.8753	12.767	10.9585	1.79091	4.12e-11	4.88e-08	28
EDN1	2.64791	1.05821	2.17504	9.20542	12.2178	14.0341	2.59386	4.95e-11	5.65e-08	29
PTGS2	1.40793	2.36309	1.68265	6.73526	6.5081	7.05636	1.89435	5.69e-11	6.28e-08	30
TIPARP	6.69766	7.25709	5.76909	16.3433	17.5957	17.1004	1.37189	7.82e-11	8.14e-08	31
AMOTL2	21.1175	23.3854	20.7722	75.9582	48.6621	61.5698	1.51333	7.86e-11	8.14e-08	32
RND3	15.448	13.6872	15.7859	61.3861	35.694	44.5248	1.66029	8.6e-11	8.63e-08	33
TRIB1	5.8951	6.78741	5.02893	16.2717	15.6078	15.8223	1.4291	9.64e-11	9.39e-08	34
ATF3	11.5959	8.19629	11.4971	64.8594	28.0451	73.0821	2.40555	1.29e-10	1.22e-07	35
ITPRIP	15.4414	13.1684	13.379	45.5226	29.8479	39.7876	1.45638	1.39e-10	1.28e-07	36
CITED2	43.2071	44.9976	46.3755	116.766	90.6609	134.503	1.34478	1.54e-10	1.38e-07	37
JUND	30.1723	32.0248	28.1093	67.6686	65.4257	73.4753	1.19386	1.64e-10	1.43e-07	38
WEE1	10.3375	10.6922	9.25418	23.3701	26.8461	22.8968	1.27383	1.79e-10	1.52e-07	39
LOC102724428	46.3466	52.3502	47.7303	100.561	120.412	115.864	1.20364	1.98e-10	1.64e-07	40
ARC	0.138439	0.167514	0.0890453	1.23588	1.44245	2.45721	3.66495	2.57e-10	2.08e-07	41
DNAJB9	3.13566	3.05482	2.66849	9.37319	8.41502	8.54292	1.57241	3.47e-10	2.74e-07	42
C8orf4	5.65292	4.18455	5.76057	16.7402	13.3917	23.285	1.77466	5.29e-10	4.08e-07	43
RHOB	121.039	119.588	124.055	236.862	251.835	284.78	1.0859	5.61e-10	4.22e-07	44
BMP2	18.4301	18.6715	20.7671	44.4418	36.7521	46.1659	1.13997	6.55e-10	4.82e-07	45
F3	12.1088	9.30705	10.4651	37.3644	29.011	23.5948	1.50303	8.6e-10	6.19e-07	46
FOS	4.58613	3.77581	4.37914	10.1696	26.7236	24.6008	2.27011	1.13e-09	7.96e-07	47
SIK1	16.6291	20.7984	19.3895	36.2234	45.5152	47.201	1.18342	1.36e-09	9.37e-07	48
NUAK2	5.50373	6.38198	5.9032	12.4942	17.8849	14.6177	1.34126	1.46e-09	9.86e-07	49
CSRNP1	7.55775	9.7147	6.32754	18.5689	26.1234	21.2229	1.48129	1.5e-09	9.9e-07	50
CCNL1	4.88895	3.57272	4.47335	11.8971	8.65809	12.2316	1.3431	1.96e-09	1.28e-06	51
GADD45A	15.1196	9.6619	11.0328	77.4336	29.1523	51.6288	2.14514	2.45e-09	1.56e-06	52
TXNIP	15.0784	17.001	12.2864	37.8914	34.7074	31.1585	1.22694	2.52e-09	1.57e-06	53
DUSP10	0.650462	0.539706	0.701289	3.17506	2.20475	2.42504	2.04922	2.66e-09	1.63e-06	54
PTGER4	1.57834	2.11243	2.37293	5.54675	5.37308	6.0601	1.48815	3.17e-09	1.91e-06	55
KDM6B	2.87321	3.27679	3.09739	7.82149	5.91248	7.26143	1.18437	3.81e-09	2.25e-06	56
EGR3	0	0.00976143	0.0207555	0.406689	0.283332	0.608056	5.26107	5.17e-09	3.01e-06	57
TUFT1	11.4462	12.7291	12.7177	40.9424	22.3921	31.7108	1.36752	5.71e-09	3.26e-06	58
CXCL2	1.35475	0.327854	0.479263	4.90883	5.94762	5.51739	2.91522	6.8e-09	3.82e-06	59
MCL1	85.8447	89.1192	73.9642	198.053	151.256	168.607	1.05779	8.72e-09	4.81e-06	60
DUSP2	18.9224	17.5259	23.088	35.1556	73.4411	76.8229	1.64023	1.09e-08	5.91e-06	61
ZBTB10	1.65353	2.39371	1.65544	5.04522	4.67406	4.17348	1.28581	1.14e-08	6.11e-06	62
PMAIP1	8.77476	7.24421	8.27109	20.059	15.548	18.5289	1.15882	1.65e-08	8.66e-06	63
LDLR	22.7076	21.4392	28.1384	94.6579	41.2055	79.8691	1.5796	1.68e-08	8.69e-06	64
TGIF1	13.3526	14.3405	12.588	22.8075	28.4185	28.2707	0.981215	1.85e-08	9.4e-06	65
SLC25A25	6.55272	5.04783	5.73107	16.7981	10.4773	13.3871	1.23304	1.88e-08	9.43e-06	66
DCUN1D3	1.81433	1.70465	1.73905	4.66296	4.23149	4.8785	1.38968	2.19e-08	1.07e-05	67
BTG1	9.47262	9.89772	8.58191	18.7939	17.1515	17.9167	0.947431	2.19e-08	1.07e-05	68
MAFG	8.81547	6.08865	8.6391	22.1458	13.8743	19.7139	1.24635	2.43e-08	1.16e-05	69
DUSP8	1.85902	1.94309	2.28878	4.6476	4.262	5.59047	1.25235	2.48e-08	1.16e-05	70
SLC2A3	35.6378	40.8432	31.7966	69.8897	69.1573	70.6055	0.95359	2.48e-08	1.16e-05	71
HBEGF	3.0505	2.19899	3.74053	11.8701	6.86902	8.79526	1.62287	2.51e-08	1.16e-05	72
ERRFI1	4.58197	4.20115	4.35018	16.2263	7.90276	12.4431	1.47952	2.85e-08	1.28e-05	73
MAFF	6.99413	5.0144	4.60499	31.8554	10.7225	24.1902	2.00517	2.87e-08	1.28e-05	74
NABP1	5.19548	4.53744	4.19643	12.7331	9.27983	9.31524	1.17243	3.99e-08	1.76e-05	75
GADD45B	20.0349	14.761	16.5713	39.4031	31.7949	34.4601	1.04333	7.92e-08	3.45e-05	76
DUSP4	4.66298	5.46234	3.71176	10.8662	8.79305	9.28641	1.06442	8.69e-08	3.74e-05	77
SERTAD2	4.7945	5.54381	4.4586	10.1299	9.30543	8.67587	0.927798	1.73e-07	7.34e-05	78
EPHA2	36.3896	32.4469	33.0822	81.5682	51.8468	65.5963	0.967262	2.09e-07	8.74e-05	79
SGK1	94.4642	95.6898	105.32	142.536	203.131	209.974	0.912957	2.15e-07	8.89e-05	80
INSIG1	7.27394	7.57447	8.71961	25.5901	12.2141	18.9544	1.27177	2.33e-07	9.54e-05	81
BACH1	3.14914	4.42053	4.21798	11.14	6.4311	8.5315	1.14999	2.75e-07	0.000111	82
CCRN4L	7.12253	6.1231	7.64759	15.0583	11.8966	14.6545	0.99712	3.52e-07	0.000139	83
SERPINE1	7.35637	8.54528	5.57927	18.9593	12.1919	16.16	1.13714	3.53e-07	0.000139	84
MAFK	17.6931	14.3223	14.8166	34.6087	24.7631	27.2823	0.89037	4.68e-07	0.000182	85
MIR614	165.515	176.133	136.503	336.715	286.144	320.846	0.980386	4.97e-07	0.000191	86
UGCG	7.74645	8.76943	6.71479	14.3169	14.7294	13.3488	0.868966	5.95e-07	0.000227	87
TSC22D2	5.26303	5.46843	5.36408	11.0723	7.87915	10.9686	0.894917	6.71e-07	0.000253	88
GDF15	5.65414	6.66671	3.98133	16.2166	10.2327	14.6779	1.33099	7.33e-07	0.000273	89
IER5	32.6521	31.6077	23.1794	55.6565	64.7937	46.7554	0.937632	9.21e-07	0.000339	90
ZNF267	3.21144	3.05168	2.91083	6.57246	5.29807	5.98881	0.962693	1.06e-06	0.000386	91
SNAI2	3.59906	3.69438	4.20108	10.0867	6.01765	9.58479	1.16198	1.12e-06	0.000405	92
MXD1	1.7347	1.74955	1.69177	3.80787	3.04521	3.3124	0.976264	1.15e-06	0.000411	93
KCNJ12	1.62272	2.01696	1.4526	3.43681	3.36334	3.54862	1.02163	1.34e-06	0.000473	94
BBC3	1.77362	1.55875	1.77726	4.49026	3.49711	3.97195	1.22993	1.4e-06	0.000484	95
ZC3H12A	5.40464	2.76622	5.47259	8.85244	9.4837	16.4337	1.34871	1.4e-06	0.000484	96
DYNC1H1	27.987	40.209	34.4918	20.2659	19.9313	19.3929	-0.78249	1.56e-06	0.000533	97
FAM60A	25.7525	30.7952	25.6899	45.209	44.9604	44.834	0.71648	1.6e-06	0.00054	98
ZFP36L2	18.9665	22.5721	18.7088	35.2146	32.0081	32.123	0.723177	1.87e-06	0.000625	99
EIF5	49.6967	48.3513	53.6147	32.4654	30.2449	33.4251	-0.65505	2.29e-06	0.000758	100
EPPK1	4.60526	5.13051	6.2285	8.9572	7.78163	10.1388	0.754102	2.39e-06	0.000785	101
DNAJB4	19.6926	24.1235	24.0937	36.601	34.2035	38.3789	0.687246	2.87e-06	0.000932	102
ZNF281	8.55463	10.018	9.43731	17.1541	13.2688	16.2036	0.736699	3.06e-06	0.000984	103
SRF	17.2018	17.4636	16.4142	31.6363	23.8675	28.0135	0.710883	3.11e-06	0.000991	104
MYADM	20.1083	23.0587	18.9356	34.3971	31.8574	33.2536	0.681025	3.77e-06	0.001178	105
ADM	31.5806	27.8099	26.4498	54.8734	40.8877	49.3757	0.758699	3.77e-06	0.001178	106
YOD1	7.99526	9.57218	11.0622	16.2948	13.7381	17.8497	0.744462	4e-06	0.001237	107
NCOA7	7.51155	8.1905	7.82521	12.9739	10.8447	13.9976	0.684915	4.28e-06	0.001311	108
KLF11	5.09565	7.57395	5.16011	11.3649	11.3687	9.90039	0.873258	4.86e-06	0.001477	109
NEAT1	30.7318	17.5849	41.537	71.5996	48.0607	137.953	1.5178	4.97e-06	0.001486	110
ZNF217	4.72146	7.38118	5.07911	9.69643	11.8485	9.96788	0.875896	4.98e-06	0.001486	111
GPRC5A	101.385	127.745	88.1893	216.467	153.058	189.499	0.815872	5.29e-06	0.001566	112
AHNAK	31.5549	45.8974	37.3502	24.3964	23.1957	20.2829	-0.75478	5.61e-06	0.001645	113
SDE2	13.5425	16.1393	15.145	24.1888	22.8612	23.0647	0.647979	6.04e-06	0.001754	114
SLC16A6	7.04405	7.30313	7.44734	12.7965	10.0101	13.3897	0.732612	6.16e-06	0.001768	115
TSC22D1	23.3548	22.2547	22.4818	35.0201	33.2775	35.2904	0.60731	6.22e-06	0.001768	116
UBR4	12.9791	22.0515	17.0919	9.92355	10.0596	9.44879	-0.82218	6.25e-06	0.001768	117
SERTAD1	13.3358	12.6634	12.5044	22.0542	21.2925	21.7402	0.759388	6.71e-06	0.001883	118
CITED4	25.4086	25.7435	20.3742	36.0238	43.005	40.9682	0.74615	6.93e-06	0.00192	119
BCL10	7.87608	9.0794	6.84431	12.4663	13.9573	13.9533	0.761822	6.96e-06	0.00192	120
KLF10	11.6252	15.4717	13.4832	19.1537	23.2116	25.0562	0.732445	7.09e-06	0.00194	121
ZNF184	1.3598	1.02701	1.5532	2.83747	2.5751	2.89205	1.08043	7.9e-06	0.002144	122
ZC3H12C	1.01648	1.56565	1.52001	3.12368	2.18278	2.65446	0.959952	7.98e-06	0.002148	123
LATS2	8.23215	9.07209	10.9983	18.8351	11.9469	18.1613	0.792773	1.14e-05	0.003044	124
FEM1C	3.58287	4.87626	4.35536	7.6088	6.64199	6.85728	0.722659	1.4e-05	0.003717	125
TBX3	15.6575	20.288	15.6746	31.1774	25.1932	26.5452	0.684942	1.47e-05	0.003852	126
ZNF548	1.97631	2.17588	1.96683	3.613	3.88499	3.33726	0.82708	1.5e-05	0.003873	127
HUWE1	26.6217	37.4524	31.3137	21.3976	19.3957	19.123	-0.66835	1.5e-05	0.003873	128
NEDD9	3.71578	2.96469	4.93219	11.4797	4.5382	10.8673	1.21421	1.57e-05	0.004025	129
SLC38A2	123.568	168.837	136.273	227.13	216.347	222.314	0.636539	1.64e-05	0.004167	130
NFKBIZ	0.656373	0.270624	0.562914	1.33788	0.956268	2.61258	1.71256	1.67e-05	0.004214	131
UBALD2	9.11781	7.73844	7.33495	17.345	12.5387	13.3328	0.840084	1.71e-05	0.004286	132
PPP1R3B	0.365199	0.622865	0.420581	1.28583	1.41701	0.837212	1.33217	1.76e-05	0.004359	133
ZIC5	4.2947	3.6954	3.89447	6.77869	6.64149	6.0009	0.712356	1.76e-05	0.004359	134
RASD1	0.116739	0.113005	0.210245	0.343299	1.58535	1.19213	2.79793	1.8e-05	0.004412	135
SYNE2	1.53615	1.72565	2.06246	1.24659	0.835869	0.998967	-0.78274	1.9e-05	0.004638	136
MEF2D	13.8956	13.4279	12.6181	22.7918	17.9904	20.0846	0.609467	1.99e-05	0.004803	137
PRDM1	0.821567	1.45907	0.971996	1.98391	2.38109	2.0888	0.98764	2.01e-05	0.004813	138
VEGFA	13.6615	11.6042	12.7397	21.6642	17.5996	19.2737	0.626111	2.09e-05	0.004983	139
CDKN1A	16.9198	20.9111	13.7769	30.185	30.8163	25.646	0.748562	2.12e-05	0.005015	140
ELAVL2	1.29645	1.88758	2.55997	3.57785	3.36626	4.39773	0.985206	2.28e-05	0.005357	141
CCNG2	0.596446	0.721711	0.652187	1.35465	1.24816	1.40489	1.02405	2.39e-05	0.005564	142
ZFAND5	16.3275	16.4885	14.7815	25.2007	21.9742	23.7284	0.576211	2.53e-05	0.005857	143
PLK2	37.0886	35.3979	41.2759	58.4445	51.2461	58.4584	0.566756	2.63e-05	0.006059	144
IRF2BP2	22.4058	27.1962	18.5662	36.2082	41.4264	33.0911	0.701206	2.81e-05	0.00643	145
ZNF699	0.218427	0.258427	0.324697	0.734101	0.818293	0.660909	1.468	2.94e-05	0.006661	146
CREBRF	0.281787	0.16912	0.307397	0.885489	0.496161	0.553596	1.3624	2.98e-05	0.006706	147
SNIP1	5.94896	6.12329	5.48383	10.1178	8.06177	9.27662	0.646338	3.46e-05	0.007737	148
PLAUR	20.8895	18.4263	18.0554	34.1868	26.7843	27.3362	0.625161	3.51e-05	0.007794	149
HERC2	7.17396	9.61643	8.54227	6.0581	5.30298	5.09993	-0.61839	3.74e-05	0.008213	150
DST	3.36448	3.81142	4.27357	2.78567	1.94757	2.58266	-0.64314	3.74e-05	0.008213	151
ZNF529	0.76448	0.949887	1.08032	1.80714	1.39993	1.81993	0.849901	3.93e-05	0.008573	152
GRPEL2	9.4076	12.86	11.8559	17.3437	16.4929	18.2991	0.613168	4.47e-05	0.009637	153
HSPG2	7.81656	9.60484	11.8145	6.14471	4.84206	7.10266	-0.69032	4.48e-05	0.009637	154
BTG2	3.25426	2.69495	3.91048	5.86368	4.82725	6.89712	0.837421	5.23e-05	0.011169	155
RUSC2	9.12474	8.40281	8.59924	14.7233	11.6907	12.489	0.577323	5.44e-05	0.011541	156
IRS2	16.7376	22.1934	16.9102	32.2057	27.201	26.644	0.625597	5.48e-05	0.011554	157
CXCR4	33.9929	41.2552	39.7751	50.9657	55.9053	61.7656	0.553137	6.34e-05	0.013293	158
MSMO1	9.51769	13.1238	14.4966	21.2006	16.7386	21.8662	0.690184	6.97e-05	0.014529	159
MACF1	4.15196	5.11463	4.58567	3.54492	2.91952	2.68539	-0.59408	7.24e-05	0.014991	160
KBTBD8	0.446543	0.453346	0.448344	1.00661	0.948648	0.92155	1.09477	7.32e-05	0.015063	161
PER1	8.64747	8.66874	8.86666	14.4245	10.6828	14.3336	0.592066	7.37e-05	0.015068	162
IRF2BPL	5.58377	7.0683	5.55701	9.69246	10.896	8.37864	0.672806	7.5e-05	0.015244	163
PNRC1	15.1155	17.1556	13.7345	22.2053	24.8416	22.6328	0.59999	7.6e-05	0.01534	164
IL8	0	0.0579273	0	0.251398	1.06488	0.2037	4.44791	7.7e-05	0.015466	165
LRIG3	3.61962	3.48033	4.30009	6.31724	5.33535	6.29643	0.658556	7.77e-05	0.015494	166
ETV3	4.4198	5.00306	4.67969	6.98553	6.7425	7.1023	0.564469	8.06e-05	0.01598	167
ZCCHC3	5.84294	4.29574	4.09124	8.42042	7.7756	7.51694	0.738621	8.12e-05	0.016016	168
ZNF670	1.40965	1.55278	1.75087	2.51176	2.64049	3.06107	0.802337	8.32e-05	0.016312	169
ABL2	7.32816	10.8534	8.8574	18.3361	12.0685	13.4541	0.700396	8.96e-05	0.017409	170
ADRB2	1.17419	0.652959	0.694187	2.26701	1.61448	2.23536	1.27671	8.99e-05	0.017409	171
ZNF597	1.78394	1.89399	2.5762	3.74722	3.90749	4.44943	0.955556	9.07e-05	0.017457	172
SPRY4	0.120265	0.109142	0.0850909	0.391561	0.38719	0.20469	1.64504	9.33e-05	0.017865	173
PPP1R15B	46.7584	75.9091	71.6607	85.8671	105.121	123.436	0.695101	9.4e-05	0.017899	174
CLCF1	3.28377	2.02738	2.36827	5.08364	4.33476	5.05458	0.915644	9.93e-05	0.018796	175
MIR17HG	0.640481	0.314918	0.816079	1.23004	1.04737	2.11592	1.31061	9.99e-05	0.018796	176
HMGCS1	16.3996	18.6115	20.9426	33.2918	21.7417	31.2349	0.626881	0.000102	0.018945	177
FBXO30	5.09458	5.04295	6.05964	7.87503	7.65803	8.72408	0.585579	0.000102	0.018945	178
ARL5B	5.00687	6.28402	6.42493	9.28406	7.41235	10.1689	0.601668	0.000103	0.018998	179
HAS2	0.654236	0.738861	0.641235	1.41351	1.51726	1.31803	1.06285	0.000104	0.019045	180
SOWAHC	22.6245	29.1057	17.4289	40.4135	39.8434	32.0251	0.700019	0.000106	0.019331	181
ZNF614	0.578226	0.570292	0.875767	1.71417	0.980925	1.63404	1.10166	0.00011	0.019991	182
FAT1	9.87318	16.4328	15.7873	9.23519	8.33487	9.18102	-0.65073	0.000125	0.022359	183
MDN1	2.20291	2.73443	2.88539	1.96826	1.44374	1.67606	-0.6161	0.000125	0.022359	184
PIM3	54.8318	44.069	42.2833	71.4209	66.2764	67.4886	0.54078	0.000125	0.022359	185
KLF9	4.50592	7.57624	4.97994	9.84343	10.2568	8.2597	0.734854	0.000126	0.022359	186
MIDN	42.7551	49.6475	32.8232	63.1147	71.7785	58.4455	0.627446	0.000129	0.022776	187
FAM76B	2.43197	2.63887	2.87534	4.26733	3.59139	4.89553	0.683355	0.000133	0.023243	188
MB21D1	12.8581	10.3184	11.0559	20.4145	15.353	17.3234	0.636027	0.000133	0.023243	189
C1orf63	3.27101	1.48883	3.32172	7.08019	3.34759	8.19549	1.20657	0.000138	0.024079	190
BCL2L11	2.99611	3.06417	3.00006	4.58941	4.50904	4.31718	0.569214	0.000141	0.024419	191
RGS16	2.03472	1.4823	1.38161	3.22533	3.33983	2.75414	0.930118	0.00015	0.025825	192
ELMSAN1	4.63933	6.41069	6.29449	8.89192	7.88698	8.84458	0.565663	0.000153	0.026181	193
YRDC	22.4787	21.2756	21.4465	29.7429	32.1131	30.915	0.511174	0.000153	0.026181	194
ZBTB5	2.84212	3.02026	3.79226	4.64039	4.45884	6.06023	0.652245	0.000155	0.026377	195
WSB1	6.11886	4.77142	6.17219	10.4251	6.82236	9.8357	0.669257	0.000165	0.027764	196
CDC42EP2	15.433	15.3544	14.7148	22.9466	21.9884	20.7978	0.533626	0.000165	0.027764	197
OTUD1	13.2576	20.1308	6.17263	31.1458	45.4616	18.5042	1.26648	0.00017	0.028519	198
RNF168	7.86164	6.4742	8.27724	13.2911	10.0884	10.3648	0.583162	0.000173	0.028798	199
PRKDC	51.4302	89.8831	70.0209	43.1584	50.2409	39.8569	-0.66151	0.000186	0.030771	200
ZNF800	2.56578	3.02576	3.1394	4.17819	4.50083	4.42182	0.588455	0.000191	0.031547	201
LRP1	5.38043	5.86434	7.64709	4.39705	3.01646	4.74017	-0.63375	0.000196	0.032079	202
CPEB2	1.30565	1.78349	1.49299	2.27938	2.99597	2.29276	0.726404	0.000204	0.03325	203
HTT	5.48953	6.67725	6.45208	4.6092	4.12728	4.41844	-0.49838	0.000209	0.033871	204
MESDC1	7.50759	8.1253	6.53897	10.3822	12.0427	10.7654	0.582898	0.000215	0.034668	205
ZNF222	0.625766	0.807667	0.981329	1.90281	1.89777	1.6809	1.18653	0.000235	0.037794	206
KLF3	5.00625	5.55655	5.62865	7.51705	7.52815	7.94492	0.508059	0.000238	0.0381	207
BIRC6	5.76175	9.34822	7.68952	5.25613	5.08009	4.78275	-0.58961	0.000245	0.038988	208
SLC19A2	8.39963	8.89112	8.7598	15.1518	10.1784	13.6108	0.581592	0.000246	0.038988	209
RHEBL1	0.997162	1.11971	1.5188	3.01619	2.31612	2.67667	1.14412	0.000251	0.039642	210
ZNF567	0.832372	0.836738	0.856623	1.66773	1.33428	1.86817	0.946004	0.000259	0.040706	211
COQ10B	7.87491	7.45641	8.74649	12.4197	10.378	12.8276	0.567744	0.000275	0.04293	212
VPS13D	1.8368	2.46144	2.34681	1.56167	1.4014	1.51298	-0.56705	0.000277	0.043055	213
HERC1	2.44667	3.04974	3.37337	2.1374	1.75472	2.10249	-0.56155	0.000285	0.044034	214
CPEB3	1.0306	1.52099	1.43446	2.24289	2.16783	2.16076	0.724079	0.000287	0.04419	215
CHIC2	1.16316	1.09946	0.999886	2.04659	2.02498	1.71684	0.830019	0.000291	0.044695	216
PLK3	2.42048	1.59185	2.51001	4.05191	3.65137	3.55808	0.794852	0.000301	0.045963	217
MKI67	19.6976	26.6267	27.0915	17.896	14.78	18.2337	-0.52584	0.000312	0.047466	218
GEM	0.629812	0.406445	0.528132	2.2539	0.961265	0.998206	1.44011	0.000317	0.04791	219
FUT1	0.704787	0.682244	0.882473	1.40147	1.10014	1.82787	0.930987	0.000323	0.048566	220
FRMD4B	0.479605	0.724904	0.614807	1.16649	1.0087	1.15385	0.871745	0.000324	0.048588	221
RGMB	3.56516	4.18048	3.7825	6.30752	5.24091	5.37977	0.557128	0.00033	0.04924	222
ZNF562	4.79246	4.69113	4.97154	8.34331	5.8171	6.96539	0.550648	0.000333	0.049447	223
FOXN2	2.75045	4.57031	3.67796	5.29168	5.66066	6.1934	0.64035	0.000334	0.049447	224
RASSF9	2.78366	3.51951	3.33247	5.29825	4.76196	6.16049	0.750649	0.000341	0.050042	225
LIF	1.93711	1.31866	2.12217	4.31574	2.62189	2.7348	0.856916	0.000341	0.050042	226
PFKFB3	9.44525	7.17307	8.79672	14.9338	9.71615	13.5204	0.589048	0.000366	0.053375	227
PDK4	3.07468	3.36339	2.38383	6.30207	4.53257	3.96923	0.750109	0.000379	0.055037	228
PGBD2	1.67578	1.38623	1.7246	2.61976	2.51119	2.44965	0.66798	0.000381	0.055127	229
ZNF121	3.91794	5.37288	7.19615	12.8476	5.91188	12.6486	0.933111	0.000396	0.056959	230
HECTD4	1.92833	2.50911	2.84423	1.69511	1.41637	1.7534	-0.57828	0.0004	0.05738	231
OSER1	13.9176	12.07	13.9713	19.599	16.2212	20.2958	0.491794	0.000407	0.058122	232
SH3RF1	6.64694	7.26911	7.53862	11.4221	8.30351	11.0822	0.523693	0.000416	0.059168	233
RGS2	32.6495	24.655	20.8449	47.0227	39.4621	34.106	0.62844	0.000429	0.060778	234
ATXN7	2.27079	2.72965	3.22289	4.65312	3.35204	4.45655	0.603382	0.00044	0.061992	235
BCL6	3.23394	4.09423	3.08749	5.78248	5.38181	4.39293	0.581932	0.000465	0.065182	236
STX11	0.662077	0.801126	0.618609	1.37608	1.19938	1.08449	0.816	0.000466	0.065182	237
SVEP1	5.00064	5.51279	6.95818	4.41343	3.51067	4.25252	-0.51628	0.000471	0.065581	238
FOXC2	7.60827	8.89071	7.26842	12.3012	11.9519	11.3794	0.585718	0.000476	0.066007	239
NET1	9.60057	10.7855	10.7521	15.8365	13.5867	13.6511	0.471859	0.000497	0.068615	240
PLEKHO2	2.97506	2.81355	2.72311	4.94178	3.69804	4.45352	0.623133	0.000513	0.070304	241
ZNF888	1.96136	2.34978	2.31828	3.91595	2.89185	4.32506	0.747395	0.000514	0.070304	242
UBC	495.499	419.775	488.215	828.255	518.028	676.874	0.530127	0.000517	0.070513	243
CDKN1B	18.8372	17.191	18.8856	24.6735	26.4736	24.0161	0.456768	0.000523	0.071007	244
AEN	20.5863	18.6879	19.1818	30.8379	22.843	27.1912	0.470317	0.000578	0.078199	245
CPEB4	1.91741	2.78411	2.67608	3.95585	3.13034	4.03616	0.593785	0.000591	0.079554	246
ZNF136	0.858216	1.04439	1.32483	1.94693	1.55016	2.09861	0.797014	0.000612	0.082094	247
RHOV	79.4993	59.0569	72.9472	45.855	53.7201	52.6127	-0.4719	0.000618	0.082544	248
DNAJB1	85.9974	74.8244	92.2847	125.563	97.8192	124.809	0.462622	0.000628	0.083546	249
TAF1D	26.635	22.0568	28.8516	38.8776	29.7528	43.9807	0.539716	0.000642	0.085016	250
ZNF551	1.57242	1.78684	1.64638	3.09039	2.22825	2.79261	0.697938	0.000681	0.089856	251
ZNF367	8.92483	8.74603	7.89501	16.5251	10.6549	11.0108	0.582858	0.000687	0.090303	252
IGF2R	25.4036	29.0236	31.9707	21.5566	18.7837	23.064	-0.44408	0.000692	0.090338	253
SNORD45A	4.85855	4.70315	13.7503	16.8392	21.6144	29.533	1.54362	0.000693	0.090338	254
TRRAP	9.09067	12.7071	10.3619	8.06414	7.57186	7.43233	-0.47717	0.000703	0.091311	255
C11orf95	4.03951	3.89261	4.63687	6.45791	5.10147	6.29303	0.509489	0.000725	0.093759	256
AIM1L	0.0583582	0.0941527	0.0600584	0.236995	0.236847	0.189191	1.62597	0.000764	0.098303	257
NFIL3	7.3473	7.45481	6.5546	9.68841	10.1758	10.6478	0.514838	0.000766	0.098303	258
IL20	0	0	0	0.246184	0.274418	0.063325	5.69602	0.000792	0.10114	259
C3orf52	5.94841	4.51661	6.5541	10.7019	7.29011	8.3445	0.636796	0.000797	0.10114	260
MYCBP2	3.65149	4.6102	4.48147	3.46652	2.71169	2.90622	-0.48433	0.000799	0.10114	261
FOXA1	5.43353	6.03408	5.98015	8.86434	8.50979	7.42763	0.512044	0.0008	0.10114	262
CLK1	4.50447	2.82449	4.48349	6.97066	4.68473	7.12714	0.672297	0.000829	0.104356	263
ZNF350	0.784508	0.822699	0.740084	2.06901	1.06131	1.65314	1.0281	0.000874	0.109585	264
HERPUD1	37.0969	28.3636	37.8815	65.0863	37.4393	51.1166	0.57619	0.000877	0.109585	265
VPS13C	1.19891	1.832	1.73845	1.07265	1.08086	1.05262	-0.56919	0.000896	0.111233	266
ZNF845	2.18387	1.93506	2.85397	4.17469	3.04099	3.59613	0.639588	0.000899	0.111233	267
SMG1	5.59217	8.00584	8.02608	5.71811	4.56625	4.97713	-0.49862	0.0009	0.111233	268
PRRG1	4.69785	6.04724	5.41213	7.23301	7.96844	7.24847	0.477207	0.000913	0.112356	269
STX3	2.3848	2.0456	2.57017	4.09654	2.69266	3.58215	0.571044	0.000949	0.11637	270
FAM134B	0.323288	0.463162	0.519022	0.847488	0.799348	0.930681	0.981975	0.000961	0.117411	271
PPP1R3C	7.53425	6.52555	9.2637	10.112	10.9374	12.534	0.529349	0.000978	0.119079	272
NRARP	6.17005	4.93642	4.1464	7.2938	8.38552	7.34482	0.594641	0.001013	0.122868	273
TOPORS	9.7433	7.81041	10.1152	14.4316	10.8428	13.4115	0.487133	0.001022	0.123534	274
ARID5B	6.37219	7.71949	6.55145	9.83655	9.17892	8.87931	0.436567	0.00104	0.125225	275
CEP85L	0.223473	0.166404	0.194601	0.404417	0.295165	0.456976	0.982881	0.001044	0.125225	276
NR1D1	5.27612	5.42769	4.10549	9.6848	7.24867	6.09688	0.64099	0.001054	0.125876	277
PAPOLG	1.61623	1.58459	1.45718	2.36776	2.1218	2.3041	0.545682	0.001057	0.125876	278
SOCS3	12.3949	16.3287	8.36334	16.9605	23.9856	18.0551	0.668211	0.001086	0.128898	279
FBN1	14.1986	15.5686	18.5808	13.6818	9.17182	11.4801	-0.48951	0.001092	0.129188	280
KLF5	18.3345	22.3421	15.0421	32.3321	26.8719	22.1185	0.547845	0.001109	0.13067	281
HMGCR	18.1369	19.2381	21.4038	30.1035	21.4391	28.7276	0.451833	0.001165	0.136657	282
USP36	22.2897	19.8073	23.0324	38.5288	21.4278	35.3713	0.550549	0.001168	0.136657	283
USP24	11.0852	14.0255	13.2637	9.7429	9.9427	8.73224	-0.42912	0.001189	0.13861	284
ZNF765	2.01647	2.31558	2.86869	3.43837	3.18466	4.03768	0.568686	0.00122	0.141324	285
MEX3C	3.48556	4.25634	3.98004	5.79514	5.74458	5.13882	0.512535	0.00122	0.141324	286
RNF213	7.68381	13.2486	8.62473	7.06874	7.1377	5.43379	-0.58675	0.001242	0.143386	287
LPP	3.35661	5.23975	3.72258	3.03055	2.90933	2.68239	-0.51301	0.001253	0.144066	288
SNORD49A	1.43704	1.39107	8.87342	18.1113	10.0942	18.169	1.99007	0.001285	0.147266	289
CXCL3	0.396146	0.25565	0.226493	1.40536	0.618368	0.813367	1.68523	0.00132	0.150814	290
DLX2	8.30319	11.5956	9.04641	14.1204	13.5831	13.3514	0.505489	0.001355	0.154234	291
CSPG4	25.3166	27.1279	31.849	20.3304	18.0627	24.2092	-0.4276	0.001424	0.161492	292
SOX4	7.01597	7.38873	6.75767	9.63744	9.64594	9.0709	0.424547	0.001474	0.166613	293
PELI1	1.65338	1.85864	1.87994	2.8344	2.53507	2.78811	0.599665	0.001482	0.166999	294
CHAC1	3.17207	1.3612	2.08658	7.74838	2.63398	3.91198	1.1205	0.001502	0.168639	295
MNT	8.78694	8.60787	9.07547	12.1101	10.9136	11.8966	0.402257	0.001523	0.170454	296
MYC	238.989	232.347	191.964	287.887	323.954	275.59	0.42191	0.001538	0.17154	297
RNF139	7.70151	8.24542	9.32084	11.1688	10.6176	12.4787	0.441754	0.001566	0.174054	298
GAGE12C	5.15575	0	0.093087	0	0	0.175941	-4.74069	0.001586	0.175429	299
ANKRD1	0.284277	0.225151	0.186174	0.716561	0.50829	0.653495	1.4228	0.001589	0.175429	300
ZNF394	7.00051	6.00908	7.04525	8.98538	9.18274	9.57325	0.470974	0.001628	0.178777	301
KDM6A	1.66235	2.15904	2.40712	3.41812	2.60529	3.16037	0.564307	0.00163	0.178777	302
THAP5	5.46635	5.85194	6.08286	8.65412	7.33901	7.80437	0.455144	0.001636	0.17886	303
LOC284454	6.18274	2.53318	7.04355	9.61647	6.05994	15.1867	0.970205	0.001658	0.180596	304
RAB33B	0.922987	1.1998	1.08557	1.61749	1.6548	1.9364	0.697737	0.001712	0.185932	305
MIER1	7.92444	9.40027	10.7884	12.4752	11.2216	13.9249	0.422901	0.001755	0.189996	306
MTF1	3.31481	3.12206	3.73408	5.41437	3.93166	4.70512	0.470439	0.001772	0.191183	307
ARRDC3	6.85347	5.82723	5.95542	7.55079	8.17563	10.0161	0.464988	0.001805	0.194073	308
HNRNPU-AS1	3.0437	1.24314	2.0605	1.22345	1.127	1.28833	-0.79907	0.00193	0.206909	309
GATA6	3.29246	3.18715	2.89713	4.89514	4.60827	3.90447	0.519777	0.00195	0.208314	310
USP32P1	0.130774	0.13925	0.1615	0.054939	0	0.012719	-2.52417	0.001978	0.210631	311
MUC16	0.237138	0.478235	0.640024	0.20706	0.176371	0.357254	-0.87253	0.002033	0.215839	312
UGGT1	17.1818	20.0965	19.4496	15.8714	13.333	14.0265	-0.38893	0.002074	0.218806	313
ADO	6.89056	6.67016	6.61198	9.09292	9.60973	8.44687	0.432017	0.002074	0.218806	314
C21orf91	0.976539	1.19981	1.41085	1.63312	1.77644	2.11868	0.625192	0.002103	0.220835	315
RP11-536C5.7	0.172057	0.208192	0.309871	0.722822	0.322288	1.54787	1.87767	0.002107	0.220835	316
TNFRSF10D	2.68195	2.20535	2.93816	5.97276	2.70092	4.165	0.720846	0.002124	0.221873	317
ZNF644	7.30346	6.94273	8.04186	13.7258	7.94043	9.88476	0.506094	0.002153	0.224268	318
KLF4	24.9275	23.577	24.7023	32.9631	28.1008	33.8398	0.375932	0.002227	0.231272	319
PTCH1	1.72015	2.23075	2.24796	2.86765	2.64417	3.06976	0.471223	0.002244	0.232264	320
MICB	17.8921	20.7612	20.0928	26.1653	24.8903	25.4501	0.383773	0.00228	0.235279	321
RNF103	3.40366	3.80839	3.56463	4.60091	4.61291	5.58855	0.457414	0.002357	0.241938	322
SKIL	3.45551	4.61832	4.31372	5.45169	5.42583	5.83321	0.433674	0.002359	0.241938	323
FBXW7	1.58217	1.54138	1.73264	3.10184	1.90927	2.3772	0.610586	0.002376	0.242925	324
JAG1	5.03587	6.18629	5.34043	7.98273	7.56551	6.74577	0.432047	0.002402	0.244798	325
ZSWIM6	4.11921	4.22407	4.94731	7.03613	5.22307	5.93447	0.457851	0.002412	0.24509	326
NDEL1	8.81379	7.38	8.67186	12.2184	9.29149	12.2592	0.443471	0.00244	0.247168	327
RANBP2	16.1027	18.5885	19.0581	14.6614	13.6398	13.0079	-0.37557	0.002464	0.248137	328
ZNF124	1.64691	1.98961	2.2915	2.75645	3.02322	3.01126	0.572047	0.002472	0.248137	329
HRH1	2.78979	2.25733	1.95057	5.26062	2.91203	2.99287	0.679076	0.002472	0.248137	330
HOXA5	2.30906	1.25171	1.23569	3.41458	2.88348	2.45532	0.871555	0.002519	0.252036	331
MSL2	4.12081	4.9479	4.66903	6.13404	6.70765	5.76117	0.441085	0.002526	0.252048	332
FLJ37035	0.0201879	0.0195422	0.0207761	0.152659	0.113445	0.176707	2.73277	0.002548	0.253406	333
PCGF1	7.133	5.68491	7.21112	10.7158	8.45107	9.16806	0.505568	0.002606	0.258452	334
SGOL1	2.51938	2.71663	3.0085	4.03714	3.40498	4.07345	0.484848	0.002631	0.260127	335
ANKRD37	0.348885	0.525352	0.199472	1.10741	0.653515	1.16875	1.42675	0.00264	0.260261	336
AHNAK2	2.37194	4.44948	4.00354	2.30134	2.42204	2.73958	-0.535	0.00265	0.260361	337
LCORL	0.660044	0.715604	0.808336	1.25335	1.00764	1.0592	0.609508	0.002657	0.260361	338
PDE4B	3.54893	3.46049	3.46571	4.77388	4.9332	4.38376	0.431422	0.00271	0.264245	339
NOTCH2	22.8508	39.8143	37.9186	22.6055	23.548	25.364	-0.48914	0.002713	0.264245	340
NCKAP5L	12.3395	11.63	12.4061	16.5851	14.8507	15.3028	0.364868	0.00276	0.268078	341
SPTAN1	49.0801	54.5579	57.5049	41.703	39.3988	44.6142	-0.35586	0.002803	0.271456	342
LIN52	3.46152	3.79025	4.49676	5.76915	5.39443	6.18123	0.565134	0.002811	0.271478	343
BCL7A	6.16738	6.28923	5.31513	8.63268	7.52581	7.90854	0.438631	0.002824	0.271948	344
ZNF57	3.15818	2.9832	2.90945	4.45111	4.62765	4.38438	0.574931	0.002835	0.272187	345
CDC42SE1	22.5984	21.9687	23.6857	31.4708	26.2088	30.0841	0.3653	0.002864	0.273706	346
KBTBD2	9.21337	9.38875	9.14413	12.1742	11.6898	12.2156	0.380887	0.002872	0.273706	347
ZNRF3	4.72222	5.58619	5.81645	6.93562	6.5888	7.73884	0.400882	0.002876	0.273706	348
MYT1L	0.084895	0.130118	0.167456	0.261543	0.198776	0.385309	1.13859	0.002903	0.2755	349
SDC4	43.8302	57.7931	42.7161	53.3126	72.0071	71.3186	0.445325	0.003012	0.285035	350
CHMP1B	17.6551	19.2691	18.0494	22.7764	22.8591	24.986	0.362411	0.003053	0.288125	351
ZNF324B	3.0099	2.82444	2.67089	1.92253	2.02796	1.76238	-0.57042	0.003106	0.292228	352
PNRC2	14.3525	15.671	16.0088	18.1597	20.025	21.9851	0.387639	0.00319	0.299299	353
LOC440292	0	0	0.0619847	0.25303	0.45128	0.292889	3.63816	0.003212	0.299852	354
CNOT4	4.92348	4.99513	5.14487	7.62917	5.6576	6.90637	0.425281	0.003214	0.299852	355
E2F6	4.58394	3.63574	4.55009	6.46056	5.12415	6.16957	0.478893	0.003328	0.309307	356
ZNF473	3.63149	3.03119	4.10654	5.88321	4.03252	5.26608	0.500104	0.003344	0.309307	357
PXDC1	19.65	15.2557	19.0851	28.8418	18.9419	26.2265	0.45764	0.00335	0.309307	358
UTRN	1.52561	2.3809	2.55421	1.65388	1.2302	1.57061	-0.53212	0.003353	0.309307	359
ZNF678	0.439389	0.607622	0.557897	0.877404	0.737532	0.865772	0.62951	0.003383	0.311217	360
KLF2	0.86309	0.984677	0.412395	1.13957	2.07861	1.58889	1.07594	0.003486	0.319831	361
ZBTB6	2.54825	3.28498	3.42843	4.33438	3.81861	4.89626	0.495902	0.00361	0.330317	362
SNORD37	0	0	0	1.29889	6.51535	2.25524	5.21496	0.003675	0.335353	363
MOAP1	2.02624	1.98186	1.54223	2.9084	2.39193	3.44865	0.65232	0.003735	0.339825	364
ZNF507	3.18595	3.48714	3.87738	5.47593	3.90009	4.85997	0.435846	0.00376	0.340058	365
CCNT1	9.58464	10.6035	11.985	15.5432	11.7845	14.6064	0.385454	0.003771	0.340058	366
HCG11	1.93727	2.0229	2.14139	3.15748	2.3268	3.10532	0.495316	0.003778	0.340058	367
PDE4D	6.03066	9.01905	8.56348	10.0423	10.3478	10.913	0.409272	0.003778	0.340058	368
IL16	0	0	0	0.019254	0.010731	0.039001	5.09972	0.003884	0.348612	369
LRIF1	2.38613	2.66802	2.32433	4.10622	3.0594	3.37553	0.517142	0.003943	0.353003	370
PRPF8	117.456	139.694	130.702	108.395	96.613	99.7681	-0.34513	0.003997	0.356849	371
EP400	7.22748	10.4524	9.11746	7.16535	6.52082	6.63042	-0.39671	0.004021	0.357971	372
MIR637	1.5459	0	0	0.865926	4.34357	10.0233	3.12272	0.004115	0.364612	373
PARS2	4.01961	3.62198	3.16855	2.13778	2.52313	2.5785	-0.57934	0.004117	0.364612	374
ADNP2	6.23773	8.04517	7.46321	9.58468	9.49869	9.23523	0.38393	0.00415	0.366539	375
CTTNBP2NL	4.96148	5.3575	6.09141	8.16067	5.97835	7.56259	0.406492	0.004225	0.372189	376
FASN	125.89	162.868	136.914	109.15	111.065	112.482	-0.35403	0.004259	0.374214	377
CELSR2	12.957	15.4381	18.8835	11.9155	9.88223	13.6937	-0.41126	0.00436	0.382052	378
CPA5	0	0	0	0.057897	0.043025	0.178714	5.10463	0.004397	0.384283	379
ZNF441	0.183506	0.0888185	0.17705	0.385462	0.268543	0.356945	1.17231	0.004438	0.386838	380
ZNF586	3.52834	3.65478	4.34811	4.92834	5.17784	6.33853	0.513096	0.004491	0.390407	381
HECTD1	11.2934	12.7525	13.2118	10.5525	9.06684	9.61962	-0.34614	0.004509	0.390926	382
AKAP13	5.68816	7.00247	6.46189	5.54118	4.55209	4.69028	-0.37028	0.004568	0.395068	383
USP9X	17.0118	23.3096	21.7798	16.0479	16.44	15.3243	-0.37358	0.00465	0.401057	384
KLHL24	0.951309	1.62314	1.00015	2.03564	1.83963	1.55755	0.605163	0.004703	0.404602	385
DNAH11	0.0917796	0.135043	0.143569	0.083284	0.034383	0.046416	-1.1488	0.004721	0.405047	386
VPS37B	12.6592	11.6568	11.7576	16.7538	14.0035	15.4114	0.358192	0.004776	0.408085	387
EPC2	3.78839	3.5915	3.39273	6.00932	4.04004	4.84742	0.470205	0.004781	0.408085	388
ZUFSP	7.08347	5.2711	5.60391	9.07284	7.64986	8.19069	0.474823	0.004806	0.408274	389
LRBA	3.38644	5.20643	4.94455	3.32753	3.16722	3.52419	-0.43178	0.004807	0.408274	390
PRRC2C	27.1104	38.2328	34.6853	28.9144	22.1964	24.5135	-0.40063	0.004852	0.410991	391
TMEM39A	4.4103	3.8305	4.73613	6.093	5.11833	5.83212	0.397089	0.005001	0.42252	392
SCAF4	9.67955	10.3416	9.53112	13.9564	11.2481	12.8774	0.36744	0.005048	0.425468	393
ING1	5.82543	4.90204	5.74639	7.54501	7.17651	6.88809	0.395896	0.005066	0.425864	394
SLFNL1	0.146821	0.12026	0.360313	0.341616	0.317329	0.845779	1.25668	0.005201	0.436117	395
ZNF816	1.35077	1.21801	1.27587	2.08331	1.80234	2.05156	0.628615	0.005292	0.441331	396
HSD17B13	0.0638483	0.0618061	0.0876113	0	0	0	-4.85285	0.005303	0.441331	397.5
MYO1G	0.0466741	0.0451812	0.0640452	0	0	0	-4.85285	0.005303	0.441331	397.5
SMAD7	5.4955	4.66013	4.95437	8.16445	5.54927	6.97266	0.455888	0.005469	0.453942	399
SNX16	1.13007	0.937653	0.770298	1.43042	1.44327	1.64148	0.666935	0.005499	0.45403	400
KIAA0430	3.37131	3.87815	3.5908	3.01413	2.51986	2.64853	-0.4026	0.005507	0.45403	401
KIAA0247	2.69594	3.67191	2.67714	4.24421	4.50948	3.74438	0.46834	0.005511	0.45403	402
NUP214	14.0705	18.4529	14.5495	12.4706	12.3863	11.6811	-0.36369	0.00565	0.464389	403
ZEB2	1.20091	1.36666	1.23589	2.10483	1.37871	1.77915	0.470465	0.005814	0.476633	404
LOC102723919	1.89133	0.940159	0.841701	0.644239	0.383	0.447433	-1.29582	0.005992	0.490032	405
GPCPD1	2.52023	2.27084	2.30003	3.56251	2.68698	3.32979	0.435644	0.006035	0.491554	406
HCG17	0	0.134926	0.143446	0.409895	0.58745	0.610025	2.42353	0.00604	0.491554	407
MAP3K8	3.45535	2.43504	3.24309	3.92517	3.93522	4.93331	0.487224	0.006057	0.491674	408
ZSCAN9	2.27144	1.23783	1.78351	2.61534	2.55285	2.92914	0.615533	0.006084	0.492699	409
LOC101928927	0.789397	0.286556	1.72634	2.40433	1.109	4.79839	1.56271	0.006124	0.494716	410
AKIRIN2	14.7341	15.3108	15.109	18.9468	20.6252	18.4388	0.364789	0.006151	0.49568	411
TAF1A	3.54223	3.1245	3.25364	5.42398	4.37175	4.04071	0.485327	0.006166	0.49568	412
UTP20	16.9427	17.8967	18.2169	15.7289	13.0476	13.1691	-0.33523	0.006284	0.503979	413
CCDC117	13.8983	17.4742	14.9598	19.9707	19.7655	19.0894	0.346571	0.006341	0.506404	414
DYNC2H1	0.443154	0.52631	0.689846	0.400504	0.292974	0.391157	-0.60688	0.006345	0.506404	415
ZBTB34	1.72466	2.04624	1.92412	2.76352	2.40862	2.52345	0.437098	0.006366	0.506858	416
ZNF697	1.56457	2.60309	2.17371	2.98244	3.36112	2.73897	0.521608	0.006413	0.509335	417
OTX1	3.22689	2.41521	2.99566	2.1243	1.94731	1.8442	-0.53983	0.006494	0.514586	418
SPACA6P-AS	0.115884	0.0498567	0.145763	0.010819	0.012059	0.037568	-2.301	0.006577	0.519867	419
SRRM2	65.7798	95.9845	73.6521	60.1317	59.6144	62.5823	-0.36801	0.006681	0.52688	420
ZBTB8A	1.4192	1.27953	1.69682	2.30888	1.60285	2.26662	0.494906	0.006705	0.527496	421
THUMPD3-AS1	2.82501	2.3364	2.85087	3.27236	3.67335	5.20161	0.597545	0.006731	0.5276	422
MIR3124	8.37556	5.89649	7.05238	1.91925	1.42625	2.22158	-1.88482	0.006738	0.5276	423
TFAP2C	8.366	9.16671	7.89531	12.0843	10.286	10.7679	0.383872	0.006793	0.529775	424
CREBZF	7.53605	8.48802	10.5002	11.3171	9.53062	13.9382	0.392732	0.006804	0.529775	425
NKX2-5	0	0	0	0.054007	0.040134	0.125028	4.8681	0.006815	0.529775	426
RNF44	10.8996	9.72133	10.8553	15.5095	10.7845	14.5865	0.379003	0.00683	0.529775	427
DSP	51.2193	67.0097	60.3897	51.1056	44.3812	44.7354	-0.34621	0.006848	0.529926	428
MSANTD4	2.78484	3.0136	3.41664	3.90317	4.12302	4.32878	0.425946	0.00691	0.533471	429
B4GALT5	13.7895	15.5732	15.6904	18.1226	18.7661	19.2354	0.31955	0.006935	0.534147	430
TOB2	10.2896	8.95872	11.609	13.6033	11.1973	14.5684	0.354061	0.006955	0.534469	431
SEMA4C	6.42782	4.4461	5.75118	8.36309	7.24438	6.6597	0.427364	0.006988	0.53573	432
NFXL1	4.2031	5.05608	4.3635	6.39181	5.68609	5.86874	0.399632	0.007023	0.536192	433
H1F0	6.76548	5.91325	5.6557	10.0076	6.93107	8.19825	0.457707	0.007039	0.536192	434
ZNF181	1.79254	1.64141	1.60794	2.56447	1.99647	2.61506	0.50961	0.007048	0.536192	435
GCN1L1	44.6056	56.3735	48.8912	40.0694	39.8087	39.1062	-0.33077	0.007058	0.536192	436
KLHL15	4.40494	7.15697	6.48755	7.7226	7.63156	8.78014	0.420386	0.007102	0.538239	437
RYBP	5.72182	6.77089	6.62016	7.90019	8.48406	8.14098	0.362566	0.007244	0.547761	438
BDNF	2.35575	2.12071	2.13237	2.92741	2.71929	3.01633	0.391849	0.007435	0.560947	439
ITPR2	3.08159	4.62214	3.99312	3.32415	2.76965	2.67316	-0.41189	0.007567	0.5696	440
MIS12	10.8398	11.5362	10.3446	14.5806	12.2611	15.016	0.355483	0.007617	0.570175	441
FLJ44342	1.29473	0.737244	1.07118	0.522594	0.475534	0.827129	-0.76807	0.00762	0.570175	442
HECA	1.57918	1.85373	1.62519	2.28767	2.30354	2.33027	0.453596	0.007633	0.570175	443
ARFRP1	14.2651	9.61816	11.5404	8.73291	8.10907	9.7005	-0.41521	0.007643	0.570175	444
ACACA	7.56434	7.71005	9.5981	6.88281	5.47596	7.09286	-0.35148	0.007694	0.571243	445
LINC00997	1.7815	1.68194	1.48257	1.03486	1.24624	1.11231	-0.54242	0.007701	0.571243	446
KMT2C	2.33298	2.97548	3.55069	2.52492	1.74017	2.30384	-0.42689	0.007709	0.571243	447
IRF1	4.50722	4.72432	3.98855	6.91072	4.98765	5.94714	0.434044	0.007741	0.572286	448
LOC100128494	0	0	0.0124028	0.030378	0.033862	0.117211	3.47799	0.007763	0.572678	449
LOC101928059	0	0	0	0.071142	0.079302	0.288222	4.87338	0.007907	0.581945	450
RASA2	1.65791	1.41195	1.58501	2.33689	1.8158	2.30851	0.475164	0.007972	0.584995	451
DDIT4	151.268	105.418	137.396	106.865	97.3856	103.479	-0.35341	0.007983	0.584995	452
WDR47	2.61883	2.43366	3.53361	4.41053	3.42293	3.95067	0.463376	0.00802	0.586387	453
KMT2A	3.4801	6.31201	5.04952	3.86685	3.35439	3.74044	-0.43555	0.008079	0.589382	454
MEGF8	1.68115	1.25591	2.05453	1.28202	0.714528	1.36401	-0.56693	0.008177	0.594284	455
SNORD57	2.83416	2.7435	1.45836	8.33454	5.97241	8.95833	1.68432	0.008182	0.594284	456
MED17	16.5138	15.4913	15.4786	22.0997	17.3246	20.4449	0.336122	0.008223	0.595938	457
ISL2	1.92937	1.15355	1.78118	2.52698	2.33847	2.86985	0.671781	0.008272	0.598218	458
GPATCH2	2.5349	2.83723	3.05131	3.64167	3.4658	4.14929	0.419814	0.008323	0.600546	459
LYSMD1	5.02418	5.19822	5.5055	6.10136	7.29643	7.57683	0.416498	0.008385	0.603748	460
RNF19A	5.86342	6.39879	6.85474	8.9712	6.67302	9.12805	0.375502	0.008435	0.606036	461
HIC2	1.40644	1.50207	1.96386	2.45774	1.81197	2.42105	0.461924	0.008555	0.612148	462
B3GNT5	1.68459	1.95489	1.50391	2.26808	2.68028	2.24044	0.483855	0.008557	0.612148	463
ZNF557	1.15595	0.831005	1.15464	1.97106	1.1304	1.58716	0.583462	0.008613	0.612222	464
ZBTB43	3.40537	3.60699	3.80933	5.12121	3.98289	4.93594	0.378011	0.008615	0.612222	465
SBF1	18.181	17.6241	18.6125	15.5804	13.1936	15.1103	-0.3081	0.008627	0.612222	466
CWC25	7.20666	5.94855	7.03194	10.7787	7.72982	8.20137	0.409224	0.008632	0.612222	467
KRT34	0.208467	0.144142	0.183892	0.800716	0.502059	0.202748	1.49679	0.008668	0.613419	468
ATP2B4	13.5487	24.2099	17.5337	13.2434	14.5909	13.3049	-0.42486	0.008828	0.623448	469
MED12	8.19541	10.6296	9.65304	8.11443	6.92929	7.31646	-0.34611	0.008856	0.624089	470
DUSP16	18.496	19.7518	21.7674	27.8108	21.2862	26.1906	0.329816	0.008985	0.631744	471
SOCS6	4.60977	4.66065	4.65622	5.96759	5.80451	5.82831	0.340416	0.009003	0.631744	472
NFE2L2	27.3697	25.2235	26.1406	36.1042	30.3374	31.2806	0.314838	0.009055	0.634051	473
ARID3B	1.61137	1.14388	1.7443	2.54733	1.6545	2.42621	0.563515	0.009078	0.634353	474
CISH	1.85896	2.0945	1.94448	2.31728	3.28233	2.81569	0.513441	0.009103	0.634753	475
SGMS1	7.50681	7.94763	10.3511	11.9089	9.25299	12.2737	0.377407	0.009164	0.637654	476
FRAT1	0.519577	0.633355	0.336672	0.953956	1.1715	0.65505	0.898948	0.009209	0.639446	477
IP6K2	11.115	9.18001	11.9125	14.6003	11.1938	15.9778	0.376931	0.009324	0.646072	478
TNFRSF10A	15.1004	13.2629	14.3403	22.5339	15.9992	17.3512	0.392436	0.009605	0.663502	479
FAM72D	15.0721	17.1902	14.8091	22.3362	18.8481	18.7017	0.34994	0.009616	0.663502	480
RNF111	4.13117	5.17024	5.07071	6.32015	5.72546	6.26289	0.351799	0.009645	0.664174	481
FRAT2	16.2646	15.5204	13.905	20.3917	20.1085	17.641	0.350577	0.009821	0.674865	482
STRN3	3.66797	3.79512	4.30702	5.76968	4.18998	5.63758	0.408811	0.009866	0.676533	483
CEP85	6.05054	4.79697	6.28374	8.4946	5.92579	8.16524	0.401823	0.009992	0.682243	484
IGIP	0.71076	0.653625	0.475454	0.418033	0.282914	0.241942	-0.94918	0.009994	0.682243	485
ZNF12	2.71044	3.18947	3.70193	4.51238	3.55773	4.72341	0.416812	0.010011	0.682243	486
UBALD1	49.5345	47.2861	39.6823	61.3374	54.4406	55.7251	0.330315	0.010071	0.684956	487
CYP26B1	4.1487	3.61545	3.72046	5.53518	4.75243	4.65972	0.383916	0.010232	0.694448	488
LINC00657	20.7859	25.5834	19.4361	30.6052	24.5916	28.3317	0.344023	0.010276	0.696025	489
NAB2	11.1965	8.19712	9.00517	13.8187	11.1561	12.079	0.386643	0.010343	0.699144	490
LURAP1L	1.86221	1.7394	1.6643	2.51168	2.78444	2.20831	0.514655	0.010394	0.701142	491
LOC101929949	1.31601	1.46126	1.39419	2.66676	2.10258	2.07044	0.717224	0.010473	0.705002	492
DYRK1A	6.23312	7.25092	6.38704	8.20319	8.97396	7.71664	0.328126	0.010595	0.711491	493
ZNF526	5.70272	4.75846	6.0282	4.45545	4.08432	4.02796	-0.38628	0.010612	0.711491	494
FLNB	41.3721	46.0358	45.1224	39.1572	33.8135	34.258	-0.3024	0.010668	0.713783	495
KLHL31	0.0793524	0.0682794	0.108886	0.15557	0.156897	0.257252	1.14041	0.010753	0.717357	496
CD248	0.0199432	0	0	0.05027	0.130749	0.077585	3.28778	0.010764	0.717357	497
FOSL2	16.6518	21.0934	16.5229	23.0815	22.5581	22.2526	0.324299	0.010823	0.719574	498
RBM12B	5.04046	5.60685	5.96086	7.32592	6.02106	7.75751	0.347305	0.010841	0.719574	499
MOB4	0.0775497	0.225208	0.026603	0.021719	0	0.037711	-2.41002	0.01087	0.719686	500
PLEC	77.2389	112.483	80.0779	69.9598	75.4224	64.1147	-0.36301	0.010886	0.719686	501
KLF7	0.281601	0.441602	0.312989	0.67669	0.443084	0.514887	0.659121	0.010943	0.721982	502
AMMECR1L	10.4219	11.1681	11.7272	14.4127	12.7139	13.9814	0.306018	0.010976	0.722088	503
SP4	1.08577	0.996132	1.18411	1.72924	1.44947	1.36332	0.482275	0.011002	0.722088	504
EXOC8	4.40387	5.69693	5.67551	6.36601	6.45868	7.42722	0.361664	0.01101	0.722088	505
ZNF28	2.74995	2.94496	3.52087	4.19355	3.87344	3.99071	0.392664	0.011092	0.726053	506
ZNF430	1.13251	0.94507	1.01814	1.78278	1.14602	1.70913	0.584578	0.011207	0.731174	507
UBR5	11.0235	13.5796	14.8304	11.3461	9.52504	10.5006	-0.32593	0.011215	0.731174	508
LGALS8	0.695795	0.555115	0.62164	0.321218	0.30793	0.542854	-0.68118	0.011299	0.73524	509
RNF19B	6.76061	7.16031	6.7775	9.2356	8.70068	8.36979	0.34888	0.011382	0.736872	510
LOC101927188	0.400116	0.129106	0.777794	0.877812	0.499652	1.64304	1.21012	0.011387	0.736872	511
PLD6	5.28558	4.77159	5.9489	7.53477	6.76734	6.68084	0.39614	0.011397	0.736872	512
ZNF300	1.70767	1.2502	1.84603	2.31498	1.76064	3.02856	0.564637	0.011413	0.736872	513
C11orf42	0.133897	0.388843	0.413394	0.037501	0	0.130224	-2.40407	0.01149	0.739843	514
FAM214B	4.19415	4.15473	4.48899	6.2257	4.67448	5.91469	0.391855	0.011504	0.739843	515
KCTD5	23.6329	21.7141	20.1862	30.3681	23.6665	28.2423	0.329119	0.011721	0.751897	516
ELF2	6.14861	5.32669	6.46836	9.26775	6.46829	7.58667	0.382975	0.011737	0.751897	517
RNF223	0.181871	0.264081	0.0935848	0.382026	0.553592	0.707528	1.55743	0.011766	0.752337	518
E2F8	2.89127	2.72415	3.14742	4.32952	3.39389	3.91174	0.413057	0.011804	0.75327	519
MIR25	7.89515	2.93947	6.25013	9.185	10.2384	21.2637	1.23454	0.011947	0.760965	520
SLC5A3	2.58247	4.30865	3.86411	2.2661	2.74062	3.02167	-0.42144	0.011985	0.761929	521
PLAC4	0.0407751	0.0592064	0.0524539	0.029977	0.004774	0.004957	-1.8346	0.012024	0.762415	522
LOC101928884	4.1206	2.21118	7.83598	8.50493	4.67725	11.1297	0.786306	0.012049	0.762415	523
CHD4	81.4901	85.9372	87.0725	73.269	67.4907	67.8067	-0.28399	0.012062	0.762415	524
LOC100128653	1.02996	1.46501	1.60077	1.87207	1.4568	3.49577	0.728894	0.01217	0.766477	525
SESN2	3.68729	3.41538	3.66079	5.80745	4.02223	4.57058	0.424421	0.012207	0.766477	526
FAM46A	18.0624	24.6915	24.2392	14.9166	18.4068	19.3617	-0.34481	0.012209	0.766477	527
FBP2	0.188944	0.0731601	0.194448	0	0	0.036752	-3.277	0.012219	0.766477	528
GPR3	0.410048	0.280188	0.297878	0.526925	0.564766	0.914894	1.0085	0.012391	0.775094	529
SNORA34	1.11711	0.36046	0.766439	2.1901	2.44128	4.34587	1.93305	0.012403	0.775094	530
LOC100129617	0	0	0.0273017	0.04458	0.099385	0.206408	3.29243	0.012477	0.777903	531
GLCCI1	6.97549	7.46793	7.74659	9.04504	8.58076	9.95345	0.315276	0.012495	0.777903	532
TOB1	61.5375	60.3135	72.0979	70.3054	76.6818	94.1531	0.315655	0.012596	0.782753	533
ENC1	0.0534373	0.120699	0.109988	0.246943	0.150144	0.216548	1.10661	0.01267	0.785133	534
GBF1	20.5573	25.0352	22.0956	18.2033	18.0113	18.8021	-0.29749	0.012682	0.785133	535
UBL7-AS1	0.605876	0.615822	0.748234	1.06904	1.30513	1.09012	0.816051	0.012711	0.785444	536
BRE-AS1	0.123001	0.0893003	0.0632924	0.310042	0.2016	0.388788	1.66343	0.012747	0.78619	537
ISL1	2.23354	1.9259	2.29861	2.98056	2.61924	3.45008	0.487761	0.012807	0.78846	538
RPPH1	7.77938	3.33082	2.15547	1.38269	0.980805	3.20099	-1.26756	0.012862	0.788687	539
JOSD1	28.5585	29.0006	26.8785	37.4987	30.9584	35.2093	0.29729	0.012877	0.788687	540
ARTN	0.254265	0.134254	0.118942	0.388431	0.324734	0.49458	1.23347	0.012882	0.788687	541
MIA2	0.0223651	0.0649492	0.0920668	0	0	0	-4.54241	0.013064	0.798307	542
MIRLET7BHG	0.356898	0.25126	0.489728	0.163566	0.172196	0.241924	-0.92032	0.01311	0.798869	543
EIF1	378.61	337.339	325.38	443.051	434.265	398.233	0.295464	0.01313	0.798869	544
JADE1	4.85855	4.4559	5.12861	6.47147	5.66143	5.74099	0.311799	0.013145	0.798869	545
CABIN1	10.532	12.5069	10.1734	9.30105	8.89864	8.54944	-0.31042	0.013183	0.799698	546
GTSE1-AS1	0.0672132	0.0325317	0.0345857	0.282367	0.188851	0.163424	2.15909	0.013248	0.802151	547
RP11-890B15.2	0.103297	0.0799942	0.0992191	0.052075	0.019349	0.033488	-1.38716	0.013341	0.80632	548
NUDT9P1	0	0	0.0482104	0.196801	0.131623	0.227802	3.17255	0.013437	0.81062	549
HBP1	4.71238	6.64021	7.01497	8.3184	6.95093	8.81584	0.393387	0.013475	0.811454	550
TM4SF1	680.811	643.907	669.909	837.597	749.464	819.197	0.272847	0.013583	0.816469	551
ZNF24	7.64343	10.0876	8.872	11.3318	10.2474	11.4823	0.314865	0.013641	0.81848	552
TRIM11	24.9482	20.2047	19.9586	29.0056	26.5263	25.6097	0.320066	0.013671	0.818794	553
PCNT	5.6978	6.30856	7.4793	5.39493	4.69777	5.53705	-0.31451	0.013709	0.819368	554
IKBKAP	20.8515	21.6061	21.8368	17.2673	18.263	17.3013	-0.28013	0.013737	0.819368	555
PSME4	15.4042	17.7462	18.61	14.0084	13.8199	14.4827	-0.28772	0.013758	0.819368	556
MIRLET7DHG	0.264521	0.25606	0.933353	0.762015	0.53088	2.49914	1.37146	0.013779	0.819368	557
LOC102723444	0	0.663751	1.27019	0	0	0.133375	-3.49056	0.013816	0.820073	558
ZNF274	2.87234	3.00222	3.69956	5.10807	3.18528	5.03866	0.480669	0.013863	0.820325	559
LOC102724889	0.279278	0.54069	0.0958049	0.782178	1.30783	0.90539	1.65556	0.01387	0.820325	560
KALRN	0.0378354	0.0512754	0.0415336	0.082654	0.063784	0.095674	0.882857	0.014108	0.832931	561
KANSL1	5.47523	5.48607	6.19193	8.15152	6.412	6.93868	0.330454	0.014248	0.839699	562
EAF1	10.9918	12.1917	11.8736	14.7367	14.0208	14.1174	0.293235	0.014276	0.83984	563
TCF7L2	4.20077	6.1787	4.85736	6.46948	6.68927	6.47889	0.367302	0.014404	0.845198	564
KLHL28	0.709222	0.672942	0.722658	1.0502	1.02595	0.87416	0.492378	0.014418	0.845198	565
TCEANC	0.573031	0.598494	0.527649	0.734873	0.861523	1.15862	0.68986	0.014455	0.845857	566
WHAMM	2.00341	1.79956	1.93176	2.95714	2.18062	2.49262	0.415823	0.014509	0.847516	567
SAV1	6.98388	9.1817	7.40464	11.1628	9.37027	9.71457	0.3617	0.014539	0.847786	568
CAD	29.5053	34.8473	28.0934	25.6103	26.9404	20.8502	-0.32919	0.014604	0.85006	569
ZNF841	1.01345	1.00652	1.59833	2.14538	1.25735	2.03531	0.594168	0.014739	0.856305	570
MPDZ	4.27115	4.82261	4.97822	4.10135	3.53484	3.54833	-0.32688	0.014763	0.856305	571
MTBP	2.57801	2.83149	3.14632	4.05445	3.32768	4.09845	0.426973	0.014818	0.858001	572
HES1	4.08537	4.59692	3.34196	5.01686	6.86765	5.26378	0.511846	0.014866	0.858424	573
SNHG15	29.2239	21.6474	31.6445	19.1631	17.6718	25.0857	-0.41289	0.014894	0.858424	574
ARHGEF37	0.483319	0.343734	0.4974	0.27349	0.184761	0.306978	-0.78514	0.014903	0.858424	575
HLA-DMB	0	0	0	0.153412	0	0.177578	4.72276	0.014999	0.862399	576
GABARAPL1	29.9962	21.7185	28.9921	40.714	24.5077	41.3118	0.401434	0.015024	0.862399	577
LIPT1	1.259	1.14561	1.1402	1.77716	1.5329	2.15506	0.621996	0.015094	0.864908	578
MIER3	3.66421	5.51967	5.08173	6.15744	6.19377	6.06018	0.371104	0.015172	0.867882	579
RNF219	5.89561	6.20211	6.35978	8.00928	7.21146	7.93072	0.329368	0.01522	0.869129	580
FRYL	1.91998	2.76005	2.42767	1.96823	1.86353	1.61993	-0.37804	0.015391	0.877371	581
SCAF8	8.3454	10.7023	9.69835	12.6035	11.2374	11.7731	0.311509	0.015434	0.87836	582
SLC30A1	34.684	60.1994	59.0312	69.7114	59.6649	71.7432	0.388685	0.015639	0.888472	583
ARMC7	9.38231	8.38537	9.58157	7.50008	6.87697	6.86121	-0.36027	0.015703	0.890557	584
VGLL4	5.94553	6.84306	6.55581	8.8165	7.24229	7.96806	0.315376	0.015793	0.894128	585
LINC00322	0.562456	0.381126	0.463075	1.1342	0.737497	1.20346	1.12044	0.015912	0.899351	586
SCAND3	0.38703	0.627794	0.818143	1.01072	0.764154	1.09872	0.652468	0.015948	0.899839	587
RP5-1057J7.6	0.12696	0.0223453	0.0950246	0.019395	0.01081	0.02245	-2.11816	0.016116	0.906504	588
ZMYM3	9.56004	10.847	10.5049	7.95567	8.80388	8.49025	-0.28935	0.016121	0.906504	589
LENG8	6.00129	4.1845	7.85623	8.44903	5.33353	12.2473	0.529	0.016171	0.907817	590
NR1D2	7.83026	7.62377	6.20739	12.7079	8.03127	7.92468	0.407541	0.016204	0.908129	591
JAZF1-AS1	0.0854519	0	0.307795	0	0	0	-4.71001	0.016243	0.908754	592
NBPF20	0.57779	0.447447	0.553138	0.458371	0.359924	0.3058	-0.48019	0.01649	0.920498	593
AEBP2	9.10471	10.8919	10.7866	12.1946	12.9415	12.362	0.287957	0.016508	0.920498	594
SPRED1	2.6202	4.25395	3.17073	4.5244	4.70192	3.97298	0.396516	0.016599	0.923186	595
MCPH1	3.21262	2.84009	2.93974	3.88307	3.61788	3.82468	0.33504	0.016638	0.923186	596
ZBTB1	3.9229	3.61501	3.95786	4.86495	4.4041	5.10649	0.324491	0.01664	0.923186	597
TSSK3	1.23954	0.674939	1.5547	2.1806	1.08837	3.16453	0.890407	0.016791	0.928825	598
SEC16A	19.5872	26.7743	22.4072	18.2058	19.744	17.2759	-0.31343	0.016798	0.928825	599
ZNF331	2.42892	1.93759	2.47654	3.38876	2.56976	2.93099	0.382336	0.016912	0.931575	600
PPP1R18	16.7609	15.645	14.6008	20.0942	19.7808	17.5741	0.292459	0.016933	0.931575	601
DIP2A-IT1	0	0	0	0.400592	0.223267	0.231848	4.41547	0.016939	0.931575	602
CALHM2	1.8679	1.72286	1.81351	1.31773	1.2378	1.18254	-0.52652	0.01696	0.931575	603
ZNF263	13.5645	9.9112	12.5878	16.5472	12.833	16.0395	0.335399	0.01707	0.935317	604
LOC100506374	0.0925019	0.134315	0.0951969	0	0	0	-4.35808	0.017085	0.935317	605
ANXA13	0.0960731	0.0620001	0.0659147	0	0	0	-4.35958	0.017118	0.935612	606
FBXO33	2.97231	3.28006	3.54833	4.13732	3.90659	4.39398	0.34631	0.017222	0.938345	607
C10orf10	0.396231	0.886977	0.305832	0.020807	0.417488	0.120426	-1.52227	0.017225	0.938345	608
RBM12B-AS1	0.503672	0.626865	1.11074	1.63231	0.741286	2.7292	1.17697	0.017312	0.941506	609
ASH1L-AS1	0.623399	0.804612	1.1762	1.22217	1.2407	1.89468	0.741376	0.017436	0.946719	610
ZNF131	23.5963	21.5711	24.833	30.8417	24.9095	29.4718	0.286699	0.017484	0.946955	611
BIRC3	1.29918	1.73637	1.45857	2.2576	1.76986	1.9671	0.417656	0.017498	0.946955	612
FZD7	0.794829	0.78223	0.736188	1.07965	0.930523	1.46875	0.584128	0.017563	0.948947	613
RNU6-8	6.67483	5.53829	9.32262	3.60533	3.12575	2.31848	-1.21669	0.017628	0.950919	614
PHF13	5.12928	5.00559	5.06414	3.60893	4.47849	3.65018	-0.36922	0.017696	0.953027	615
POC5	3.60619	3.61426	3.82371	4.7745	4.67387	4.90663	0.380788	0.017794	0.956766	616
B3GNT2	5.8642	6.84429	8.02126	8.98119	8.88148	8.50085	0.352218	0.017841	0.957704	617
SNAPC1	3.63019	3.62564	3.02435	5.64841	4.37137	3.9229	0.443857	0.017943	0.961635	618
TMEM79	7.67172	6.44036	5.39731	5.6265	4.1	4.76341	-0.42744	0.018041	0.965337	619
TRIM23	1.87396	2.05916	1.99371	2.60648	2.56151	2.69689	0.409819	0.018081	0.965904	620
LOC729683	0.195542	0	0.178879	0	0	0.042262	-2.98693	0.018174	0.968061	621
PRDM2	0.917913	0.864143	0.913514	1.30518	0.954168	1.34891	0.421619	0.018204	0.968061	622
RBM48	3.13707	2.65112	3.01068	3.52488	3.76591	4.10435	0.374493	0.018209	0.968061	623
SPATA2L	2.83758	2.6473	3.06838	3.61082	3.92864	3.91963	0.42485	0.018268	0.969661	624
TSKS	0	0	0	0.091005	0.076082	0.026335	4.41552	0.018336	0.971301	625
KRT17	73.8333	83.4347	39.4789	107.823	103.341	67.3366	0.502284	0.018382	0.971301	626
ZNF530	1.08951	0.977115	1.48401	1.6693	1.44058	2.10367	0.556451	0.018392	0.971301	627
HSPA13	13.1919	15.2843	15.2355	17.9323	16.2739	19.0024	0.28532	0.018417	0.971301	628
ST3GAL1	4.16741	3.80016	4.42327	6.27858	4.23957	5.17118	0.344595	0.01847	0.972546	629
CYP1B1-AS1	0.232281	0.0843194	0.328692	0.048792	0.027194	0.084716	-1.93592	0.018653	0.980653	630
RNU5E-1	0	0	0	0.360196	1.60603	1.25081	4.43339	0.018721	0.981855	631
INTS6	3.90985	4.19411	4.01811	5.38445	4.67506	4.812	0.297776	0.018735	0.981855	632
SYP	0.230646	0.202972	0.215787	0.14094	0.019638	0.040785	-1.60451	0.018905	0.989205	633
ATG2B	1.24561	1.73969	1.69816	1.2165	1.20965	1.14439	-0.38712	0.019031	0.994222	634
LOC100289561	0.0490056	0.0474381	0	0.123526	0.321282	0.238306	2.59135	0.019067	0.994497	635
LOC399900	0.605517	0.498227	0.467369	1.19559	0.935736	0.706688	0.85854	0.01918	0.99886	636
PGBD4	0.330122	0.170433	0.226493	0.462288	0.350409	0.684941	1.03123	0.019264	1	637
JARID2	6.32034	6.29322	7.24036	8.94972	6.90478	8.6729	0.307831	0.019379	1	638
ZNF587B	3.95594	2.01081	3.37956	5.9675	2.93256	4.82784	0.559914	0.019415	1	639
CRAMP1L	4.56095	3.9388	4.96068	6.3404	5.05004	5.35404	0.320168	0.019416	1	640
HSD17B7P2	0.109239	0.140994	0.224844	0.581302	0.238726	0.460385	1.42146	0.019421	1	641
NFKBIE	3.9531	3.69273	4.21066	4.68325	4.96119	5.86311	0.388018	0.019426	1	642
SPATA1	0.0671837	0.151748	0.23047	0.018816	0.020974	0.065341	-2.03835	0.019474	1	643
ZNF10	0.31269	0.302688	0.393311	0.564376	0.455557	0.619488	0.702074	0.019481	1	644
ZNF106	9.03089	10.8101	11.0165	9.18473	7.64672	8.43466	-0.28516	0.019591	1	645
ZNF354B	0.650166	0.516982	0.884178	1.05354	0.848152	1.55824	0.752927	0.019947	1	646
CYB5R1	34.31	31.7098	38.7607	27.1581	28.0918	30.5	-0.28601	0.01995	1	647
FIGF	0.0983892	0.0238105	0.151884	0	0.023037	0	-3.1561	0.020025	1	648
KIAA1804	4.54909	4.07204	5.09737	6.42692	4.9597	5.79942	0.329523	0.020062	1	649
KIAA1109	0.544836	0.720792	1.02797	0.651063	0.413894	0.544609	-0.50183	0.020145	1	650
CD274	0.148064	0.143328	0.0831152	0.316669	0.239527	0.222549	1.04963	0.02017	1	651
ZNF160	2.19344	1.63329	2.00199	3.51079	1.95207	2.5773	0.469517	0.020197	1	652
USP34	5.81866	8.69771	9.27937	6.49203	5.78758	6.5101	-0.33685	0.020289	1	653
HMGXB4	6.43831	6.16438	7.26438	10.1798	6.58911	8.52729	0.352601	0.020351	1	654
BCAN	3.27502	3.57265	2.8908	4.7626	3.89312	3.98148	0.377797	0.020364	1	655
PLCE1	0.10561	0.0681549	0.119038	0.033804	0.042391	0.063584	-1.06325	0.020384	1	656
DDX59	8.98744	8.94957	7.77092	13.0602	9.64209	10.0126	0.350542	0.020432	1	657
CBX4	38.9977	39.018	37.4385	45.339	47.9596	45.064	0.263704	0.020473	1	658
FGD4	0.830436	0.667268	1.07806	1.44565	0.909935	1.2194	0.480477	0.020566	1	659
LOC100996535	0	0	0.0354737	0.260656	0.032283	0.100572	3.15294	0.020588	1	660
SRCAP	24.7281	36.2853	28.2405	25.1926	23.7847	22.5718	-0.31683	0.020624	1	661
ATXN7L1	0.509723	0.534538	0.705676	0.836159	0.812707	0.779021	0.478766	0.020634	1	662
TICAM1	20.241	17.3258	17.9568	21.5892	22.4327	23.3859	0.281394	0.020704	1	663
ZBTB20	0.423548	0.581117	0.432286	0.348518	0.404881	0.318309	-0.4207	0.02072	1	664
SLC38A4	0.0500268	0.10896	0.0772264	0.010508	0.023427	0.024327	-1.96335	0.020737	1	665
AC002480.3	0.0628777	0.0405777	0.0215699	0.264154	0.09815	0.101921	1.8516	0.020812	1	666
C2orf69	2.69579	2.55658	2.61942	3.4493	3.47322	3.28728	0.378338	0.021012	1	667
ZRANB2-AS1	0.516836	0.294297	0.782197	1.02177	0.569478	1.50798	0.959618	0.021035	1	668
LINC00338	4.91567	3.0964	3.87283	5.96807	3.85494	6.95393	0.496246	0.021056	1	669
NT5DC3	1.22339	1.44439	1.44098	1.85381	1.64916	1.85009	0.383973	0.021117	1	670
SPTBN2	9.09184	9.30535	8.54536	8.15818	6.42958	7.5645	-0.2812	0.021185	1	671
SNORA18	43.6718	38.5338	45.7396	61.6972	43.0737	75.5507	0.494174	0.021318	1	672
TGFA	0.620957	0.684005	0.561921	0.854568	1.08293	0.812172	0.559748	0.021405	1	673
SRSF5	48.3017	39.4167	47.5373	53.813	48.4308	62.4928	0.285596	0.021538	1	674
ELL	8.06964	8.69446	7.05316	10.6972	9.82399	9.08034	0.315799	0.021655	1	675
PPP1R3G	0.0293864	0	0	0.049382	0.192658	0.085741	3.07403	0.021727	1	676
MIR221	1.39131	0.897874	1.90913	1.94833	3.0405	9.02098	1.68144	0.02181	1	677
CEP250	6.61686	6.10718	5.93971	5.64895	4.66625	4.92179	-0.29003	0.021822	1	678
LAMA5	17.0722	10.578	22.1198	12.7058	6.45165	15.2304	-0.53156	0.021871	1	679
NUFIP2	13.5133	12.9812	16.0302	17.6654	14.7378	19.3445	0.285462	0.022103	1	680
STARD4	4.52551	4.90154	6.18809	6.62981	5.40431	7.87937	0.352682	0.022157	1	681
BRPF1	11.1465	10.4176	11.8359	15.6346	11.6248	13.5977	0.294255	0.022249	1	682
LOC102723843	0.0246806	0.0238912	0.126998	0	0	0	-4.36102	0.022279	1	683
E2F3	10.7632	10.7317	11.0566	15.5276	11.4013	12.9253	0.295199	0.022304	1	684
ACVR2A	0.751416	0.8676	0.903745	1.18663	1.11923	1.16224	0.462154	0.022374	1	685
CTD-2127H9.1	1.00943	0.751645	1.5183	2.08771	1.45447	2.71865	0.932432	0.022408	1	686
ZNF696	2.78698	1.91799	2.57688	1.71966	1.51923	2.13878	-0.4365	0.022408	1	687
CLDND2	0.785649	0.608416	0.808538	0.264045	0.294328	0.407519	-1.17849	0.022427	1	688
TTC18	0.0195872	0.00948033	0.0201578	0.06583	0.07338	0.047625	1.86819	0.022438	1	689
FLNA	350.929	411.922	391.173	355.882	284.003	317.171	-0.26767	0.022454	1	690
SPTBN1	24.2217	32.3114	35.8866	25.7666	22.3971	26.4839	-0.30467	0.022576	1	691
ZNF227	2.4137	2.42695	3.34943	4.06914	2.85859	4.11947	0.436044	0.022586	1	692
CDR2	16.8035	13.6525	15.1169	20.2895	17.789	17.7381	0.296162	0.022671	1	693
SKIDA1	0.84048	0.970344	1.30142	0.61548	0.743842	0.839922	-0.49824	0.022674	1	694
MANSC1	2.84279	2.96685	1.57709	3.82542	4.03534	2.89441	0.541928	0.022722	1	695
ZNF776	1.5906	2.09962	2.18258	2.45419	2.57314	2.6439	0.388233	0.022727	1	696
TMEM187	4.16198	4.32509	4.50369	2.87984	3.32477	3.33349	-0.44389	0.02285	1	697
YPEL1	0.146926	0.0406361	0.108005	0.026453	0.039316	0.03062	-1.57603	0.022926	1	698
SNORD56	2.15555	0	0	5.43338	2.01884	4.89166	2.39258	0.023172	1	699
KRTAP5-1	0	0.104847	0	0.091005	0.202884	0.526703	2.68947	0.0233	1	700
ASH1L	6.19941	7.11274	8.32063	6.44428	4.84976	6.1942	-0.30331	0.023441	1	701
CRY2	3.37529	2.44202	2.88467	3.80746	3.59876	3.80521	0.368338	0.023447	1	702
SLC45A4	3.79976	3.55139	3.86356	2.96286	3.0519	3.1304	-0.2916	0.023457	1	703
ADM2	1.46848	0.936117	1.14266	2.0263	1.35298	1.64881	0.50779	0.023636	1	704
RUNX2	0.341324	0.584565	0.414316	0.617691	0.811485	0.612851	0.606843	0.023701	1	705
FMN2	0.673018	0.559516	0.741518	0.858198	0.823141	1.09349	0.491996	0.02373	1	706
SNORD99	3.18842	3.70373	7.2189	8.03688	9.55585	13.6442	1.13595	0.023772	1	707
PAPD7	19.9451	14.7942	17.3717	24.9706	18.0979	21.4618	0.311136	0.023813	1	708
CSTF3-AS1	0	0	0	0.041575	0.069514	0.048124	4.24235	0.02382	1	709
EMP1	14.5549	11.8526	16.4768	21.9208	12.882	20.7734	0.376966	0.023877	1	710
UBL4A	68.7265	66.5697	66.4308	52.6705	59.5736	56.1141	-0.25833	0.023912	1	711
SRGAP2D	2.44833	3.70218	4.34764	5.32431	3.73182	5.21366	0.446952	0.023937	1	712
TRNL2	58.9185	18.0839	39.9304	31.9966	9.42126	18.8678	-0.93476	0.023984	1	713
ZNF674-AS1	1.02125	0.758678	1.27098	1.71613	1.13442	1.89407	0.640701	0.024216	1	714
HEATR5B	2.80334	3.92539	4.18867	2.71439	2.82913	2.98888	-0.35223	0.024226	1	715
KCTD6	2.19636	2.00548	2.30844	2.48673	2.91782	3.27234	0.414812	0.024272	1	716
FBXL12	6.66088	5.75776	6.21301	8.68498	6.57225	8.57978	0.357034	0.024315	1	717
FBXO46	13.0864	14.2864	13.5028	16.5002	15.4044	17.5562	0.276082	0.024434	1	718
TLN1	27.3636	31.9208	28.971	27.1006	22.0465	23.763	-0.27333	0.024439	1	719
AHSA2	1.53817	0.9297	1.90731	2.18131	1.34926	2.83141	0.542419	0.024524	1	720
NPAT	2.13063	2.27039	2.86466	3.66699	2.39781	3.4425	0.392058	0.024566	1	721
ANKRD49	4.98097	4.48466	4.68514	6.18762	5.59305	6.61538	0.379611	0.02468	1	722
SIX2	22.1884	20.3553	18.2727	25.2344	25.759	23.1599	0.288341	0.024768	1	723
MTOR	8.6449	10.929	9.91388	8.68502	7.79714	7.7858	-0.27805	0.024881	1	724
HOXB3	0.110589	0.139168	0.239003	0.055751	0.08286	0.075289	-1.17474	0.024924	1	725
SEMA4G	0.285235	0.163622	0.293545	0.14202	0.098942	0.143842	-0.9331	0.025025	1	726
NEK9	9.14408	9.35614	10.8973	8.61262	6.90268	8.51083	-0.28792	0.025041	1	727
ZNF708	0.26722	0.32922	0.525011	0.724595	0.477792	0.626099	0.713809	0.025055	1	728
ZNF555	0.286499	0.236891	0.565122	0.230691	0.201246	0.226395	-0.71099	0.025216	1	729
CEP152	2.73051	1.95365	3.48204	4.93042	2.46997	3.91744	0.478368	0.025311	1	730
LOC728755	0	0	0	0.246814	0.091707	0.285693	4.23605	0.025426	1	731
TNFRSF10B	23.5547	23.4195	26.478	32.194	23.7746	33.6582	0.28842	0.025562	1	732
CNBD2	0.0789295	0.127342	0.108305	0.022106	0.024641	0	-2.49681	0.02584	1	733
ZNF680	0.972266	0.894109	1.11066	1.35607	1.22931	1.44676	0.44068	0.025912	1	734
LOC101928955	0.0416447	0	0	0.104971	0.312028	0.040502	3.069	0.025986	1	735
GOLGB1	4.86973	4.27166	5.74449	4.82485	2.53296	4.01551	-0.38406	0.026117	1	736
EHF	0.0712497	0.025864	0.0733255	0.097281	0.225216	0.086619	1.26115	0.026218	1	737
SGIP1	0.00886982	0.00858612	0.0273847	0	0	0.004313	-3.02154	0.026221	1	738
WNT3	2.91948	3.10576	3.47399	4.80376	3.19003	4.46612	0.394476	0.026339	1	739
OTUD3	1.77418	1.254	2.17366	2.56139	1.91882	2.41024	0.41224	0.026384	1	740
PCNX	4.83359	6.44535	7.35175	4.97789	4.73065	5.36556	-0.30183	0.026447	1	741
USP42	3.54257	3.507	3.8019	4.80591	3.91962	4.71246	0.310928	0.026536	1	742
RASSF3	8.68004	10.6577	10.161	12.0915	11.7219	12.0619	0.284862	0.026572	1	743
PRICKLE2	0	0	0	0.009748	0.005433	0.022568	4.24226	0.026639	1	744
ALDH8A1	0	0	0	0.016757	0.074713	0.038792	4.24861	0.026806	1	745
PPTC7	10.2356	12.5698	12.621	14.7414	12.9009	15.4485	0.284421	0.026818	1	746
KMT2E-AS1	0.467636	0.507548	0.787516	0.833454	0.716689	1.19904	0.641421	0.026885	1	747
TRNY	205.605	237.937	242.619	282.508	275.093	302.203	0.327533	0.02693	1	748
C3orf38	5.00711	5.87228	6.16377	6.87691	6.79984	7.75416	0.332292	0.027046	1	749
ZC2HC1A	0.490648	0.669807	0.608521	0.813928	0.989755	0.819786	0.569907	0.02707	1	750
PIP5K1A	31.1063	34.1701	35.2515	45.1835	33.8115	42.4372	0.274573	0.0271	1	751
NUP188	63.8782	77.6862	64.4763	58.2475	58.9291	53.5271	-0.26902	0.027105	1	752
SACS	3.28817	4.2958	4.01516	3.22682	3.19992	3.09179	-0.28195	0.027225	1	753
ZNF646	4.53187	4.99201	5.92637	6.86707	5.64218	6.44415	0.299212	0.027241	1	754
FAM110C	0.762945	0.628311	0.726577	0.79412	1.04517	1.22931	0.532191	0.027408	1	755
FLJ30403	0.0299911	0.0580636	0.0925945	0	0	0	-4.14833	0.027505	1	756
BLOC1S1-RDH5	0.12617	0.081423	0.043282	0	0	0	-4.14837	0.027507	1	757
MYLIP	2.45894	2.23747	2.81738	1.81811	1.6735	2.08857	-0.42644	0.027621	1	758
LOC101930567	0.239132	0.77161	1.06643	0.33487	0.14931	0.155048	-1.62237	0.027796	1	759
RBM33	5.63968	5.66166	5.9691	6.89948	6.47954	7.15884	0.252222	0.027881	1	760
NF1	5.02517	9.56673	7.94507	5.51703	6.17417	5.79238	-0.3635	0.027959	1	761
TAPSAR1	0.289491	0.0311369	0.0331028	0	0	0.031283	-3.15624	0.028206	1	762
VIP	0.22888	0.073853	0.026172	0.021368	0.023818	0	-2.6119	0.028373	1	763
SRFBP1	5.77424	5.86816	6.18313	8.26737	6.67157	7.27786	0.321409	0.028444	1	764
CDKN2B	5.42929	6.64391	6.57581	7.56349	6.63201	9.0289	0.316478	0.0286	1	765
NBPF26	2.071	1.70442	2.09142	1.84436	1.14054	1.40314	-0.41224	0.028666	1	766
RIMKLB	7.65018	9.43952	10.7494	11.0387	9.21575	14.6889	0.327821	0.028676	1	767
CNOT1	29.0202	35.1799	38.5188	29.9804	25.4232	29.5308	-0.27102	0.028775	1	768
TENM3	5.9128	7.34937	7.80861	6.05856	5.31123	6.00398	-0.27504	0.028855	1	769
SLFNL1-AS1	0.255074	0.226339	0.360945	0.428634	0.258804	0.795913	0.808911	0.02903	1	770
RPL36A	0.736043	0.559822	1.00998	1.26632	0.722187	1.68737	0.673606	0.029076	1	771
MITF	9.76384	9.54814	10.2109	12.8227	10.4999	11.9792	0.260637	0.029114	1	772
PLK4	5.79453	5.49799	6.3574	7.53889	6.47895	7.59685	0.29529	0.0294	1	773
CENPQ	8.78287	7.59102	8.30509	10.9494	9.42765	10.511	0.3265	0.029433	1	774
MIR224	1.88944	0	5.18529	0.529177	0	0	-3.16512	0.02951	1	775
CNKSR3	4.63053	3.96227	3.77331	6.29406	5.01771	4.58035	0.366452	0.029623	1	776
ZBTB21	2.89193	3.44896	3.43194	4.71875	3.49405	3.92851	0.316854	0.029713	1	777
C7orf43	5.11366	5.06795	4.99115	6.06975	6.38577	6.5917	0.329471	0.029773	1	778
PHLDA2	148.109	140.795	121.209	162.228	179.328	152.513	0.270967	0.02981	1	779
EPGN	10.868	14.061	8.19485	16.8513	16.9809	10.4337	0.421688	0.029834	1	780
ESPNL	0.0211592	0.0102412	0.0762148	0.008889	0	0	-3.03063	0.029867	1	781
SH3BP5L	13.1786	12.2139	13.1335	11.0863	9.33962	11.3046	-0.27807	0.029868	1	782
TLK2	4.72636	3.98901	4.55651	6.53489	4.49288	5.48393	0.318635	0.030025	1	783
OLFM1	0.674904	0.204962	0.435807	0.255735	0.2107	0.244538	-0.87622	0.030053	1	784
SNORD54	8.09759	5.48701	11.6669	4.08222	1.5168	3.93773	-1.36148	0.030074	1	785
GSDMC	0.0751876	0.145565	0	0.315868	0.193652	0.14625	1.53542	0.030104	1	786
ABHD17B	8.79883	9.57094	9.90705	10.9348	10.9542	12.2846	0.274947	0.030375	1	787
RARRES1	0.0226833	0.0878312	0.0233442	0	0	0	-4.14523	0.030426	1	788
GNE	8.96042	10.5402	9.64325	13.2182	11.1139	10.8616	0.275562	0.030659	1	789
CLTC	71.2951	97.5958	82.1305	63.6128	77.0751	65.0741	-0.28376	0.030688	1	790
PAQR6	0.413719	0.107823	0.687787	0.588268	0.38748	1.5321	1.04861	0.030771	1	791
FOXC1	13.6108	13.9909	13.5055	16.4401	17.412	15.3359	0.262356	0.03079	1	792
LOC102723801	0	0	0.128051	0.418179	0.116535	0.726079	2.94048	0.031022	1	793
ATP7A	2.15926	3.53191	2.89929	2.09568	2.2576	2.35599	-0.35581	0.031207	1	794
POLR1A	20.0844	24.5929	22.9144	20.4329	17.2483	18.6452	-0.26052	0.031244	1	795
ESR2	0.0246448	0.00795218	0.0507257	0.062121	0.061551	0.111854	1.47666	0.031281	1	796
MYO9A	1.49192	1.94247	1.81267	1.60155	1.23158	1.30629	-0.33772	0.031315	1	797
TRIM47	55.7981	55.0333	49.5952	42.3499	49.4173	41.9097	-0.26051	0.031411	1	798
AP1AR	8.36222	9.04508	9.2373	11.3566	9.99916	10.9972	0.282749	0.031564	1	799
AURKAPS1	0.331911	0.0963885	0.512372	0.976068	0.497377	0.516491	1.10169	0.031606	1	800
DNM3	0.112516	0.0980255	0.0926353	0.037815	0.057959	0.060186	-0.95852	0.031672	1	801
FOXO3B	0.541141	0.612271	0.491813	0.714488	0.783266	0.772357	0.463514	0.031809	1	802
CASKIN2	14.359	15.3774	14.4023	11.924	12.7657	12.4422	-0.24731	0.032131	1	803
ZFP62	1.62311	1.32456	1.68982	2.32315	1.80299	1.91817	0.388208	0.032203	1	804
RN7SL1	40.0952	16.6812	12.2912	13.3321	15.8199	14.2706	-0.6719	0.03237	1	805
NBPF14	1.55829	1.08944	1.35621	1.16382	0.756756	1.10391	-0.40174	0.032388	1	806
DIEXF	6.48055	6.23835	5.9022	8.14737	7.02106	7.11547	0.261612	0.032427	1	807
FBXL18	5.78507	6.94236	6.14315	5.21114	5.45367	5.00474	-0.26546	0.032471	1	808
INTS1	27.9872	28.9118	31.0384	25.0886	21.7658	27.1127	-0.24807	0.032575	1	809
CDK17	5.08758	6.35265	5.3348	7.05858	7.01723	6.47609	0.295348	0.032649	1	810
HSPB8	37.7132	38.4556	36.478	50.0572	40.8104	43.3949	0.255716	0.032672	1	811
PLEKHF2	3.18305	3.08124	3.66534	3.80204	4.2542	4.63523	0.356035	0.032709	1	812
TAS2R4	0.0566831	0.438961	0.233338	0	0	0.110256	-2.59875	0.032732	1	813
FBXL3	11.672	13.2885	13.092	15.5439	13.4627	16.7342	0.266499	0.032872	1	814
RELT	4.33712	3.57487	5.50201	5.86304	4.49439	6.77618	0.356179	0.032911	1	815
TAS2R20	0.186574	0.361214	0.466311	0.067184	0.199704	0.155534	-1.25592	0.032957	1	816
DYRK2	3.58652	4.82686	5.22539	5.99906	5.18985	5.67931	0.310819	0.033034	1	817
SOCS5	4.03785	4.72433	4.8537	5.05681	5.64701	6.0343	0.299445	0.033062	1	818
SNAI1	6.7164	6.09703	5.4375	6.87218	7.80012	8.79664	0.360885	0.033154	1	819
SIAH1	1.86305	1.90955	1.4662	2.13319	2.29231	2.71792	0.443408	0.033653	1	820
FNDC8	1.31913	0.810364	1.20092	2.2167	1.04539	1.89974	0.637375	0.033656	1	821
PYGO2	12.112	12.47	11.5899	13.533	14.8446	14.9626	0.262027	0.033707	1	822
HAS3	0.467187	0.501401	0.376277	0.887475	0.646822	0.493882	0.599	0.033823	1	823
LOC101927727	0.608768	0.707156	0.814456	1.38104	1.0833	1.42097	0.864317	0.033843	1	824
PI4KA	8.36625	7.91884	10.0475	8.01581	5.84541	7.65259	-0.2879	0.033916	1	825
CES1P2	0.0639684	0.216728	0.0658321	0.322483	0.359468	0.248855	1.38744	0.033981	1	826
OBSCN	3.29902	2.67113	5.00497	3.00693	1.55652	3.43552	-0.45338	0.034001	1	827
ABCC1	17.378	22.2991	19.076	17.2655	15.6352	16.1227	-0.25921	0.034033	1	828
RNR2	934.922	1155.99	1068.68	1049.01	1342.91	1401.99	0.265043	0.034081	1	829
GCNT2	5.58718	5.56624	5.30714	6.75406	6.31358	6.54352	0.25466	0.03413	1	830
SDCBP2-AS1	0.473411	0.49493	0.428739	0.254571	0.141883	0.36834	-0.87035	0.034238	1	831
PYGM	0	0	0	0.035561	0	0.054884	4.236	0.034251	1	832
AREG	1.40105	1.43602	0.593712	3.08145	1.65954	1.24239	0.806812	0.03439	1	833
PDCD7	10.1815	9.28422	8.7287	12.2982	11.1278	10.8767	0.285465	0.034402	1	834
SNRK	1.83095	1.73488	1.98399	2.28724	2.44975	2.29893	0.346227	0.034589	1	835
ZNF480	2.72737	2.11003	3.0168	4.2313	2.49405	3.59244	0.398982	0.03479	1	836
PIEZO2	8.97079	9.75154	15.9725	8.86569	6.30629	11.2277	-0.39099	0.034836	1	837
TIGD3	0.855431	0.351302	0.666934	0.283142	0.218503	0.47901	-0.93243	0.034888	1	838
NBPF1	3.0569	2.52322	3.08358	2.49569	1.83298	2.47614	-0.34543	0.034907	1	839
TTC28	1.83907	2.82559	2.23524	2.11827	1.6882	1.59515	-0.34915	0.03494	1	840
ZIC2	7.66508	9.09644	6.12366	9.97023	11.724	7.75501	0.36668	0.034992	1	841
ARGLU1	13.0972	10.3671	14.1407	15.5405	12.3122	18.3203	0.297428	0.035072	1	842
DLX1	7.4071	5.51234	6.49929	8.79571	7.53881	7.97427	0.327722	0.035169	1	843
URB1	9.44019	11.5142	10.9588	9.3833	7.96615	9.40158	-0.25287	0.035182	1	844
ZCCHC8	4.74779	3.88797	4.627	6.61838	4.43544	5.63202	0.335049	0.035198	1	845
SNORD45B	15.0889	4.86875	12.5707	18.715	12.786	30.0487	0.91472	0.035513	1	846
ABHD13	1.76079	2.04909	1.51503	1.83515	2.46015	2.72314	0.393983	0.035581	1	847
SAA1	0.97816	1.01971	0.774352	0.379322	0.634238	0.146358	-1.22808	0.035581	1	848
UNC119B	12.997	13.4671	13.8763	10.8813	11.5217	11.5702	-0.24521	0.035596	1	849
ZNF416	1.87225	1.7001	1.46642	2.54758	2.0949	2.12706	0.428244	0.035727	1	850
SCN3B	0.0756896	0.0407048	0.0432749	0.028265	0.007877	0.008179	-1.73691	0.035925	1	851
KIAA1586	4.1186	4.12982	4.28925	5.40445	5.02535	5.13868	0.315541	0.035946	1	852
ARHGEF40	0.613609	0.519735	0.894606	0.443957	0.343219	0.5802	-0.56448	0.035979	1	853
ZNF815P	0.849945	0.805254	0.837486	0.668553	0.457299	0.474873	-0.6276	0.035984	1	854
SNRNP200	76.1653	78.3808	85.1115	74.1247	57.7335	69.6567	-0.24759	0.036006	1	855
ACPT	0.0757458	0.109985	0.194882	0.318213	0.177354	0.55251	1.42824	0.036147	1	856
LOC101927371	0.196085	0.158178	0.33633	0.137295	0.030608	0.031784	-1.67203	0.03616	1	857
ASB7	3.06168	3.493	3.78515	4.29302	4.31987	4.0895	0.301324	0.036523	1	858
CLN8	1.49835	1.20035	1.36919	1.85041	1.51824	1.79643	0.347103	0.036569	1	859
LOC102724005	0	0	0	0	0.243772	0.101256	4.25489	0.036623	1	860
MEF2C	0	0	0	0.0179	0.006651	0.013813	4.02386	0.03663	1	861
STAP2	0	0	0	0.064392	0.047851	0.024845	4.02391	0.036632	1	862.5
LOC101929719	0	0	0	0.063627	0.047283	0.02455	4.02391	0.036632	1	862.5
CTSW	0	0.0762084	0.16204	0	0	0	-4.14831	0.036675	1	864.5
RP11-46C24.3	0	0.0744843	0.158374	0	0	0	-4.14831	0.036675	1	864.5
LOC102724597	0.221322	0	0.455541	0	0	0	-4.15145	0.036758	1	866
RIMBP3B	0.357734	0.473873	0.455352	0.166106	0.387947	0.238051	-0.69993	0.036769	1	867
NBAS	3.59899	3.9777	3.95556	3.20594	3.11547	3.18082	-0.27647	0.036812	1	868
ZNF154	0.0320445	0.0310195	0.00824452	0	0.007503	0	-2.87195	0.036838	1	869
IL1RAP	7.22441	7.69336	7.457	10.2812	7.81232	8.73231	0.264516	0.036879	1	870
SCN3A	0.0217594	0	0.0335899	0	0.005095	0	-3.02412	0.036904	1	871
TLE3	25.0759	30.9978	25.3229	33.0574	32.9197	30.9857	0.254412	0.036904	1	872
LOC644662	0	0	0	0.035192	0.117683	0.08147	4.03698	0.037061	1	873
CDYL	18.5531	19.0244	18.8672	23.5985	21.108	21.6815	0.236904	0.03727	1	874
ZNF280C	1.43428	1.70395	1.36425	2.35543	1.91321	1.68026	0.406051	0.037297	1	875
SPATA2	3.96356	4.38811	4.17473	5.20532	5.22534	4.88354	0.293006	0.037349	1	876
POLR2A	67.9693	95.9087	83.8693	69.1346	67.054	70.1682	-0.26173	0.037562	1	877
NFE2L3	0.852309	0.691975	0.862993	0.565967	0.424876	0.628381	-0.5684	0.037736	1	878
DDB1	165.084	187.204	168.7	144.954	152.442	145.008	-0.23356	0.037742	1	879
ACKR3	13.5368	10.2448	15.7043	18.4425	12.0286	19.9767	0.35605	0.037773	1	880
CD101	0.472492	0.429659	0.456787	0.360904	0.214557	0.236728	-0.72661	0.038044	1	881
SPG11	3.62239	3.82357	4.11218	3.01056	2.90185	3.59947	-0.28012	0.038057	1	882
ADRB1	0.534746	0.310585	0.660391	1.13823	0.550914	0.76278	0.716879	0.038398	1	883
CCP110	3.58719	2.71258	3.78564	5.0847	3.45371	4.1901	0.341477	0.038469	1	884
ADAM1A	0.377222	0.173884	0.406699	0.226391	0.067295	0.157232	-1.0527	0.038618	1	885
HIST1H3H	2.58849	5.74222	3.77386	1.8124	2.52533	2.93706	-0.74138	0.038673	1	886
CCL21	0.0569998	0.220706	0.117321	0.383136	0.373692	0.443489	1.54504	0.038705	1	887
YAE1D1	2.9804	2.60682	3.3942	3.4067	4.20831	3.81091	0.351672	0.038736	1	888
RIN2	4.05112	3.31823	3.76355	5.0133	4.12896	4.49266	0.296005	0.038739	1	889
RP11-84C10.4	0.145965	0	0.0751088	0.275944	0.136707	0.354903	1.74766	0.038992	1	890
LOC101929564	0.265702	0.257203	0.364591	1.26506	0.3318	0.77524	1.4084	0.039143	1	891
ALOX5AP	0.120507	0.311074	0.165358	0.033751	0.037621	0.078134	-1.92658	0.039233	1	892
EYS	0.0628125	0.0822634	0.0874574	0.021731	0.058829	0.043122	-0.91267	0.039389	1	893
FAM84B	2.27206	2.93551	2.92044	3.7635	2.95309	3.45441	0.32664	0.039536	1	894
HJURP	11.7419	9.92617	11.9852	13.4141	13.1097	13.6446	0.258833	0.039604	1	895
CELSR1	8.62203	9.17872	11.244	8.81677	6.42259	8.7322	-0.27385	0.040075	1	896
EHD1	24.1253	24.2908	26.6897	20.8591	21.4619	21.6301	-0.22863	0.040096	1	897
ZKSCAN5	4.4186	4.23934	4.60783	5.68822	4.60633	5.82197	0.282633	0.0401	1	898
ARR3	0	0	0	0.109555	0.03053	0.031703	4.01738	0.040109	1	899
MIR590	0	1.01821	2.16499	0.88378	2.95542	8.69548	1.89379	0.040154	1	900
VPS13A	1.99008	2.7746	3.0374	2.12812	1.91037	2.26669	-0.30402	0.040256	1	901
AC079145.4	0	0	0	0.223635	0	0.043144	4.21744	0.040311	1	902
ESPL1	14.1291	16.5253	15.4948	13.3264	12.1709	13.6297	-0.23654	0.040313	1	903
LOC102724747	0.864658	0.1395	1.48308	0.121083	0	0.420469	-2.11132	0.040425	1	904
SMIM13	12.2509	13.7637	13.4916	15.3625	14.7115	16.4398	0.237202	0.040499	1	905
ZNF791	3.31238	3.08768	4.6504	6.27059	3.1789	5.56806	0.448354	0.040506	1	906
SAT1	25.7681	31.3797	16.2333	30.3037	33.535	30.9779	0.366855	0.040618	1	907
TLR9	0.0131821	0.0638024	0	0	0	0	-4.14369	0.040624	1	908
LOC102723965	0.265242	0.042793	0.0909897	0	0	0.042994	-2.8761	0.040634	1	909
TAS2R5	0.399246	0.257651	0.319572	0.074545	0.041547	0.215719	-1.53714	0.040682	1	910
LOC102723619	0.110183	0	0	0.37031	0.103195	0.535803	2.80594	0.040704	1	911
PDE6C	0.0171767	0	0.0883857	0	0	0	-4.15143	0.040822	1	912
FZD2	9.89839	9.96972	10.8741	7.57601	9.37069	8.56154	-0.266	0.040905	1	913
RP11-227H15.4	0.0264325	0.0255871	0.0544053	0.088836	0.099024	0.231367	1.87856	0.04106	1	914
BRD1	2.84519	2.75418	3.39867	4.29992	3.04974	3.61615	0.290278	0.041101	1	915
CCDC136	0.00871154	0.0168658	0.0179307	0	0	0	-3.90093	0.041151	1	916
HNRNPCL1	0.0920845	0.0891391	0.0473836	0	0	0	-3.90095	0.041152	1	918
KIAA1107	0.0223946	0.0216783	0.0115235	0	0	0	-3.90095	0.041152	1	918
LIN28B	0.0183903	0.0178021	0.00946306	0	0	0	-3.90095	0.041152	1	918
FAM65C	0.0188769	0.00913655	0.0194269	0	0	0	-3.90258	0.041212	1	920
TMCC1	1.45255	1.23627	1.35044	1.68623	1.59045	1.81536	0.335668	0.041275	1	921
FAP	0.183506	0.124346	0.151082	0.385462	0.206241	0.303403	0.963394	0.041295	1	922
MAPKAPK5-AS1	4.37589	4.10625	5.37648	5.06482	5.43659	7.27403	0.359493	0.041314	1	923
LOC102724024	0.156607	0.151598	0.362632	0.032896	0.036669	0.114233	-1.81008	0.041333	1	924
ZNF543	0.722629	0.874394	1.15843	1.38947	1.21043	1.22991	0.482164	0.041522	1	925
ATP11B	2.78641	3.15613	2.77641	2.50123	2.3483	2.38685	-0.26692	0.04166	1	926
KLHL30	0.0553756	0.0268022	0.0854834	0.12795	0.15559	0.121177	1.26317	0.041746	1	927
IFT172	2.17949	2.66404	3.01282	2.26577	1.74718	2.14665	-0.3465	0.041789	1	928
IDI1	10.1955	9.79722	14.1179	13.3116	12.0277	16.8406	0.30901	0.041986	1	929
XRCC2	3.13758	3.02116	4.442	5.23064	3.42058	5.16659	0.387303	0.042047	1	930
POM121L1P	0.244558	0.201225	0.138426	0.071918	0.137428	0.083247	-0.99338	0.042062	1	931
GTF3C1	24.3266	28.4264	26.5128	22.2971	22.4072	22.7378	-0.23083	0.042161	1	932
MLLT4	2.23207	2.57285	2.1172	2.14656	1.65813	1.80903	-0.30011	0.042324	1	933
DPY19L3	3.23381	4.00582	3.80749	2.89555	3.07363	3.11845	-0.27957	0.042441	1	934
SIAH2	15.2266	13.4767	13.7465	17.5707	17.5981	15.4906	0.258894	0.042966	1	935
MAP1LC3B	20.0344	19.3449	18.9472	22.627	21.9615	23.8473	0.23196	0.042993	1	936
COL12A1	16.3971	13.4589	26.3244	16.066	7.96796	17.1959	-0.4425	0.04301	1	937
C12orf76	0.463202	0.472623	0.682836	0.662673	0.773848	0.925342	0.546123	0.04316	1	938
SLC25A36	5.44772	6.17862	7.39157	7.93049	6.65698	8.2242	0.265805	0.043226	1	939
LOC646719	1.61633	1.32392	2.03744	1.80004	1.88107	2.93934	0.410979	0.043507	1	940
PNN	48.9352	38.6053	42.2076	57.793	44.6523	52.3397	0.25647	0.043519	1	941
AGO1	4.01657	5.55222	4.0597	3.47532	4.11671	3.56889	-0.28701	0.04362	1	942
RABGGTB	122.268	100.442	121.622	134.133	124.327	146.959	0.237696	0.043629	1	943
SV2A	0.0112096	0.010851	0.0346085	0	0	0	-3.90256	0.043704	1	944
LOC100129216	0.718518	0.231845	0.246484	0	0	0	-3.9026	0.043706	1	945
RALGAPB	5.7093	7.18186	7.37016	5.75644	5.3801	5.82605	-0.25327	0.043826	1	946
IRGQ	2.76551	3.48628	3.37634	3.56937	3.55033	4.58161	0.280975	0.043844	1	947
NAGS	0.196968	0.357503	0.380075	0.206869	0.092238	0.119728	-1.11977	0.043872	1	948
LNX2	2.45202	3.46277	3.20075	3.66559	3.82751	3.86104	0.318921	0.043973	1	949
CAPN10-AS1	0.185924	0.0692221	0.456275	0.492682	0.348265	0.486834	0.916852	0.043998	1	950
C9orf169	1.25672	1.14049	1.09125	0.725938	0.735631	0.687511	-0.69232	0.044023	1	951
CRIPAK	1.18265	1.13371	0.838977	0.733202	0.806537	0.737028	-0.47056	0.044085	1	952
C8G	0.161184	0.117021	0.0829401	0.237001	0.188702	0.58786	1.43108	0.044121	1	953
PARD6B	1.19385	1.17706	1.26276	1.53249	1.66684	1.52663	0.38252	0.044158	1	954
PDPR	4.9285	6.99143	6.48527	5.25898	4.57106	5.38341	-0.27294	0.044425	1	955
C16orf72	14.9108	16.8168	15.0814	18.4854	20.2212	16.7463	0.248035	0.044523	1	956
PNPLA8	4.18272	3.98924	3.78634	5.95804	4.55269	4.25789	0.309235	0.044609	1	957
ADAMTS15	1.69772	1.57897	1.72149	1.24465	1.21592	1.46499	-0.34752	0.044618	1	958
RBMS2	5.54833	6.88872	5.76909	5.12507	5.19644	4.91573	-0.25475	0.044743	1	959
NSD1	8.17577	9.06013	9.77712	8.54837	6.73394	7.47766	-0.24335	0.044773	1	960
ATP9B	1.16087	1.62404	1.55474	1.04887	1.01278	1.26822	-0.3818	0.044887	1	961
ZNF200	7.36137	7.43736	7.81424	9.07224	8.6181	9.16207	0.250549	0.045078	1	962
CTGLF12P	0.428896	0.29985	0.539479	0.300304	0.111582	0.231739	-0.95094	0.045306	1	963
ALMS1	2.24584	2.98782	2.59967	2.50713	1.8742	1.96542	-0.29985	0.045313	1	964
KIAA0100	51.1794	58.9993	54.9369	47.2442	47.8371	45.8188	-0.22602	0.045364	1	965
RNF138	8.18687	10.0141	8.89825	10.3181	11.3971	10.7112	0.260974	0.045398	1	966
CDC42BPA	4.66652	5.92076	5.9506	5.18649	4.26891	4.28097	-0.26312	0.045645	1	967
MYOF	42.3236	41.6331	46.0359	43.639	30.2429	34.4214	-0.25955	0.045675	1	968
KCNAB1	0.16314	0.222948	0.177769	0.10482	0.134817	0.065333	-0.87164	0.045693	1	969
UNC13A	1.21804	1.63788	1.25877	1.2161	1.13601	0.793053	-0.38141	0.045747	1	970
RSRC2	23.6092	16.5829	22.6643	29.3267	19.5646	28.6377	0.304884	0.045838	1	971
NANP	2.55007	2.32559	2.51386	2.89815	2.9917	3.39384	0.33008	0.045909	1	972
JMJD1C	2.39927	1.84187	2.69247	4.70494	1.77032	2.96653	0.452367	0.045945	1	973
LOC102724814	0.0603012	0.116745	0.124116	0.151998	0.112953	0.410529	1.13409	0.046089	1	974
ZNF317	10.8655	11.045	13.2683	16.0397	11.5326	14.6458	0.266861	0.046094	1	975
MGA	7.11349	9.32796	9.61768	8.13086	6.88095	6.64751	-0.26165	0.046115	1	976
ZNF500	3.89063	3.19442	3.52826	2.57849	2.66977	3.22194	-0.32537	0.046176	1	977
MIR4697HG	0.221135	0.130298	0.168209	0.064626	0.126067	0.084157	-0.91276	0.046223	1	978
LOC100289026	0.102991	0.166161	0.247313	0.086534	0	0.033389	-1.94296	0.046249	1	979
RP3-473B4.3	0.0530851	0.35971	0.163895	0.044603	0	0.051629	-2.37216	0.046357	1	980
CDC25A	31.3577	27.6097	26.8172	36.5831	32.9788	31.4213	0.238149	0.046432	1	981
ERVW-1	0	0.013798	0.132023	0.011976	0	0	-3.03059	0.046634	1	982
TMEM241	3.14965	3.77264	3.22504	2.45926	2.8158	2.70742	-0.34539	0.04665	1	983
STC2	10.4359	7.72679	10.0227	14.8413	9.31798	10.6883	0.31145	0.04674	1	984
ZNF165	1.73321	0.970277	1.41837	1.91245	1.60372	2.29494	0.496156	0.046875	1	985
C11orf86	12.9151	9.95996	17.1902	8.2833	9.83809	12.6027	-0.38046	0.046954	1	986
NIM1K	0.104416	0.101076	0.153512	0.075199	0.027941	0.029015	-1.36708	0.046993	1	987
GRPEL1	55.4922	51.5501	50.9651	62.9841	62.2655	59.2482	0.226397	0.047076	1	988
CYP39A1	0.133647	0.0369634	0.0785944	0.016042	0.035763	0	-2.10638	0.047125	1	989
RP11-37B2.1	0.0672132	0.520507	0.138343	0.338841	0.944254	0.719064	1.40474	0.04719	1	990
SLC2A14	0.107603	0.0520809	0.0110738	0.144656	0.14109	0.115117	1.20966	0.047395	1	991
DUSP11	7.75823	7.65002	8.94304	9.21778	9.86876	9.99806	0.259744	0.047402	1	992
SYNM	5.08414	5.79437	5.68197	4.98858	4.42388	4.45898	-0.25202	0.047781	1	993
CENPF	22.3165	18.2261	28.8919	21.3442	12.6502	20.9815	-0.3334	0.047797	1	994
ZNF117	0.143389	0.100247	0.278738	0.120478	0.059687	0.092971	-0.90646	0.047953	1	995
INTU	0.358272	0.572994	0.529019	0.850723	0.554385	0.818086	0.60682	0.048006	1	996
PHLDB2	10.9515	12.5471	9.69336	18.2415	12.7382	10.4788	0.325263	0.048007	1	997
LDHAL6A	0.0395004	0.076474	0.0406512	0.016594	0	0	-2.7163	0.048024	1	998
NUP205	33.7065	42.6969	38.2259	31.2907	33.7301	32.1733	-0.23555	0.048037	1	999
BET1L	19.1392	17.6583	19.3416	15.675	14.7573	17.221	-0.23475	0.04816	1	1000
SNORD19B	2.19418	0.531001	0.564528	4.60896	2.05502	3.73449	1.61353	0.048181	1	1001
SETX	5.38238	5.30487	6.04234	5.39246	4.00033	4.60795	-0.25278	0.048325	1	1002
RBAKDN	0	0	0	0	0.165041	0.342766	4.04346	0.048354	1	1003
DOCK5	5.78443	7.02593	7.24689	6.1738	5.03141	5.68133	-0.2449	0.048357	1	1004
RP11-1055B8.3	0	0	0	0	0.229984	0.119411	4.04355	0.048357	1	1005
TNFSF9	27.9252	33.3804	31.1025	30.6239	38.7499	41.0914	0.257844	0.048493	1	1006
FAM222B	5.63762	6.07136	6.03352	7.6511	6.55455	6.9159	0.254614	0.048625	1	1007
TMC6	11.0432	11.5099	13.1936	9.44612	8.64754	11.5801	-0.26762	0.048669	1	1008
LOC284009	0.0885674	0.0857345	0.182295	0.297662	0.41475	0.602965	1.79185	0.04886	1	1009
ZNF100	0.559847	0.475386	0.576157	0.858257	0.588731	0.802405	0.484793	0.048968	1	1010
LOC102724524	2.67258	1.06527	2.10328	3.36831	2.20859	3.8989	0.699275	0.048998	1	1011
ZNF654	0.87423	0.808822	1.09079	1.17657	1.14485	1.26409	0.374551	0.049004	1	1012
FRS2	2.88963	4.44262	4.73771	4.93318	4.64327	5.31766	0.306585	0.049322	1	1013
TTC9	0.0391143	0.0189316	0.0201269	0	0	0.00951	-2.71125	0.049419	1	1014
HEY1	5.69909	6.28303	7.33142	4.07352	5.3747	5.92767	-0.32811	0.049481	1	1015
ZNF721	1.28298	0.747271	1.24203	2.10114	0.967397	1.55445	0.50657	0.04976	1	1016
CNTD2	0.345361	0.191037	0.126937	0.020727	0.11552	0.11996	-1.37861	0.049799	1	1017
SLC2A6	0	0.0168831	0	0.029308	0.049004	0.06785	2.67115	0.049869	1	1018
ALKBH4	10.6311	8.33528	8.83682	7.67943	7.65909	7.27505	-0.29491	0.049909	1	1019
GPAM	2.82911	3.24388	3.83015	2.57409	2.57883	2.93543	-0.28888	0.049969	1	1020

## Sheet: (ii)WTLLOMe1h vs TFEBKOLLOMe1h
Geneid	WTN1_LLOMe1h	WTN2_LLOMe1h	WTN3_LLOMe1h	EBKON1_LLOMe1h	EBKON2_LLOMe1h	EBKON3_LLOMe1h	logFC	p.value	FDR	ranking
FGF7	4.25802	3.69027	3.71863	0.0123559	0	0	-9.31458	5.99669e-23	1.98616e-18	1
SH3BGRL	4.86422	4.49523	4.23487	0.0471707	0.0286608	0	-7.29154	9.35299e-20	1.5489e-15	2
RNF212	3.16798	3.3417	3.76545	0.241235	0.175889	0.160158	-4.12712	2.70464e-19	2.98602e-15	3
SORBS2	2.74876	2.3086	3.46191	0.42368	0.443347	0.698872	-2.43955	2.15589e-16	1.78513e-12	4
POU5F1B	3.7797	3.79485	4.18892	0.0912439	0.184799	0.23558	-4.51263	5.52138e-16	3.65748e-12	5
SYTL4	0.706151	1.00079	0.747325	0	0	0	-9.12845	2.17004e-14	1.1979e-10	6
RNF182	0.869233	1.22059	1.56804	0.0640414	0.0622582	0.0566902	-4.27523	8.55601e-14	3.85182e-10	7
PTPRR	1.47244	1.68394	1.70439	0.19527	0.237291	0.228073	-2.87505	9.30362e-14	3.85182e-10	8
ACTL8	27.9614	23.7741	25.5142	9.66911	8.76476	10.0629	-1.43666	1.53526e-13	5.64994e-10	9
LUM	0.749501	0.27096	0.539298	3.99912	3.65875	3.71301	2.84986	5.46196e-13	1.80906e-09	10
BCHE	1.01307	1.05138	1.63767	0.0198179	0.0481651	0.0438575	-4.97954	1.23289e-12	3.71224e-09	11
ZNF462	0.0262543	0.021949	0.0265912	0.3165	0.24434	0.234848	3.39089	1.21968e-11	3.36642e-08	12
BCAM	0.562183	0.403847	0.665202	2.96249	1.94641	2.46245	2.18092	2.46623e-11	6.02739e-08	13
FGFR2	1.24801	0.935856	1.41833	0.283199	0.0729999	0.142438	-2.80143	2.54773e-11	6.02739e-08	14
OOEP	1.89382	3.37762	2.26521	0.0716245	0	0	-6.15439	2.83875e-10	6.18976e-07	15
MEGF6	0.297188	0.266104	0.417315	1.19952	0.826226	1.79214	1.96622	2.99013e-10	6.18976e-07	16
ENPEP	0.497713	0.12435	0.427119	0	0	0	-8.13605	1.03782e-09	1.92956e-06	17
GAGE2A	2.60976	2.29199	2.38007	0	0	0	-7.7309	1.04864e-09	1.92956e-06	18
TLR4	0.615405	0.578541	0.712347	0.075713	0.163567	0.0837777	-2.56989	1.86852e-09	3.25722e-06	19
RNF150	0.234275	0.180792	0.260749	0	0	0	-7.43252	1.19042e-08	1.9714e-05	20
COL6A1	1.03515	1.01944	0.977185	2.08672	2.36949	3.14173	1.32146	3.07017e-08	4.84225e-05	21
NEGR1	5.32295	3.58197	6.66031	10.3803	8.48585	13.2611	1.05141	4.48091e-08	6.746e-05	22
AHNAK	24.3963	23.1956	20.2829	36.8668	37.3845	36.2568	0.702695	4.74149e-08	6.82796e-05	23
LPL	4.75878	3.26434	5.46868	8.99458	7.63377	10.326	1.00353	6.41579e-08	8.85405e-05	24
SPINK6	8.59606	15.2529	11.6424	1.99044	5.88568	2.20245	-1.83606	9.42642e-08	0.000124885	25
GAGE12J	1.97597	1.44015	2.72709	0	0	0.190827	-4.78429	1.13621e-07	0.00014474	26
CXCL16	0.571035	0.437612	0.454429	0.0202469	0.0492079	0.0224035	-3.92273	1.22322e-07	0.000150053	27
CGA	5.4341	3.28341	3.05687	1.0372	0.980309	0.828876	-2.04345	1.63833e-07	0.000193797	28
NXPE3	1.53878	1.73109	1.74829	3.11578	2.89846	3.00778	0.848613	1.93302e-07	0.000217255	29
DTNA	0.226997	0.222493	0.276346	0.0177622	0.0431692	0.0786168	-2.3811	1.96783e-07	0.000217255	30
GPR87	1.85995	1.47641	1.27219	0.287769	0.427406	0.10614	-2.48919	2.15546e-07	0.000230294	31
RASSF9	5.29825	4.76196	6.16048	1.92257	2.56664	2.5768	-1.19876	2.51853e-07	0.000260676	32
MYL9	0.143236	0	0.165799	0.934469	0.987446	1.48357	3.39042	5.60912e-07	0.000562969	33
PDE2A	50.1237	49.6324	51.2532	74.9713	73.4252	79.3042	0.593543	6.65276e-07	0.000648076	34
C11orf74	2.12631	3.1506	3.27167	0.676684	1.25133	0.911536	-1.59513	6.88148e-07	0.000651204	35
DSCAM-AS1	0.92075	0.621211	1.06579	0	0.100224	0.182521	-3.19764	8.62918e-07	0.000793908	36
RASL10B	0.657578	0.598362	0.745629	0.16749	0.0740121	0.18533	-2.19087	9.3429e-07	0.000836341	37
FAM222A-AS1	1.72836	1.48622	0.914569	0	0.068086	0.247987	-3.65982	1.04783e-06	0.000913293	38
LRIG1	2.69134	2.41806	1.94836	4.77956	4.25679	4.02299	0.885757	1.10446e-06	0.000937966	39
ARRDC4	0.137011	0.140976	0.195192	0	0	0	-6.69352	1.68202e-06	0.00135482	40
IGSF9B	0.177156	0.0658246	0.156238	0.612579	0.465252	0.466007	1.9418	1.68643e-06	0.00135482	41
WNT7B	28.6267	26.7095	32.2994	44.5326	41.1154	45.9351	0.589409	1.71801e-06	0.00135482	42
ZNF883	0	0.0200837	0	0.183984	0.397469	0.361921	5.09997	1.7956e-06	0.00138307	43
ANKRD33B	1.84818	1.16914	1.92391	3.33497	2.16919	4.06718	0.958044	1.90019e-06	0.00143037	44
COL8A1	0.832029	0.695589	0.995197	2.13979	1.60605	2.22843	1.24884	2.12115e-06	0.00156122	45
TRNP1	0.586574	0.823362	0.704121	0.0985971	0.119815	0.136374	-2.54758	2.49644e-06	0.00179749	46
NEO1	0.527246	0.355212	0.536528	0.151198	0.167758	0.167302	-1.53958	3.1074e-06	0.00218979	47
MYO10	37.6879	30.7149	33.7462	50.6822	47.15	52.3524	0.557497	3.2152e-06	0.00221856	48
CUX1	9.73256	7.42253	9.52335	13.9319	12.0851	13.9828	0.587489	4.34168e-06	0.00293471	49
TNFRSF11A	1.24766	1.79386	1.49652	2.96455	3.00417	2.58794	0.916792	4.57703e-06	0.00303191	50
ARHGEF28	2.6679	1.89977	2.04107	3.94925	3.74168	3.55518	0.766637	5.0355e-06	0.00327021	51
LXN	22.6607	20.1649	20.3174	11.8096	14.5099	11.187	-0.752155	5.65782e-06	0.0036037	52
CFH	0.693987	0.279348	0.546695	1.67323	0.784084	1.69414	1.44936	5.94736e-06	0.00371665	53
RSPO3	0.221036	0.364652	0.0716394	0.0100316	0.0365709	0	-3.7891	6.73671e-06	0.00413197	54
ALDH1L2	3.05883	1.83157	2.4811	1.40629	1.1445	1.47756	-0.868162	6.86337e-06	0.00413312	55
GLI2	1.52993	1.36853	1.50129	2.66453	2.29172	2.56893	0.776299	7.42249e-06	0.00439001	56
SVEP1	4.41343	3.51067	4.25252	6.00821	5.51536	6.89667	0.59887	7.94224e-06	0.004615	57
TGFB2	1.00787	0.802473	0.899977	1.71531	1.65762	1.73533	0.913845	8.11741e-06	0.00463546	58
IGSF9	1.90786	1.38234	1.91395	4.08883	2.82048	2.91422	0.92277	8.47448e-06	0.00475734	59
DYNC1H1	20.2659	19.9313	19.3929	26.6227	28.3912	30.1189	0.51468	8.87498e-06	0.00486318	60
IL6	6.4983	9.13114	5.92934	2.66581	5.13647	2.2854	-1.10605	8.98058e-06	0.00486318	61
MYLK	0.259275	0.202307	0.234091	0.511864	0.443276	0.735651	1.27714	9.18685e-06	0.00486318	62
VTN	6.71815	5.29615	5.82493	2.84031	2.6767	3.7201	-0.948801	9.25033e-06	0.00486318	63
FLNB	39.1572	33.8135	34.258	54.413	51.8478	47.8867	0.525212	1.00264e-05	0.00518883	64
MIR4697HG	0.0646262	0.126067	0.0841573	0.394123	0.28959	0.36511	1.93098	1.09083e-05	0.00555836	65
RP11-438N16.1	0.44368	0.430056	0.468912	0.0437741	0.0797911	0.0726551	-2.74191	1.21786e-05	0.00611161	66
CFI	0.531584	0.395033	0.307661	0.0402092	0.0977241	0	-3.14445	1.33303e-05	0.00658974	67
TP73-AS1	2.44364	1.88008	2.62105	1.27327	1.16275	1.50894	-0.811444	1.56499e-05	0.00762265	68
FBN1	13.6818	9.17182	11.4801	17.2284	15.9736	17.5773	0.566968	1.67009e-05	0.00801666	69
AKT3	0.116736	0.118295	0.128983	0.0180613	0.007316	0.0266468	-2.72972	1.7411e-05	0.00823813	70
EGFR	16.3469	11.5685	13.1532	21.8408	20.1642	18.5983	0.563652	1.96238e-05	0.00914079	71
MUC12	0.0315152	0.0468395	0.0273597	0.00297978	0	0	-4.6002	1.98707e-05	0.00914079	72
SLC12A7	4.02121	4.06918	3.79648	6.11684	6.63318	5.51385	0.619883	2.13573e-05	0.00969006	73
AIG1	0.172142	0.201022	0.246701	0.0186013	0.0226042	0.0617478	-2.54942	2.35387e-05	0.0105355	74
PDK4	6.30207	4.53257	3.96923	3.02313	2.81118	2.85064	-0.770991	3.00587e-05	0.0132743	75
C8orf22	6.32271	9.45213	12.2141	3.8868	4.95647	6.42466	-0.87088	3.2509e-05	0.0141675	76
LOC100507412	3.07102	2.32001	2.57764	1.3211	1.38465	1.51664	-0.916441	3.3052e-05	0.0141851	77
PARP10	3.85722	4.01743	3.09747	1.90101	2.19376	2.25483	-0.793163	3.3406e-05	0.0141851	78
AK4	1.26941	1.83817	1.69596	2.40944	3.00155	2.56182	0.732187	3.45708e-05	0.0144939	79
SMPDL3B	0.264239	0.210389	0.218474	0	0.0260232	0	-4.46157	3.98109e-05	0.0164822	80
ZFHX3	5.03386	4.73951	4.01342	7.12502	7.20367	5.73408	0.541166	4.16559e-05	0.0170332	81
CRIM1	39.6848	38.5245	41.1011	55.0963	51.4671	57.1955	0.458304	4.68806e-05	0.0189358	82
TMEM261	14.3912	18.4623	22.2441	10.7356	11.7152	13.5885	-0.609121	5.35522e-05	0.0213699	83
ALCAM	1.68764	1.04927	1.32308	2.25047	2.16927	2.46485	0.760703	5.53626e-05	0.0216082	84
MOCOS	20.3078	20.0263	19.5041	13.8926	15.1485	12.2545	-0.533982	5.54542e-05	0.0216082	85
WDR54	0.997449	0.751246	1.21698	2.3246	1.93279	2.5722	1.20722	5.61165e-05	0.021612	86
MAGEA1	18.2088	18.6756	16.8675	23.5624	29.3245	25.8517	0.549518	6.08487e-05	0.0227241	87
CES1	0.126316	0.328541	0.24369	0.883802	0.870805	0.687202	1.80832	6.09013e-05	0.0227241	88
AGR2	10.1593	11.3509	11.8693	7.1203	5.94251	8.02738	-0.659062	6.10624e-05	0.0227241	89
FAT1	9.23519	8.33487	9.18102	11.4579	12.1029	13.1106	0.456287	7.02188e-05	0.0258413	90
CBFA2T3	5.32475	6.41855	5.12945	8.16906	9.06114	7.75105	0.565047	7.44416e-05	0.0270943	91
DHRS2	0.146333	0.176708	0.0564613	0.539598	0.369892	0.459287	1.82839	7.62385e-05	0.0272364	92
LHFP	0.383708	0.231679	0.185063	0.906994	0.661305	0.78281	1.53552	7.64767e-05	0.0272364	93
NTN4	7.68339	6.18553	7.15065	11.0316	10.659	9.22937	0.559417	7.78443e-05	0.0274285	94
PGBD5	1.41855	0.982936	0.813609	0.4495	0.599092	0.224623	-1.34419	7.91484e-05	0.0275945	95
BMP2	44.4418	36.7521	46.1659	32.6999	31.2566	26.5991	-0.48744	8.03367e-05	0.027717	96
BTBD9	0.113963	0.097718	0.111621	0	0.0302171	0.0275147	-2.5059	8.42336e-05	0.0287619	97
TNS1	4.10859	3.3374	3.10307	5.58734	5.25299	4.54083	0.544303	8.65917e-05	0.0292653	98
CTNNB1	94.7379	91.3138	101.696	67.7125	72.304	73.0811	-0.431312	9.71036e-05	0.0324865	99
AKAP13	5.54118	4.55209	4.69028	6.93214	6.96753	6.58715	0.471663	9.86857e-05	0.0326857	100
C3	16.2009	7.98975	9.78496	7.77976	6.67336	6.80445	-0.674838	0.000116408	0.0381737	101
PLEC	69.9598	75.4224	64.1147	96.8379	105.716	83.5587	0.449891	0.000118033	0.0383272	102
OLFM1	0.255735	0.2107	0.244538	0.0630778	0.0153304	0.0558373	-2.32642	0.000126098	0.0398722	103
SH2D2A	7.2949	9.45226	5.78174	4.95556	4.58054	3.64588	-0.774518	0.000126348	0.0398722	104
PLXNA2	2.76746	2.5024	3.15113	3.7365	3.789	4.36936	0.501034	0.000128145	0.0398722	105
MCF2	1.01599	1.08978	1.34246	0.445875	0.515395	0.758102	-1.00132	0.000129504	0.0398722	106
SRRM2	60.1317	59.6143	62.5823	79.1749	79.9095	82.2566	0.405955	0.000129868	0.0398722	107
LIMK2	3.56114	3.05425	5.06259	2.10851	1.96638	2.9842	-0.719637	0.000130014	0.0398722	108
QPRT	1.04227	1.07467	1.14613	0.443462	0.28741	0.392558	-1.51463	0.000131647	0.0400025	109
CLMN	0.261837	0.281443	0.223704	0.477453	0.416884	0.516569	0.87709	0.000133932	0.0403269	110
KIAA0355	2.28706	1.87661	2.30906	3.95004	2.6015	3.4695	0.635368	0.000137593	0.0410561	111
SPTBN1	25.7666	22.3971	26.4839	33.851	31.7351	34.2355	0.421895	0.000147859	0.043633	112
FLNA	355.882	284.003	317.171	471.077	396.037	411.225	0.42004	0.000148864	0.043633	113
SEMA3F	40.163	36.1433	38.6053	58.4076	49.0683	48.5508	0.443766	0.000152209	0.0437213	114
NCK2	0.384218	0.222707	0.231266	0.0523123	0.0635697	0.0192948	-2.58907	0.000152937	0.0437213	115
CTGF	110.011	119.407	147.047	80.481	95.5815	96.9969	-0.460237	0.000153126	0.0437213	116
KMT2D	9.92287	8.03647	8.67029	12.1242	12.1389	11.7555	0.437336	0.000154741	0.043805	117
KIAA1671	9.60798	7.94718	8.36607	12.6143	11.7765	10.9645	0.449628	0.000158442	0.0444726	118
CREBBP	16.2382	14.9987	14.1786	21.1568	20.3487	19.7584	0.432364	0.000162238	0.0451555	119
UBR4	9.92355	10.0596	9.44878	12.5578	14.4583	12.7232	0.433569	0.00016489	0.0455111	120
LIFR	30.7085	25.5178	32.5269	38.4791	39.0563	41.5949	0.42787	0.000171142	0.0468464	121
PTN	0.14789	0.137376	0.342372	0	0	0	-5.87396	0.000187741	0.0506505	122
DOCK5	6.1738	5.03141	5.68133	7.70921	7.62319	7.59163	0.44287	0.000188099	0.0506505	123
PIK3CD	2.36226	2.34873	2.37992	3.39993	3.25701	3.89022	0.57325	0.000191929	0.0512651	124
SPTSSA	18.0486	22.796	23.3196	12.6668	16.3256	15.9698	-0.512639	0.000205419	0.0544294	125
MACF1	3.54492	2.91952	2.68539	4.05231	4.34984	4.16534	0.457079	0.000208682	0.0548553	126
ST14	4.87084	4.74897	6.13427	2.71166	3.11611	4.1746	-0.653554	0.000225094	0.0587035	127
ZSWIM4	7.11369	7.06082	6.28322	10.508	9.35833	8.88543	0.491528	0.000230683	0.0592967	128
FAM167A	5.60757	5.05193	3.92344	7.61525	8.77742	5.79842	0.603342	0.000231866	0.0592967	129
BCO2	0.385128	0.286198	0.478817	0.971042	0.570336	1.21774	1.26801	0.00023274	0.0592967	130
HSPG2	6.14471	4.84206	7.10266	8.42102	7.73439	8.6065	0.458	0.00023948	0.0605481	131
NDUFB6	55.8568	57.6015	63.3302	40.7817	45.3707	41.688	-0.465585	0.000244856	0.0614385	132
CD99	28.011	22.0743	27.2206	19.5493	13.652	19.3826	-0.551457	0.000265077	0.0660122	133
IL7R	4.7388	4.74264	3.51317	5.67244	7.66331	6.10132	0.57628	0.000273921	0.0677056	134
KMT2A	3.86685	3.35439	3.74044	4.74783	4.97178	5.01681	0.428442	0.000279352	0.0685365	135
UNC13A	1.2161	1.13601	0.793053	0.446977	0.737995	0.650489	-0.787908	0.000285955	0.0696405	136
RIMS4	0.872076	0.596094	1.04754	0.448058	0.340299	0.464797	-0.992615	0.000291093	0.069885	137
PABPC4L	0.563535	0.502532	0.762696	0.285266	0.286887	0.261229	-1.12312	0.000291179	0.069885	138
SPINK4	7.10507	7.27075	5.25815	3.17172	2.7301	2.48593	-1.22133	0.000304388	0.0720742	139
UTRN	1.65388	1.2302	1.57061	2.19576	1.88805	2.35506	0.533836	0.000305525	0.0720742	140
GGH	33.4466	22.7855	27.782	18.7952	17.7335	21.9506	-0.521531	0.000308065	0.0720742	141
GGT1	1.33948	0.883017	0.950295	0.343176	0.714903	0.325483	-1.21357	0.000309004	0.0720742	142
CD177	0.652741	0.606336	0.419758	1.41949	0.924979	1.41134	1.15568	0.000312701	0.0724263	143
MKI67	17.896	14.78	18.2337	21.5404	21.4166	24.6517	0.411623	0.000335024	0.0767989	144
CNRIP1	0.463488	0.516644	0.257519	1.32521	0.971344	0.768095	1.30043	0.000336217	0.0767989	145
PID1	3.29601	3.19996	1.89882	4.60135	6.47111	3.54686	0.791961	0.000342881	0.0777848	146
SOGA1	7.42225	5.06484	7.20407	8.88391	8.20852	10.3729	0.483052	0.000353635	0.0796786	147
LINC00888	1.48689	2.05748	1.27599	0.698081	0.671575	0.772438	-1.16826	0.000363461	0.0813391	148
NFAT5	2.75637	2.27999	2.77582	3.56273	3.17413	4.02722	0.464547	0.000368524	0.0819186	149
TRIO	22.3728	13.3886	17.1469	27.4679	21.0559	26.1565	0.499745	0.000382569	0.0844737	150
SERPINB4	0.0997402	0.750459	0	0	0	0	-6.31539	0.000405279	0.0888956	151
MFSD7	0.593715	0.355116	0.77105	1.00223	1.01825	1.63621	1.09044	0.000427612	0.0931772	152
HIVEP1	3.5502	3.18355	3.13871	4.58313	4.79213	4.22316	0.462437	0.000435613	0.0941562	153
HPD	150.22	125.525	231.266	117.651	88.4958	137.83	-0.552521	0.00043779	0.0941562	154
HMGN3	26.5317	25.1047	29.99	18.9938	19.7532	21.6035	-0.433201	0.000450459	0.0962557	155
NOTCH2	22.6055	23.548	25.364	29.4481	32.4976	31.0922	0.381438	0.000465447	0.098821	156
YPEL2	0.524322	0.511399	0.606916	0.306745	0.237208	0.226279	-1.07864	0.000468593	0.0988551	157
HKDC1	2.30061	2.70693	2.51507	1.58199	1.40978	1.69215	-0.680693	0.000482004	0.101041	158
LPP	3.03054	2.90933	2.68239	4.00663	4.04093	3.51896	0.424325	0.000501619	0.104491	159
TNS3	13.7007	12.7445	12.7067	17.0516	16.1361	18.1049	0.39005	0.000509093	0.105385	160
TBC1D2	11.58	10.7156	8.02899	14.7233	15.7094	12.4488	0.497552	0.000561914	0.114997	161
TRIM29	38.1766	35.8235	41.8957	51.5227	46.754	52.9891	0.386873	0.000562469	0.114997	162
DCBLD2	8.78653	9.59035	9.10389	12.3398	12.716	11.3844	0.408198	0.000633027	0.127504	163
PAPSS2	35.4528	35.3329	36.9222	44.8891	47.38	47.104	0.373187	0.000633237	0.127504	164
GPRC5B	0.117081	0.0913561	0.162629	0.371954	0.322855	0.367476	1.51554	0.00063519	0.127504	165
KCP	0	0	0	0.0450306	0.120386	0.0099654	5.66283	0.000642716	0.127557	166
WNK2	3.30073	3.21616	3.14738	4.49927	4.2136	4.36417	0.437153	0.000643156	0.127557	167
SMG1	5.71811	4.56625	4.97713	6.4848	6.75507	6.82737	0.39597	0.000669618	0.132014	168
PTPN14	10.2376	8.13203	10.4895	12.3331	11.7277	13.9021	0.398352	0.000698075	0.13681	169
ATP7A	2.09568	2.2576	2.35599	2.62295	3.59622	3.26198	0.498732	0.000722558	0.140776	170
C10orf91	7.37621	10.5529	8.00031	4.2175	5.4454	5.46882	-0.780657	0.000728873	0.141175	171
INHA	0.149767	0.300498	0.589421	0.0339853	0.0412988	0.0376053	-3.04413	0.000733463	0.141239	172
MPZL2	5.96968	6.71427	6.73885	4.2409	5.22767	4.00054	-0.527389	0.000743835	0.142408	173
LRP1	4.39705	3.01646	4.74017	5.74264	4.92456	5.94996	0.456438	0.000762003	0.144671	174
TPD52L1	17.0572	18.7547	18.1323	12.2965	14.1427	12.9653	-0.452889	0.000764393	0.144671	175
RYR2	1.2362	1.10868	1.23458	1.54256	1.75404	1.64879	0.467233	0.000780771	0.145157	176
UBASH3B	9.46194	10.4536	7.30393	12.6801	13.996	10.8108	0.459435	0.000782231	0.145157	177
KIAA1549	8.36208	7.60627	7.43162	10.756	10.3416	9.41237	0.383972	0.000785215	0.145157	178
POLR2A	69.1346	67.054	70.1682	86.7313	87.9553	88.4005	0.351863	0.000787681	0.145157	179
CDK14	0.80744	0.815424	1.00653	0.446318	0.447212	0.615156	-0.797052	0.000788871	0.145157	180
SRGAP1	5.97867	4.59666	4.44081	7.55679	6.48447	6.46076	0.449642	0.000795979	0.145655	181
ARHGAP29	4.35827	3.7104	4.40264	5.00893	5.9507	5.77856	0.425966	0.00081346	0.148036	182
C5AR1	2.24169	2.94212	3.97593	1.80502	1.34598	2.13346	-0.78148	0.000856646	0.155044	183
PRRC2C	28.9145	22.1964	24.5135	33.0245	31.9637	33.3211	0.380022	0.000862751	0.1553	184
GIPC3	5.7059	4.81974	6.61615	9.01648	7.21379	7.47336	0.47378	0.000876589	0.156338	185
GREB1L	1.91925	1.54601	1.78066	2.25517	2.26241	2.99814	0.518333	0.000877957	0.156338	186
BICC1	3.44952	3.39064	2.99655	4.3838	5.04163	4.1926	0.468084	0.000889884	0.157614	187
FURIN	37.7539	35.7461	36.664	50.9105	45.4197	45.5778	0.367056	0.000896805	0.157706	188
IDS	4.02561	4.01454	4.26539	5.309	5.74211	5.56026	0.43419	0.000903794	0.157706	189
GPCPD1	3.56251	2.68698	3.32979	2.44789	2.02902	2.19031	-0.518521	0.000904686	0.157706	190
KIAA0754	2.59796	1.49246	2.33183	2.9616	3.28561	3.19224	0.557394	0.000910596	0.157905	191
GKN1	1.20226	1.22361	0.726079	0.355851	0.144143	0.328129	-1.88203	0.000956923	0.165074	192
ARHGDIB	2.67896	2.20036	4.20262	5.35923	4.37408	5.84156	0.788784	0.001008	0.172984	193
GPR124	0.553935	0.554936	0.641193	0.946725	0.84109	1.12679	0.738648	0.00102873	0.175631	194
MME	3.82708	2.24526	3.38075	1.97305	2.09215	2.33494	-0.56071	0.00104789	0.177985	195
ICAM4	0.17272	0.0962644	0.433177	1.11049	0.714423	0.469826	1.7283	0.00107463	0.181596	196
FAM13A	2.71045	1.81989	2.73878	1.60639	1.5388	1.76949	-0.560533	0.00110289	0.183742	197
CNTNAP4	0.955221	0.716301	1.09564	1.4385	1.42478	1.59172	0.690601	0.00110399	0.183742	198
PROS1	1.08441	0.558898	0.904307	0.277827	0.562691	0.395255	-1.05526	0.0011087	0.183742	199
TJP2	12.7202	11.0111	11.0049	15.1724	14.5767	15.1735	0.37152	0.00110952	0.183742	200
GALNT10	9.90981	8.77611	10.4962	12.2644	12.3536	13.3268	0.381226	0.00113714	0.18738	201
MARCH4	1.19439	0.9019	0.390233	2.09832	1.95225	0.894871	0.980514	0.00114953	0.187844	202
DANCR	58.605	61.1351	72.7112	50.1119	42.4404	51.4844	-0.414138	0.0011513	0.187844	203
ATP13A3	21.7832	20.3373	19.2511	25.088	28.0556	25.7345	0.362224	0.00120245	0.194604	204
RBMS2	5.12507	5.19644	4.91573	6.50484	6.97313	6.48884	0.390248	0.00120596	0.194604	205
AOX1	1.78091	1.88832	1.88044	2.18819	2.70699	3.41377	0.580072	0.00121036	0.194604	206
RGP1	5.21505	5.52326	5.15721	7.43899	7.20922	6.49573	0.412772	0.00122012	0.195225	207
SERINC5	3.4149	3.76641	2.67459	5.06622	5.3538	3.64682	0.511571	0.0012318	0.196146	208
DSP	51.1056	44.3812	44.7354	61.5035	60.854	56.3905	0.351598	0.00123882	0.196321	209
FAR2P1	0.0284177	0.0633537	0.0767531	0	0	0	-5.36604	0.00124954	0.197077	210
ARHGEF18	13.4189	11.2411	10.7868	18.577	15.6264	13.0289	0.416054	0.00126725	0.198923	211
RBPMS2	4.50967	4.38056	4.30033	7.38267	6.42505	5.63475	0.562147	0.00128223	0.200261	212
EP400	7.16535	6.52082	6.63042	8.80109	9.0013	8.28802	0.362126	0.00128787	0.200261	213
IGSF3	12.4332	11.3259	11.9876	15.3798	15.6433	14.6776	0.356122	0.00132241	0.20467	214
MLYCD	2.3238	2.65561	1.74049	1.21859	1.40006	1.27485	-0.792402	0.00134917	0.207841	215
ADARB1	14.1028	11.1552	15.1882	18.911	14.6921	19.6564	0.400891	0.00137006	0.209705	216
COX7B	290.08	278.817	340.235	200.505	217.213	276.147	-0.388186	0.00137393	0.209705	217
LINC00707	26.0391	28.0294	17.8583	36.752	41.6771	24.5227	0.515213	0.00139207	0.211499	218
CD180	2.81426	3.06082	1.59582	3.96872	5.24693	2.90379	0.689994	0.00143134	0.216472	219
THSD4	1.20127	0.882665	0.864507	1.81219	1.44536	1.19183	0.594606	0.00147265	0.221707	220
FAM129A	5.79999	3.81877	4.71307	7.04128	5.74111	6.75657	0.449118	0.00149921	0.223802	221
VAV3	7.75791	8.27878	8.33307	5.16449	6.7017	6.46238	-0.411466	0.00150008	0.223802	222
PLEKHG2	2.11256	1.76194	2.07941	2.73283	2.55988	2.87272	0.457639	0.00150691	0.223814	223
MAGEA11	0.308666	0.206439	0.30965	0.0700427	0	0.0775034	-2.36262	0.00159878	0.236399	224
MYH8	0.0283957	0.0316524	0.0575203	0	0	0	-5.26891	0.00161631	0.236985	225
ADCY9	12.6211	11.908	13.2325	16.5442	14.5241	17.0136	0.350569	0.00162366	0.236985	226
CFB	6.85291	4.14681	2.68191	3.07312	3.17202	1.53635	-0.819354	0.00162989	0.236985	227
BNC2	1.5712	1.36907	1.39522	1.91241	2.21586	1.80444	0.452378	0.00163555	0.236985	228
BMF	0.144255	0.175417	0.182158	0.0371983	0.0452032	0.090553	-1.52358	0.00163852	0.236985	229
ANK2	0.00837229	0.0217758	0.0161519	0	0	0	-5.27454	0.00168492	0.242636	230
FAM225A	0.0443261	0.0494098	0.0684114	0.284992	0.162975	0.0741995	1.69657	0.0017022	0.244063	231
MAP3K8	3.92517	3.93522	4.93331	2.68793	3.07422	3.19293	-0.511843	0.00171476	0.244114	232
PFDN4	17.9924	21.7598	20.9372	13.2603	16.6846	14.4328	-0.451677	0.00171729	0.244114	233
TFEB	4.63595	4.59663	4.66951	6.6113	5.96813	6.44729	0.454387	0.0017321	0.244762	234
SPEN	9.37406	6.65088	7.80325	10.616	9.86508	10.3912	0.375579	0.00175091	0.244762	235
WIPF1	2.39417	1.98004	2.24486	1.26572	1.73924	1.43286	-0.578838	0.00175129	0.244762	236
NHSL1	1.24824	1.18239	1.12861	1.89645	1.88353	1.40569	0.543978	0.00176733	0.244762	237
TNS4	26.4553	26.0823	22.2917	35.64	40.2628	24.9037	0.430904	0.00176788	0.244762	238
PDPR	5.25898	4.57105	5.38341	6.24593	6.57268	6.84946	0.372498	0.00177695	0.244762	239
TRMT12	0.521311	0.645665	0.290541	0.153347	0.239589	0.0969607	-1.57977	0.00177952	0.244762	240
SYNE1	0.194499	0.128035	0.180819	0.274547	0.232273	0.288408	0.661651	0.00178097	0.244762	241
SNRPG	134.852	167.352	158.424	111.391	119.225	125.876	-0.369489	0.001809	0.246807	242
BRE-AS1	0.310042	0.2016	0.388788	0.0586293	0.035623	0.0648742	-2.39829	0.00181076	0.246807	243
SLFN12	0.85968	0.773344	0.663401	1.23208	1.47643	1.34438	0.81194	0.00184277	0.250141	244
CMIP	19.5858	18.3309	15.8877	25.5321	25.2602	19.6087	0.388379	0.00187469	0.253435	245
S100A9	0.371433	3.06383	0.60192	0	0.409696	0.279791	-2.56251	0.0019367	0.260753	246
TSPAN10	3.85318	4.8579	4.86003	6.12058	6.70493	7.23959	0.56566	0.00196819	0.263921	247
SEMA3C	13.1881	9.84278	13.1346	13.2442	16.5436	17.8048	0.397944	0.00200165	0.267325	248
SFT2D2	11.3167	11.5541	11.7083	16.5329	14.9127	17.6024	0.505738	0.00204994	0.271189	249
PTPRG	0.0632669	0.0201494	0.0366165	0.107675	0.124615	0.11347	1.4908	0.00205464	0.271189	250
OAS3	13.1982	12.3283	11.142	16.8585	15.2044	14.9314	0.358181	0.00205514	0.271189	251
CD1D	0	0.0126266	0.0131119	0.0771136	0.109326	0.0853275	3.21409	0.00206612	0.27135	252
CDK6	11.8679	14.057	10.6603	15.2876	18.8571	13.9714	0.393964	0.00207275	0.27135	253
CELSR2	11.9155	9.88223	13.6937	16.2279	13.2047	16.3431	0.371575	0.00208536	0.271926	254
COL27A1	1.75942	1.28723	2.22573	2.34852	2.08036	3.26203	0.550014	0.00210409	0.273293	255
ITIH4	0.235011	0.320178	0.136015	0.0296272	0.12601	0	-2.18154	0.00211997	0.274279	256
CD83	8.92278	9.54827	12.8858	6.99991	6.79564	8.79105	-0.468381	0.00214933	0.276996	257
TMEM52B	4.63913	5.57373	5.25737	6.76071	7.46872	6.90539	0.450934	0.00216796	0.278131	258
PPP1R13L	18.3163	16.5617	16.2086	26.4109	20.6104	19.7917	0.389374	0.00217493	0.278131	259
SH3PXD2B	7.38301	7.49901	6.82935	10.0351	9.25338	8.64168	0.364136	0.00218392	0.278207	260
KRT17	107.823	103.341	67.3366	138.38	210.302	78.7065	0.617318	0.00222505	0.28236	261
MYOF	43.639	30.2428	34.4214	48.7018	41.7526	49.6819	0.373116	0.00229102	0.287339	262
CXCL2	4.90883	5.94762	5.5174	1.89689	5.3949	1.56304	-0.901495	0.00230117	0.287339	263
C12orf45	34.3182	40.0209	36.374	25.0984	29.5493	26.7336	-0.444678	0.00230392	0.287339	264
CD101	0.360904	0.214557	0.236728	0.49138	0.431256	0.830683	1.09584	0.00230958	0.287339	265
SELM	23.4477	39.4818	32.67	21.7476	25.3158	19.5472	-0.520586	0.0023228	0.287339	266
TXNDC17	30.2212	30.1412	33.3559	23.3438	25.5192	24.1965	-0.357189	0.0023229	0.287339	267
ZNF626	0.0188162	0.0279656	0.0508206	0	0	0	-5.17533	0.00232502	0.287339	268
TRRAP	8.06414	7.57186	7.43233	10.0281	9.85055	9.21153	0.335706	0.00234212	0.287968	269
SYNE2	1.24659	0.835869	0.998967	1.37957	1.25866	1.55781	0.445642	0.0023475	0.287968	270
REEP1	0.853406	0.883333	1.01136	0.391923	0.714395	0.446424	-0.829618	0.00235631	0.287982	271
PDLIM5	13.0052	13.6793	10.6591	17.4205	18.7503	13.0935	0.399378	0.00239321	0.29123	272
RPS7	442.234	512.249	509.239	350.919	429.196	373.662	-0.342082	0.00240491	0.29123	273
MFAP5	2.48442	1.97356	3.88395	3.12664	5.02004	4.75033	0.633626	0.00242157	0.29123	274
BIRC6	5.25613	5.08009	4.78276	5.81462	7.05866	6.3845	0.34872	0.00242454	0.29123	275
RORC	0.916863	1.30441	1.38247	0.752833	0.731872	0.605834	-0.777088	0.00242684	0.29123	276
GAGE12C	0	0	0.175941	2.75932	0	0	3.88574	0.00244004	0.291757	277
GAB2	1.90459	1.26928	1.6868	2.5993	1.66343	2.97828	0.577569	0.00245875	0.291949	278
AMIGO2	4.13898	4.3238	4.11371	5.31078	6.52834	5.29154	0.445423	0.00245928	0.291949	279
B4GALT4	18.2894	14.8666	14.2769	21.7648	20.463	19.6561	0.383828	0.00253422	0.299771	280
HHIPL2	1.19897	0.816739	0.48189	0.547924	0.321438	0.250877	-1.14667	0.00255929	0.300644	281
PFKFB2	5.59247	4.79685	6.27162	6.75126	6.88208	7.81596	0.367555	0.00255976	0.300644	282
TTYH2	0.205235	0.25165	0.20193	0.0815013	0.0282972	0.103066	-1.58733	0.00256964	0.300739	283
KANSL1-AS1	0.903251	1.4645	1.42573	0.2795	0.566079	0.10309	-1.98047	0.00269877	0.314739	284
HUWE1	21.3976	19.3957	19.123	23.8401	26.3652	24.7338	0.323409	0.00271393	0.315397	285
COL4A4	0.504791	0.26212	0.486319	0.715034	0.635469	0.598318	0.641423	0.00275998	0.319627	286
SESN3	6.62053	7.79791	8.70844	5.38387	6.80705	5.59048	-0.376598	0.00281542	0.324911	287
MYO9A	1.60155	1.23158	1.30629	1.84013	1.78889	1.96826	0.434796	0.00285572	0.327777	288
NF1	5.51703	6.17417	5.79238	6.83807	7.78351	7.46827	0.337441	0.00286005	0.327777	289
GPRC5A	216.467	153.058	189.499	279.738	248.687	196.396	0.379421	0.00292408	0.333107	290
CCDC88B	1.17613	1.34015	1.66393	0.968706	0.636632	1.0172	-0.661249	0.00292754	0.333107	291
HECTD4	1.69511	1.41637	1.7534	2.01142	2.19946	2.16994	0.393508	0.00294244	0.333107	292
RERG	5.38327	4.9937	5.07891	6.52624	8.08317	6.80476	0.469451	0.00294678	0.333107	293
DLG2	0.782947	0.713255	0.800471	0.401329	0.580849	0.54387	-0.592693	0.00297434	0.334972	294
ZNF676	0.0730459	0.048854	0.0845525	0	0	0	-5.06026	0.0029835	0.334972	295
MYO1G	0	0	0	0.0889899	0.0360467	0.0492344	5.01048	0.00301643	0.337365	296
MRPL50	41.0581	45.6266	42.0832	29.9133	36.6979	32.3617	-0.380283	0.00302519	0.337365	297
LINC00869	0.236255	0.338593	0.312538	0.0382937	0.0465344	0.0423726	-2.66898	0.00307596	0.341875	298
ARL4C	0.160217	0.0714367	0.0618183	0.0121189	0	0.0268194	-2.76331	0.00311394	0.344939	299
HERC2	6.0581	5.30298	5.09993	6.89554	7.17365	6.6919	0.3351	0.00317225	0.350227	300
ADARB2	2.82839	2.0924	3.11495	3.68239	2.99491	4.20875	0.442459	0.00318627	0.350606	301
CDH2	0	0.0106082	0	0.0539887	0.0918496	0.0358436	3.66365	0.0032134	0.35242	302
OAS1	12.4691	13.7788	11.9355	16.6307	16.0444	16.5832	0.367038	0.00327974	0.356833	303
CBL	4.11039	4.05428	4.01129	5.25692	5.3042	4.92565	0.348151	0.00328267	0.356833	304
ACTN4	236.108	205.194	215.418	296.334	250.764	267.118	0.311828	0.00328595	0.356833	305
FNBP1	11.1359	8.55748	10.1395	14.2062	11.1664	12.948	0.364024	0.00332053	0.359409	306
KRT7	231.82	195.496	254.439	308.376	241.933	310.105	0.339264	0.00336581	0.363124	307
FGF2	7.78298	8.11838	6.88492	9.30445	12.502	8.30156	0.401292	0.00337813	0.363269	308
GLIS2	10.5666	11.3264	12.7918	14.0467	13.8699	16.5329	0.359961	0.00342093	0.365776	309
PLEKHO2	4.94178	3.69804	4.45352	6.57415	4.63768	6.84054	0.465832	0.00342353	0.365776	310
EPB41L1	3.70288	3.00089	4.39153	5.022	3.82411	6.09819	0.434122	0.00343482	0.365803	311
ARID1A	9.64613	9.59481	9.17177	11.6867	12.6251	11.3017	0.326506	0.00346118	0.367429	312
PALM	9.41957	9.12374	8.30257	13.4329	11.1831	10.493	0.388502	0.00348786	0.369078	313
C1S	13.5894	8.15783	7.9248	6.39511	7.56788	7.28006	-0.485821	0.00355267	0.374176	314
ANKRD36BP1	4.59414	6.58053	4.6531	7.61031	8.99465	6.34453	0.53436	0.00355863	0.374176	315
SRCAP	25.1926	23.7847	22.5718	30.7102	30.8979	27.518	0.317858	0.00362049	0.379476	316
NCEH1	20.0073	18.3009	18.7294	23.9933	25.7395	21.7923	0.328106	0.00364833	0.380943	317
EFR3B	1.88511	1.73615	2.11554	2.94745	2.64668	2.21516	0.450213	0.0036575	0.380943	318
NIPAL1	1.28942	0.566208	0.859337	0.24383	0.592603	0.441494	-1.10747	0.00368711	0.381658	319
NDUFA2	42.4314	46.7092	53.3935	35.8893	37.2593	37.1209	-0.367158	0.0036874	0.381658	320
KALRN	0.0826537	0.0637844	0.0956737	0.0432828	0.0292206	0.0399109	-1.08642	0.00374514	0.383705	321
MYH9	174.201	148.412	129.443	218.761	190.533	165.548	0.347279	0.00375207	0.383705	322
HERC4	23.1709	20.2058	21.5292	26.6257	27.1356	26.7243	0.311865	0.00376257	0.383705	323
MAST4	1.31667	1.22241	0.90151	1.60089	1.93095	1.32417	0.493038	0.00376423	0.383705	324
PEAK1	1.28038	1.0095	1.13666	1.4921	1.53093	1.61183	0.435886	0.00376511	0.383705	325
BRK1	43.4465	50.8264	57.083	36.8056	39.5499	41.5496	-0.357844	0.00380034	0.386107	326
TRMT10C	30.9685	31.801	33.1038	22.6163	26.9067	25.8712	-0.346032	0.00383355	0.387695	327
ANTXR1	49.6974	41.8043	51.6975	56.9945	57.6222	62.8311	0.312099	0.00383937	0.387695	328
PPFIBP2	0.270984	0.346484	0.396702	0.15373	0.0879117	0.230142	-1.08334	0.0038617	0.38831	329
TLN1	27.1006	22.0465	23.763	32.4043	28.6698	29.8557	0.320441	0.00386912	0.38831	330
NAV1	6.23923	6.20662	5.82021	7.63202	7.87016	7.27255	0.318741	0.00388063	0.38831	331
SEMA7A	2.61008	1.82324	2.80639	3.67215	2.78299	3.97591	0.532043	0.00389782	0.388855	332
RPS6	1888.73	1914.22	1942.72	1473.54	1636.87	1587.98	-0.289274	0.00391094	0.388992	333
PRDX4	173.624	125.498	139.44	110.92	105.368	128.536	-0.346335	0.0039853	0.395201	334
TSPAN8	27.3777	39.5614	37.0507	19.7558	29.0641	28.2322	-0.433926	0.00404719	0.399724	335
CCL21	0.383136	0.373692	0.443489	0.0543386	0.066032	0.0601265	-2.60357	0.00406076	0.399724	336
DYRK2	5.99906	5.18985	5.67931	7.54882	7.07188	6.93744	0.355976	0.00406711	0.399724	337
EP300	13.8769	10.8826	12.5966	16.2324	14.9651	15.4709	0.323455	0.00408648	0.400439	338
ITGA3	50.9892	36.5829	42.2328	59.8069	49.6231	54.8408	0.34196	0.00411809	0.402346	339
NIPAL2	0.197143	0.152136	0.219421	0.361328	0.439084	0.304621	0.955328	0.00413805	0.403107	340
PDE1A	5.98686	7.10654	8.9057	4.40082	6.06793	6.07697	-0.408507	0.0041711	0.405134	341
IRS2	32.2057	27.201	26.644	41.2039	34.3461	32.8662	0.334849	0.00423885	0.409449	342
VPS13C	1.07265	1.08086	1.05261	1.408	1.41659	1.38767	0.394411	0.00426011	0.409449	343
IL18R1	2.54782	1.99187	1.58801	3.12622	3.6877	2.34474	0.574572	0.00427117	0.409449	344
ZBTB20	0.348518	0.404881	0.318309	0.523904	0.571765	0.41355	0.49294	0.00427957	0.409449	345
PORCN	4.13141	4.983	3.97894	6.29885	6.47504	5.32864	0.467036	0.00428356	0.409449	346
C6orf223	2.95691	3.0719	2.49172	1.73114	2.51137	1.52946	-0.566964	0.00428969	0.409449	347
LTBP1	0.238595	0.230019	0.261251	0.0877984	0.17782	0.0728627	-1.11872	0.004397	0.417893	348
LOC101928083	1.12829	0.661259	0.807849	1.55731	1.07452	1.59176	0.700124	0.00440339	0.417893	349
FAM213A	3.53675	4.2562	3.54396	2.05632	3.08109	2.58462	-0.559108	0.00443285	0.419487	350
LRRN2	6.0312	6.1904	7.63101	8.171	9.3695	8.32163	0.385177	0.00447299	0.421904	351
UQCR10	93.7279	97.6167	111.698	81.4042	74.0703	86.5426	-0.321735	0.00448387	0.421904	352
PRRC2A	73.813	70.0845	69.0375	92.7322	85.0813	83.6887	0.297641	0.00454272	0.426231	353
ITGA6	19.0045	16.4801	16.4218	22.249	20.5472	21.7013	0.313995	0.00458404	0.426235	354
CHST4	0.0371594	0.0828422	0.129039	0	0	0	-4.96188	0.00459347	0.426235	355
ZC3HAV1	18.1841	16.9455	16.2232	21.4821	20.5582	21.4769	0.306984	0.00459683	0.426235	356
NDUFA4	43.634	55.3013	60.199	36.1794	42.2133	46.4394	-0.348846	0.00460114	0.426235	357
RNF213	7.06874	7.1377	5.43379	8.55657	9.86648	6.96175	0.369229	0.00461414	0.426235	358
MRPL33	56.434	67.6104	67.4309	44.1265	51.1123	51.9432	-0.379047	0.00461998	0.426235	359
SAMD13	0.3566	0.794996	0.412774	0.215787	0.196668	0.149232	-1.45516	0.0046778	0.430371	360
TRIM54	0.457764	0.463876	0.289022	0.14165	0.200821	0.0783687	-1.52299	0.00475254	0.434981	361
TPPP	1.26666	0.951357	1.28586	1.65235	1.40088	1.98993	0.527897	0.00475418	0.434981	362
SVIL	5.44177	4.0474	4.27897	6.6746	5.27793	5.86014	0.372939	0.0048075	0.438648	363
RICTOR	8.36847	7.61367	7.58113	8.79684	10.4317	10.2152	0.321197	0.00483465	0.438714	364
DIRAS1	2.30841	2.41849	2.26321	3.33475	3.44365	3.04065	0.490623	0.00483772	0.438714	365
GNG4	0	0	0	0.0360578	0.0547717	0.00997464	4.89905	0.00484796	0.438714	366
RNF43	0.291523	0.136273	0.261248	0.533491	0.35008	0.472253	0.977218	0.00487698	0.439666	367
IFI44L	0.144735	0.250069	0.0670139	0.065687	0.0199556	0.0635982	-1.59074	0.00488502	0.439666	368
GAL	92.8339	84.9955	88.6445	71.4493	65.0237	75.9471	-0.325979	0.00498812	0.446835	369
RBMS3	0.146155	0.177728	0.107659	0.291456	0.293112	0.211294	0.876958	0.00499166	0.446835	370
CDKN1B	24.6735	26.4736	24.0161	18.2399	21.2833	20.0266	-0.336674	0.0050067	0.446973	371
NFKB2	52.6276	46.2296	49.1301	65.3447	54.8545	62.8305	0.30811	0.00503872	0.448622	372
PRKDC	43.1584	50.2409	39.8568	50.469	63.1584	53.379	0.324291	0.00506195	0.449482	373
DST	2.78567	1.94757	2.58266	3.07917	2.83797	3.34204	0.342601	0.00508788	0.449702	374
CD24	52.5217	55.1666	78.1992	66.6057	79.0973	93.0497	0.36513	0.00509158	0.449702	375
CYP26B1	5.53518	4.75243	4.65972	7.2145	5.49989	6.86879	0.390585	0.00511244	0.450344	376
NREP	3.0437	3.56101	3.58139	2.02638	2.948	2.17905	-0.5113	0.00516044	0.453366	377
SNRPD2	230.703	270.236	254.915	199.914	211.78	200.473	-0.30351	0.00524143	0.455717	378
PCDH17	2.18198	2.06691	3.03482	1.64393	1.51017	2.18176	-0.443504	0.00524412	0.455717	379
INPPL1	49.8266	46.9325	49.6978	59.4603	57.8986	61.681	0.29117	0.00527429	0.455717	380
LRRC8B	1.03468	0.82004	1.03835	1.23319	1.42004	1.37646	0.478767	0.00529262	0.455717	381
MARCKSL1	56.9408	61.0852	56	49.0066	46.6887	44.0979	-0.315199	0.00530401	0.455717	382
AGPAT3	8.01255	7.7804	7.39099	10.4468	9.1093	9.4078	0.322067	0.0053199	0.455717	383
LOC102724788	0.0187095	0.0208552	0	0.106139	0.12898	0.140934	2.97366	0.00532271	0.455717	384
FAM160A1	1.99582	2.02854	1.90712	2.48964	2.59173	2.56679	0.3666	0.00532957	0.455717	385
INPP5D	0.043578	0.0388607	0.110974	0.168109	0.156218	0.2079	1.46765	0.00533505	0.455717	386
NCOR2	37.868	33.5009	35.604	46.8697	43.3275	41.1734	0.298582	0.00533636	0.455717	387
SERPINB3	0.168848	1.66703	0.0279209	0	0.332575	0	-2.56768	0.00537475	0.455717	388
PLBD2	12.9559	7.89572	12.4564	16.4686	12.8757	14.8404	0.413028	0.00538199	0.455717	389
AAK1	2.41478	2.32774	2.07654	2.81758	3.0793	2.71786	0.336684	0.00538524	0.455717	390
FNDC3B	16.2174	13.6608	14.3399	19.2102	17.7479	17.7327	0.30821	0.00540313	0.455717	391
PCNA	93.2768	100.33	102.981	73.9276	83.9758	82.3991	-0.302606	0.00541572	0.455717	392
PXN	30.0635	27.9218	27.5489	36.6561	34.8878	33.5515	0.298299	0.00542273	0.455717	393
AHNAK2	2.30134	2.42204	2.73958	2.7251	3.27288	3.45829	0.342931	0.00542747	0.455717	394
SPTAN1	41.703	39.3988	44.6142	51.2903	47.7301	54.7866	0.292904	0.00543486	0.455717	395
PHLDB3	3.33639	3.28859	3.558	5.13494	4.19547	4.65411	0.46137	0.00549606	0.45821	396
BTG2	5.86368	4.82725	6.89712	4.4652	3.83531	4.50427	-0.451615	0.00550225	0.45821	397
EPB41L4A-AS1	14.3955	15.6063	18.7824	11.6491	10.6912	13.8364	-0.427209	0.0055061	0.45821	398
SLX1B	3.07737	4.04286	2.75641	4.32293	5.40475	5.56529	0.624957	0.00556674	0.462095	399
TBC1D16	6.81781	6.4219	5.83456	8.63787	8.27278	7.02665	0.328402	0.00561795	0.46518	400
TPT1	152.924	172.259	175.159	120.33	150.656	135.002	-0.300237	0.00564188	0.465996	401
LOC101927206	0	0	0.120915	0.276548	0.192035	0.393435	2.76936	0.0056767	0.467707	402
KLHL29	2.6863	2.09607	2.30295	3.53366	2.69682	3.4147	0.446655	0.00579132	0.475966	403
SBK2	0.215548	0.102972	0.285146	0.524063	0.806662	0.425248	1.5178	0.00580978	0.476301	404
PPIC	10.8892	12.7179	10.2362	7.79072	9.276	7.48857	-0.464976	0.00586448	0.479599	405
RPS29	78.4699	113.531	102.826	73.0136	83.1196	77.0684	-0.337975	0.00591038	0.479851	406
ERC1	11.7484	10.4306	10.025	13.0902	13.3602	13.2657	0.302592	0.00592778	0.479851	407
RASD2	0.203982	0.242534	0.283337	0.0771463	0.0937478	0.0853635	-1.48793	0.00593246	0.479851	408
PLAC4	0.0299774	0.00477363	0.00495708	0.0340125	0.0708546	0.0645178	1.97055	0.00594771	0.479851	409
ACP6	0.229954	0.358857	0.292795	0.078272	0.126821	0.0288697	-1.88413	0.0059651	0.479851	410
BOD1	20.7585	17.9838	20.9621	13.772	14.9393	17.8559	-0.357728	0.00598394	0.479851	411
ITPR1	8.00367	5.48447	10.7028	10.0209	9.26427	12.7324	0.411316	0.00598581	0.479851	412
LOC101929152	0.13962	0.155633	0	1.26731	0.577511	0.876436	2.95663	0.0059916	0.479851	413
PPA2	31.6927	33.614	36.8927	25.5229	27.2355	28.6596	-0.32616	0.00599795	0.479851	414
MIR5010	0.357195	0	0	2.43165	1.47747	1.79377	3.45002	0.00609273	0.485912	415
GPR126	9.12012	7.22291	9.11274	9.48199	11.1885	11.2675	0.329307	0.00611559	0.485912	416
DAB2	24.9019	23.0433	27.9403	29.9028	29.7869	33.5791	0.300177	0.00612688	0.485912	417
NFE2	0.778245	2.15763	0.993232	0.407539	1.04551	0.501054	-1.02634	0.00613821	0.485912	418
HSBP1L1	41.5489	42.3006	38.7662	33.1353	33.174	28.8439	-0.36508	0.00614707	0.485912	419
GBP1	0.216892	0.181325	0.109838	0.0461414	0.0186903	0.0680749	-1.88025	0.00620356	0.487813	420
KMT2B	8.22431	6.73074	7.86015	9.65213	8.72906	9.98935	0.31648	0.00621041	0.487813	421
LRRK1	4.89241	3.11808	3.97261	5.94609	4.92553	4.83762	0.393726	0.0062153	0.487813	422
PTPRU	3.13417	3.12196	3.66219	3.94276	4.3826	4.54877	0.378426	0.00624927	0.488024	423
COX6C	96.3844	84.8198	91.6349	71.9726	69.4938	78.7624	-0.307906	0.00625977	0.488024	424
DDAH1	15.8532	13.2176	14.9005	19.6598	15.6826	19.4884	0.320402	0.00626219	0.488024	425
LAMTOR3	3.87573	3.73973	4.32396	2.43165	3.42441	2.97984	-0.434646	0.00629952	0.489781	426
SLC39A6	35.1971	35.7273	32.4745	26.61	29.0594	28.4498	-0.298188	0.0063375	0.491579	427
EDIL3	11.04	9.92724	13.0501	13.5375	13.6448	15.3752	0.326686	0.00642264	0.49702	428
RP5-1112F19.2	0.05526	0.123195	0.0426432	0	0	0	-4.83504	0.00648073	0.498868	429
HTT	4.6092	4.12728	4.41844	5.58332	5.14893	5.55104	0.309348	0.00650774	0.498868	430
SYNPO2L	0.13472	0.116799	0.138615	0.339675	0.28894	0.178532	1.04965	0.00651228	0.498868	431
AXL	36.635	33.2797	33.8498	50.6974	41.3208	37.2519	0.319687	0.00651288	0.498868	432
MKL2	3.75309	4.17364	3.79998	4.66599	5.0462	5.0516	0.331908	0.00652184	0.498868	433
SRP14	199.098	187.716	189.526	151.655	157.022	163.47	-0.28704	0.00656589	0.499753	434
WNK1	35.2468	30.3764	33.941	40.2781	39.7447	40.8817	0.282166	0.00656996	0.499753	435
DOCK10	2.43309	1.86709	1.58309	2.99888	2.58486	2.37941	0.435248	0.00658973	0.499753	436
ZBTB7A	13.8426	13.8175	13.2783	17.2114	16.6897	16.5405	0.3019	0.00659377	0.499753	437
SKP1	111.407	111.314	116.437	85.6799	97.0234	95.165	-0.286379	0.00662838	0.50123	438
GPM6B	0.598565	0.418422	0.493218	0.207194	0.39166	0.20379	-0.924566	0.00669493	0.505109	439
KLF7	0.67669	0.443084	0.514887	0.413418	0.24793	0.362398	-0.667408	0.00673246	0.506786	440
TBCA	46.0877	45.6501	43.8141	36.6835	36.5319	37.4228	-0.292588	0.00675121	0.507045	441
FAXC	0.291587	0.292055	0.357086	0.177405	0.215582	0.169774	-0.738355	0.00677291	0.507524	442
TTC28	2.11827	1.6882	1.59515	2.49628	2.42208	2.12409	0.38231	0.00682955	0.510253	443
HSPA2	2.02711	1.69038	2.74049	2.93203	2.79492	3.63288	0.54145	0.00684014	0.510253	444
PSAP	160.295	59.5932	130.111	85.2924	48.5565	101.506	-0.567406	0.00685674	0.510342	445
EPHA5	2.09419	1.92962	2.25791	2.52459	2.81173	2.72458	0.361665	0.00691509	0.51353	446
RPS15A	853.083	933.763	1063.03	690.804	772.745	853.975	-0.296524	0.00695443	0.514502	447
MAGT1	29.6058	27.6673	33.8993	22.8534	24.7444	26.4249	-0.297965	0.00695923	0.514502	448
SQLE	22.9159	20.8605	24.484	18.2069	18.5857	18.2018	-0.308951	0.00700186	0.515404	449
DYNLT1	37.2725	44.6317	41.3135	32.4861	31.6906	32.0468	-0.355595	0.00700256	0.515404	450
C4orf3	4.80803	6.7111	4.86361	3.67947	3.98527	4.37232	-0.4474	0.00705434	0.518064	451
TOMM5	113.845	144.707	137.194	100.537	112.854	106.143	-0.30794	0.00718276	0.526328	452
ALG9	4.32583	5.56051	5.44973	4.02625	4.0582	3.86322	-0.35797	0.00720841	0.527041	453
MYO1E	49.2887	48.7704	45.45	57.7315	58.4625	58.4784	0.28361	0.00722886	0.527372	454
RNF144B	1.56166	1.49583	1.5079	2.34172	2.10989	1.84238	0.465634	0.00729552	0.529169	455
NGEF	1.12045	0.929773	1.49869	1.70915	1.52767	2.11001	0.597623	0.00729969	0.529169	456
KIF20B	8.49957	4.32606	7.18462	4.66726	3.8208	6.05711	-0.457005	0.00730659	0.529169	457
KCNMB4	0.387426	0.392599	0.224227	0.0899131	0.267085	0.121599	-1.09899	0.00731739	0.529169	458
RPS27A	411.089	531.279	480.977	356.76	417.392	382.062	-0.299806	0.00738002	0.532035	459
OBSL1	3.89066	3.66825	3.12127	3.30922	2.45075	2.30065	-0.403656	0.00738916	0.532035	460
BCOR	19.5044	20.3349	19.2539	22.5698	26.1579	23.5714	0.291337	0.00741778	0.532938	461
ALS2CL	0.896723	0.638611	0.928414	1.22091	1.07152	1.16958	0.494986	0.00760203	0.544163	462
CSPG4	20.3304	18.0627	24.2092	24.5042	25.9492	26.2445	0.297129	0.00760688	0.544163	463
UBL5	97.9157	123.452	120.628	86.9166	89.9279	95.9719	-0.325055	0.00764583	0.545771	464
HSD17B7	5.60505	5.54357	6.86547	4.2551	4.49633	4.45245	-0.444381	0.00766392	0.545885	465
HIPK1	9.18467	8.91243	8.66732	10.9703	10.9007	10.8405	0.290123	0.00769649	0.547029	466
NOG	5.86766	6.1618	7.02797	8.09693	8.05891	9.15848	0.412305	0.00773046	0.548266	467
SPATA7	0.366615	0.527853	0.353638	0.173318	0.2738	0.0958895	-1.20496	0.0077604	0.549214	468
LHB	0.24587	0.182712	0.379468	0.929885	0.564997	1.44051	1.83402	0.00781257	0.551556	469
BEND3P3	0.745387	0.750206	0.913064	1.32195	1.01774	1.15385	0.543417	0.00783575	0.551556	470
TULP4	2.1468	1.52246	1.64824	2.48111	2.13857	2.3167	0.383972	0.00787494	0.551556	471
AC010890.1	0.484332	0.359919	0.467188	0	0	0.101343	-3.30907	0.00787607	0.551556	472
EDNRB	0.0529068	0.0491455	0.0408273	0	0	0.0110704	-3.30945	0.00787676	0.551556	473
BAD	6.19838	7.10443	7.17477	9.17829	7.7736	11.4749	0.475196	0.00790545	0.552398	474
MPV17	38.3183	40.2967	37.8388	29.989	33.3575	29.7597	-0.322611	0.00806572	0.56241	475
RBBP8	12.1741	9.56066	10.6533	7.75824	9.15969	8.67955	-0.339219	0.00808664	0.562684	476
HMOX1	35.4768	40.5973	32.6089	26.9164	30.4042	29.4111	-0.327512	0.00814813	0.565774	477
MRPL42	22.6	26.3985	25.2126	17.3144	21.8594	20.5508	-0.313529	0.00824194	0.571091	478
CRIPAK	0.733202	0.806537	0.737028	1.13838	1.21044	1.07796	0.589334	0.00828435	0.57172	479
NPL	0.785241	0.814933	0.987293	1.07527	1.512	1.46176	0.645023	0.00829547	0.57172	480
ROMO1	95.0246	118.463	123.769	85.6616	85.5071	96.5369	-0.331285	0.00831735	0.57172	481
RCN3	15.5279	13.78	11.4476	19.7154	18.0323	15.2011	0.377027	0.00832007	0.57172	482
JAK1	61.9432	56.3327	61.9352	71.9377	69.9873	75.6946	0.273787	0.00837255	0.574135	483
UBE2V2	18.9737	22.1192	20.135	15.5853	18.1441	15.8923	-0.303142	0.00841942	0.575529	484
ATP5I	118.021	144.254	140.554	103.795	98.6057	117.799	-0.330224	0.00842762	0.575529	485
TET3	5.91778	5.0971	5.74797	7.43448	6.05604	7.19863	0.305905	0.00844873	0.575755	486
DPPA2	0.142783	0.159158	0.396659	0	0.0393728	0.0717031	-2.54526	0.00846571	0.575755	487
LTBP2	0.170371	0.0893696	0.0696031	0.233102	0.151996	0.270513	0.97586	0.00854965	0.580272	488
MYBL1	7.32276	4.98774	6.03947	8.46769	6.43119	8.86176	0.374407	0.00856891	0.580391	489
EFCAB10	0.112208	0.0625383	0.0649416	0.254623	0.618834	0.493053	2.35743	0.00860144	0.581405	490
HMGN5	12.5832	6.62042	12.165	7.7895	6.63437	8.31589	-0.458221	0.00864975	0.583479	491
BCL9L	29.9231	30.2865	28.5918	35.7296	37.7219	34.21	0.278545	0.00868763	0.583958	492
CNTN1	0.0282107	0.0125784	0.0195928	0	0	0	-4.68869	0.00871507	0.583958	493
LOC100996660	0.468452	0.145049	0.240998	0.0885847	0.107648	0	-2.08244	0.00873707	0.583958	494
RPL26	735.433	883.068	850.039	633.651	715.97	684.573	-0.278567	0.00873966	0.583958	495
RNA45S5	0.227843	0.754767	0.289736	0.163846	0.314143	0.24173	-0.835814	0.00874682	0.583958	496
SERPINE1	18.9593	12.1919	16.16	20.1545	19.2487	20.4456	0.341647	0.00876828	0.583958	497
PTRF	138.206	122.709	120.419	163.812	145.372	152.342	0.276193	0.00878105	0.583958	498
ADCY10P1	0.00938134	0	0.0108591	0.0745089	0.0258694	0.0706673	2.86479	0.0087979	0.583958	499
GHDC	5.6623	6.75319	5.90902	8.25529	7.96881	7.47712	0.372064	0.00882594	0.584648	500
FNIP2	0.797436	0.750163	0.741643	0.883856	1.19481	1.11689	0.477791	0.00888263	0.587229	501
PRKCE	1.18282	1.02472	1.01444	1.66885	1.56323	1.24646	0.476064	0.00892028	0.588543	502
RCN2	30.7058	25.8602	34.9518	19.5648	23.9836	28.6038	-0.340997	0.00895403	0.589595	503
NDUFS5	398.457	446.832	446.799	351.503	356.869	357.372	-0.276635	0.00899972	0.591428	504
ATP5O	122.315	156.438	164.297	103.059	126.996	126.187	-0.313384	0.00902914	0.591889	505
AOC2	1.02936	0.824707	1.2846	1.91612	0.90921	2.30195	0.718069	0.00904248	0.591889	506
RPH3AL	0.228645	0.254868	0.194086	0.363191	0.462365	0.593246	1.05133	0.00912574	0.596161	507
GPR161	2.22268	1.90034	1.671	3.00024	2.30632	2.31294	0.395718	0.00915048	0.5966	508
FUNDC2	22.632	25.7273	25.9794	18.5245	22.0723	19.5354	-0.304858	0.0092308	0.598193	509
AUTS2	0.180832	0.152916	0.187664	0.290072	0.249325	0.391426	0.83521	0.00924041	0.598193	510
ARHGAP32	2.10664	1.37546	1.81359	2.61587	2.08188	2.2575	0.396669	0.0092418	0.598193	511
SERPING1	0.367462	0.21685	0.0500407	0.024525	0.0596053	0.0542745	-2.18165	0.00924714	0.598193	512
TBX1	3.94433	3.28092	4.0691	4.70511	4.20607	6.11887	0.4139	0.00928713	0.599608	513
MED12	8.11443	6.92929	7.31646	9.83393	8.70642	9.06141	0.305473	0.00938828	0.60469	514
EPHA3	0.0385346	0.014318	0.0148683	0	0	0	-4.68341	0.00940236	0.60469	515
EYA2	0	0	0	0	0.109361	0.0796642	4.7682	0.00942391	0.604887	516
C1orf116	0.101185	0.0433805	0.0540571	0.194285	0.160973	0.136805	1.28191	0.00944274	0.604887	517
HSPA6	0.30709	0.288261	0.392882	0.678515	0.423407	0.79137	0.944938	0.0094602	0.604887	518
RUNX1	6.02356	5.64312	4.15792	8.07372	7.05969	5.45912	0.379155	0.00949406	0.604989	519
HORMAD1	0.0449773	0.0501356	0.156187	0	0	0	-4.70457	0.00949833	0.604989	520
ALDH5A1	2.02295	1.28459	2.61033	3.07601	2.08045	3.2163	0.510259	0.00952835	0.605736	521
LRP3	4.08822	4.04649	3.3669	3.30024	2.85783	2.28595	-0.444167	0.00955319	0.606152	522
NEK11	0.399309	0.250372	0.202217	0.127423	0.154844	0.0783307	-1.24406	0.00962322	0.609428	523
HCFC1	37.991	36.1812	36.2358	46.3754	45.9772	40.9531	0.273585	0.00967429	0.611393	524
CRYZ	18.8606	22.3066	22.8416	14.4698	17.7373	18.7146	-0.329774	0.00969117	0.611393	525
SHROOM3	4.61972	3.50185	4.07758	5.41534	4.53774	5.24538	0.319253	0.00990288	0.623561	526
NFIX	0.541582	0.508374	0.5939	1.11577	0.884269	0.545736	0.638897	0.00992523	0.623596	527
PDCD1LG2	0.43649	0.29193	0.12126	0.732962	0.577746	0.504156	1.07132	0.00994109	0.623596	528
RP11-279F6.1	0.150839	0.084069	0.0290999	0	0	0	-4.68385	0.00998682	0.625281	529
JUP	69.3002	72.2992	72.3124	87.7673	83.2045	86.1674	0.266687	0.0100606	0.627572	530
SYTL2	0.0902286	0.0529351	0.0274847	0.0215524	0.0196428	0.00596202	-1.82478	0.0100776	0.627572	531
KLRG1	1.4354	1.69849	1.61039	0.751669	1.09611	1.05353	-0.713181	0.0100803	0.627572	532
SNAI1	6.87218	7.80012	8.79664	10.1022	9.95928	10.58	0.38834	0.0101636	0.631575	533
ANKRD52	24.5068	23.4315	24.0568	30.4631	28.3409	27.9199	0.270226	0.0102165	0.633674	534
RDH11	18.1268	17.3963	20.8083	14.3551	15.6492	15.3602	-0.309613	0.0102979	0.636433	535
DPM1	37.7562	39.6466	44.7172	30.6284	31.9887	35.5854	-0.312447	0.0103009	0.636433	536
PITPNM3	4.64541	3.46753	4.9245	5.80181	4.58313	6.25614	0.356334	0.0103187	0.636433	537
LOC100506374	0	0	0	0.0881831	0	0.341516	4.73519	0.0104466	0.643127	538
ABHD2	5.75025	5.79111	5.68976	7.01636	7.15022	6.90888	0.291427	0.0104685	0.643276	539
TMEM8A	17.1875	17.3814	16.543	21.2304	20.0282	21.0631	0.286574	0.0104967	0.643669	540
TRIAP1	24.9492	33.1463	33.3288	21.0249	25.7994	24.8579	-0.350098	0.0105492	0.643669	541
FAM211A-AS1	142.27	185.629	190.712	130.687	149.344	143.281	-0.291387	0.0105521	0.643669	542
F2RL1	0.341955	0.3646	0.0860482	0.0843444	0.061497	0.13066	-1.50891	0.0105717	0.643669	543
USMG5	67.1718	87.2746	88.7971	60.3833	65.577	69.8247	-0.311867	0.0105739	0.643669	544
DNAJC12	13.2405	16.9166	10.7478	10.2486	12.3767	7.14926	-0.461624	0.0105915	0.643669	545
RERE	6.09401	6.46523	6.48143	7.61314	8.12558	7.50432	0.28903	0.0106636	0.645595	546
HSPB11	22.5459	30.6352	28.3227	17.3512	23.9768	21.3388	-0.380229	0.0106783	0.645595	547
PFDN5	289.874	301.072	302.892	249.041	237.513	255.28	-0.267892	0.0106816	0.645595	548
MARVELD2	2.24329	2.13325	2.05386	3.22111	3.61721	2.19581	0.490772	0.0107289	0.646464	549
DOCK8	0.159917	0.178257	0.185107	0.252723	0.307108	0.344175	0.785722	0.0107602	0.646464	550
MAOA	0.0315288	0.0702894	0.0273715	0.187807	0.119545	0.0692704	1.53606	0.0108005	0.646464	551
ERCC6	2.71203	2.69897	2.49925	3.21768	3.08866	3.68608	0.336345	0.0108036	0.646464	552
PABPN1L	0	0	0	0.185764	0.0451479	0.0822203	4.56516	0.0108158	0.646464	553
ARHGAP35	14.0033	12.739	13.4183	15.7077	15.2052	17.635	0.274329	0.0108685	0.646464	554
LCN15	0.0445411	0.0992987	0.085929	0.0168455	0	0	-3.23024	0.0108825	0.646464	555
PALLD	28.8682	22.5725	28.4775	31.1521	31.1446	34.7246	0.282409	0.0108839	0.646464	556
ZNF703	6.0332	7.75808	5.61425	8.56782	9.37858	7.77246	0.404419	0.0109	0.646464	557
GSDMC	0.315868	0.193652	0.14625	0.0895965	0.0435509	0.079312	-1.58748	0.0109374	0.646464	558
CIT	3.33887	2.76212	3.89517	4.17506	3.74789	4.65818	0.3362	0.0109398	0.646464	559
IQSEC1	5.21575	4.35404	5.19293	6.45225	5.7578	6.08662	0.312642	0.0109413	0.646464	560
ARHGEF12	10.8803	9.74236	11.0147	12.6813	11.6193	14.0065	0.277597	0.0109497	0.646464	561
RPS8	1962.29	2206.25	2207.99	1646.49	1927.03	1741.94	-0.261326	0.0109737	0.646725	562
LOC101929805	0	0	0	0.0412144	0.250418	0.0912088	4.60209	0.0110075	0.647567	563
OBSCN	3.00693	1.55652	3.43552	3.71466	2.67889	4.38621	0.437676	0.0110481	0.648804	564
SRRM5	0.0714985	0.0796985	0.124142	0.243368	0.24645	0.291731	1.49311	0.0110732	0.649126	565
DYSF	0.78855	0.853873	0.658496	1.06724	1.35904	0.869779	0.514611	0.0112842	0.658905	566
PON2	81.4006	95.5308	98.0796	72.5546	78.5354	75.6007	-0.277173	0.0112915	0.658905	567
FRY	0.0388255	0.0173113	0.0224707	0.0660775	0.0107063	0.160855	1.56731	0.0112997	0.658905	568
ITPR2	3.32415	2.76965	2.67316	3.45794	4.04403	3.47073	0.323028	0.0113491	0.659032	569
DBF4	11.0686	9.26569	12.8248	7.22236	9.42502	9.5021	-0.340151	0.0113577	0.659032	570
PRCP	30.4042	25.0401	28.1764	22.175	21.4088	24.3969	-0.297374	0.0113751	0.659032	571
HIST1H1E	2.67555	4.93009	4.3611	1.42492	2.86083	2.74207	-0.773931	0.0113815	0.659032	572
TNKS	3.07648	2.73143	2.57724	3.23656	3.44142	3.85198	0.326973	0.0114871	0.663989	573
TLN2	2.91666	2.11968	2.47581	3.24195	2.89904	3.2935	0.330134	0.0115201	0.664732	574
CENPQ	10.9494	9.42765	10.511	6.71456	9.18358	7.73057	-0.387639	0.0115693	0.666411	575
KCTD14	0.180763	0.428175	0.366165	0.0512736	0.155769	0.11347	-1.5981	0.0115937	0.66666	576
CELSR1	8.81677	6.42259	8.7322	9.87612	8.8475	10.7119	0.299535	0.0118847	0.682204	577
TDG	22.3698	21.9602	25.7865	17.1655	20.4768	19.6242	-0.289857	0.0119378	0.684071	578
DIDO1	7.94945	7.35562	7.31444	9.99003	9.00956	8.38951	0.277747	0.0119589	0.684092	579
HCN2	19.1803	18.2677	22.4638	24.5876	22.4741	25.7855	0.28541	0.0120034	0.685459	580
TSPAN6	5.43082	7.22604	7.13851	4.67562	5.95864	4.77753	-0.360034	0.012049	0.686876	581
TMEM178B	1.93652	1.40288	1.63536	2.2755	2.05429	2.07444	0.366004	0.0121174	0.688666	582
PTGES	72.4144	86.7352	75.1588	91.2515	100.603	92.5093	0.278974	0.0121531	0.688666	583
UBN2	2.10612	2.003	2.21503	2.54848	2.68667	2.58189	0.307665	0.0121746	0.688666	584
FMNL1	18.089	17.4636	17.9441	21.7661	21.6276	21.0801	0.27071	0.012198	0.688666	585
FAM102B	10.4991	10.1911	13.3516	7.55906	9.55096	10.1076	-0.320106	0.012214	0.688666	586
RRAD	0.290402	0.291337	0.268918	0.527187	0.560556	0.838552	1.16383	0.0122455	0.688666	587
IL2RG	0.586786	0.249175	0.226407	0.538958	1.0402	0.806847	1.12365	0.0122536	0.688666	588
SESN1	3.18731	3.60548	3.45709	2.30374	2.99481	2.32682	-0.427623	0.0122737	0.688666	589
LOC101930370	0.573149	0.958323	0.900375	0.185799	0.282228	0.513975	-1.29665	0.0122801	0.688666	590
DISP1	7.99231	6.3596	7.71415	8.72399	8.49917	10.1472	0.312388	0.0122883	0.688666	591
RPS21	771.107	943.519	955.347	695.722	705.751	802.849	-0.275763	0.0123645	0.691762	592
PLAT	0.864562	1.17453	0.594196	0.398506	0.596015	0.559671	-0.772556	0.0124874	0.697463	593
TFB2M	30.5515	34.2427	36.2253	25.5146	30.0457	26.4848	-0.298388	0.0125236	0.698309	594
LOC101928076	2.48884	2.99446	2.19497	1.56881	2.01535	0.942351	-0.765836	0.0125795	0.700064	595
PRR12	13.8968	14.8437	14.2065	17.9948	16.5983	17.0671	0.267452	0.0126108	0.700064	596
KATNAL1	2.25825	2.37202	2.81506	2.73468	2.98637	3.8438	0.363088	0.0126185	0.700064	597
LINC01133	1.88328	1.4275	2.39793	2.99149	2.38887	3.68843	0.674174	0.0127855	0.708143	598
DYRK4	0.282099	0.314452	0.507945	0.533452	0.669857	0.806706	0.868313	0.0128724	0.710199	599
DNAH17	0.302976	0.243718	0.29647	0.216178	0.142116	0.184305	-0.625507	0.0128992	0.710199	600
PCNT	5.39493	4.69777	5.53705	6.55741	5.67818	6.83104	0.289246	0.0129046	0.710199	601
SCN3A	0	0.00509482	0	0.0207434	0.0189055	0.0229529	3.21475	0.0129211	0.710199	602
SYT15	0.109972	0.0360544	0.0599039	0.205512	0.089192	0.178673	1.18624	0.0129299	0.710199	603
ATP5E	93.0496	92.2934	97.9876	78.9871	79.1572	70.9746	-0.30395	0.012989	0.712266	604
ABCC1	17.2655	15.6353	16.1227	21.0195	19.0513	18.8969	0.268165	0.013047	0.714265	605
SMARCA4	74.7581	64.413	66.3718	85.9919	77.308	82.7989	0.260967	0.013172	0.719917	606
C12orf57	80.201	105.238	81.6872	79.2637	69.7647	63.1289	-0.332003	0.0131996	0.720049	607
DIP2B	11.8907	10.3248	11.2418	13.2031	13.4174	13.5422	0.265056	0.0132317	0.720049	608
RNF7	25.1124	25.5666	30.974	22.0298	20.5084	23.8774	-0.294554	0.0132474	0.720049	609
ST6GALNAC1	0.0631737	0.0176047	0.0731251	0	0	0	-4.54575	0.0132614	0.720049	610
GALNT13	0.00736357	0.0328323	0.0340941	0	0	0	-4.56364	0.0133556	0.723979	611
GBP2	0.10371	0.196527	0.0600235	0.023534	0.0714961	0	-1.93116	0.0133836	0.724313	612
ELTD1	0.0829078	0.118821	0.219355	0.0134382	0.0653204	0.0446089	-1.75477	0.0134654	0.726865	613
CAPN15	13.1527	10.9204	12.969	15.1839	13.9375	15.4157	0.268346	0.0135097	0.726865	614
ULBP2	0.157124	0.0350288	0.109125	0	0	0	-4.54026	0.013524	0.726865	615
ZNF37BP	0.755976	0.424092	0.800709	0.510156	0.265688	0.49626	-0.624714	0.0135253	0.726865	616
ATP2A1	0.191141	0.239695	0.262735	0.393076	0.329424	0.584926	0.917488	0.0135405	0.726865	617
ASH1L	6.44428	4.84976	6.1942	7.11377	6.39143	7.91173	0.29482	0.0135756	0.72757	618
DCN	4.05798	2.45948	2.7326	4.42914	3.76546	4.53286	0.45849	0.013676	0.730272	619
ACAT2	17.5677	18.0821	22.7258	13.6394	14.8467	17.8309	-0.331076	0.0136849	0.730272	620
METTL4	3.81106	4.29754	4.0908	2.67739	3.29938	3.36593	-0.38621	0.0136922	0.730272	621
HECTD1	10.5525	9.06684	9.61962	11.5023	11.3427	12.3119	0.266794	0.0137673	0.7331	622
MST1	0.274286	0.152871	0.476238	0.622412	0.326607	0.751318	0.929664	0.0137936	0.733317	623
RPS24	221.379	243.618	219.455	191.342	193.495	191.532	-0.248035	0.0138282	0.733983	624
LIPA	17.4032	14.6263	17.7464	12.328	12.463	15.3367	-0.309215	0.0138504	0.733984	625
SLPI	33.6578	17.0755	21.4778	13.219	11.0066	24.9202	-0.558301	0.0138733	0.73402	626
NFKBIA	33.5357	31.985	34.1323	23.1837	27.343	30.3923	-0.30053	0.0139365	0.736191	627
RSL24D1	82.2348	86.606	91.0121	64.1177	77.755	73.6141	-0.269004	0.0139665	0.7366	628
APBB2	2.93702	2.50678	3.05606	3.65385	3.20609	3.70424	0.316799	0.0141315	0.744114	629
NALCN	0.470414	0.324278	0.408387	0.639076	0.529114	0.644981	0.592191	0.0141934	0.746192	630
ADAMTS1	23.344	21.8504	29.1334	21.9586	18.8313	20.1669	-0.28092	0.0143629	0.75087	631
PTPLA	11.9952	14.3216	15.1031	9.86249	11.5845	11.5965	-0.3247	0.0143947	0.75087	632
CCDC59	22.0953	19.6158	20.3412	15.1699	16.6723	18.2051	-0.310518	0.0143967	0.75087	633
RAD52	3.17201	2.15822	2.61071	2.05656	1.80335	1.99117	-0.438368	0.0144139	0.75087	634
SNAI2	10.0867	6.01765	9.58479	6.6548	6.0162	6.65021	-0.406207	0.0144359	0.75087	635
RAB11FIP1	4.87778	4.29989	5.53878	3.88148	4.09989	3.87022	-0.308554	0.0144581	0.75087	636
RMRP	12.795	33.6951	52.5775	21.0501	13.231	25.501	-0.709011	0.0144609	0.75087	637
SREK1IP1	3.55111	3.64477	4.17562	2.77356	3.00838	3.24951	-0.330385	0.0144755	0.75087	638
FLJ44635	0.982324	0.526435	0.699732	0.40724	0.3386	0.450617	-0.88006	0.0144958	0.75087	639
SH3BGRL3	71.9643	85.2742	60.8289	96.1756	89.9465	83.157	0.302446	0.0145091	0.75087	640
SMIM4	13.034	19.1117	19.5424	11.1161	10.9755	14.6064	-0.490322	0.0145778	0.753249	641
ZEB2	2.10483	1.37871	1.77915	2.77387	1.83499	2.23389	0.383049	0.014626	0.754137	642
FBXL4	2.4397	2.89439	2.74229	1.87803	2.47686	1.73337	-0.408089	0.0146406	0.754137	643
AC005592.2	0	0	0	0.158672	0.289227	0.175573	4.40391	0.0146678	0.754365	644
NFIB	4.89048	4.72113	5.02368	5.71394	5.85216	6.20262	0.281086	0.0147606	0.755893	645
SEC16A	18.2058	19.744	17.2759	23.2147	23.9176	19.6277	0.274194	0.0147637	0.755893	646
VASN	34.7062	30.905	35.0101	42.5669	40.038	38.0106	0.264386	0.0147921	0.755893	647
ARHGEF2	18.8546	17.8669	15.0878	22.5932	20.9926	19.3418	0.280169	0.014833	0.755893	648
CLDN7	1.21628	1.40252	1.52924	0.785171	0.751744	1.02677	-0.688395	0.0148388	0.755893	649
LOC101928524	0.0225894	0.0251801	0.0915172	0.140965	0.140155	0.1418	1.60609	0.0148638	0.755893	650
TAF7	33.2821	36.2248	36.363	26.5945	32.8841	27.5514	-0.281723	0.0149152	0.755893	651
ERVW-1	0.0119763	0	0	0.095119	0.0330252	0.0300716	3.20742	0.014932	0.755893	652
SMARCA1	0.27076	0.394678	0.265194	0.378099	0.703555	0.549114	0.796661	0.0149383	0.755893	653
PRR14L	3.93726	3.97406	3.75874	4.55551	5.66642	4.17867	0.3038	0.0149418	0.755893	654
ZC2HC1A	0.813928	0.989755	0.819786	0.443754	0.670416	0.583916	-0.633778	0.0149485	0.755893	655
LYRM5	4.15915	5.90056	5.05305	2.613	4.26534	3.53864	-0.541825	0.014975	0.756078	656
RPL27	1104.49	1398.53	1382.41	1039.27	1108.91	1087.79	-0.262756	0.0150187	0.756879	657
BOLA3	60.4265	81.3282	73.7066	49.2475	65.7126	56.1444	-0.3332	0.0150366	0.756879	658
LOC101928950	0.6981	0.466898	0.700326	0.211218	0.32084	0.116858	-1.50847	0.0151484	0.761352	659
FAT4	0.714432	0.527093	0.928113	0.982632	0.839761	1.05826	0.41647	0.0151886	0.762215	660
ADAMTS16	0.0258524	0.105664	0.109724	0.136884	0.273275	0.162283	1.24725	0.0153141	0.76735	661
HIST3H2A	12.0985	18.9768	19.7061	10.7855	11.915	13.3448	-0.490779	0.0153899	0.769985	662
SRPX2	0.332729	0.305438	0.317176	0.177655	0.134928	0.0491445	-1.36613	0.015479	0.770095	663
RPL27A	236.131	274.092	266.595	210.261	228.667	215.407	-0.246589	0.0154865	0.770095	664
LINC00493	24.1704	41.0921	30.2926	23.8726	25.5335	21.7218	-0.425986	0.0154958	0.770095	665
ZNFX1	8.99816	7.04961	8.89497	10.4534	9.23266	10.64	0.284966	0.0155187	0.770095	666
PRORSD1P	0.0596983	0.0887265	0.0460681	0.248358	0.137183	0.249829	1.67533	0.015557	0.770095	667
LOC101930033	1.60738	2.71055	2.33765	3.17985	3.40954	3.72553	0.634844	0.0155592	0.770095	668
CAMTA1	1.47322	1.95452	1.9166	1.29579	1.39317	1.43914	-0.370854	0.0155749	0.770095	669
HSD3B7	10.5832	12.5692	9.19625	14.2153	15.0592	11.6213	0.336795	0.0155781	0.770095	670
KIAA0040	6.55672	4.68074	6.17875	7.57052	6.83228	7.33816	0.323183	0.0156173	0.770168	671
MARK4	4.83163	4.84809	5.66844	6.80844	5.61341	6.6099	0.314363	0.0156289	0.770168	672
PLEKHG4	4.58442	3.35773	4.20741	5.60821	4.56939	5.0213	0.326458	0.0156607	0.770168	673
ERBB2	12.1502	10.5952	13.5645	14.9078	13.5491	15.4216	0.276774	0.0157402	0.770168	674
CYP2D6	0.149785	0.0556543	0.173379	0.339893	0.275358	0.43878	1.45493	0.0157421	0.770168	675
RPS18	2611.03	3147.44	3131.72	2435.6	2507.11	2546.3	-0.246389	0.0157601	0.770168	676
GAS5	237.105	240.937	307.584	199.765	220.311	229.302	-0.271226	0.0157643	0.770168	677
RPL34	139.495	187.691	173.459	119.958	149.14	141.299	-0.286882	0.0157829	0.770168	678
CYBB	0.317653	0.265563	0.287259	0.439251	0.52009	0.510964	0.749458	0.0157889	0.770168	679
MYLK3	1.3639	0.88828	3.44724	1.00268	0.443715	1.83418	-0.776205	0.0158345	0.770337	680
LOC101929819	0.23215	0.04705	0.171003	0.0239454	0	0.0529918	-2.39435	0.0158389	0.770337	681
CLTCL1	6.81987	5.63112	7.99162	8.06787	7.41899	9.97466	0.320513	0.0158826	0.771191	682
NRGN	4.01184	4.5504	5.01042	3.39393	3.39647	2.56253	-0.531457	0.015905	0.771191	683
GAREML	0.122694	0.201125	0.183792	0.245663	0.258724	0.407744	0.846864	0.0159263	0.771191	684
GMNN	51.0994	52.7533	55.0167	39.2594	46.9695	45.5859	-0.268566	0.0160046	0.773851	685
MMP17	0.694215	0.31747	0.473901	0.363536	0.122713	0.201129	-1.07891	0.0160451	0.77468	686
OTX1	2.1243	1.94731	1.8442	2.6481	2.85184	2.57924	0.447941	0.0161531	0.776934	687
LINC00659	1.15355	1.4212	1.05415	0.551082	0.669673	0.381113	-1.17281	0.0161721	0.776934	688
DNM3	0.037815	0.0579589	0.0601863	0.0911735	0.0977591	0.142426	1.08562	0.0161802	0.776934	689
MIR5587	5.6612	4.50748	8.42525	17.4345	7.80548	19.2915	1.26685	0.0161856	0.776934	690
SON	20.2167	18.6531	20.7922	21.8881	23.3609	25.7392	0.252119	0.0162664	0.779649	691
CEP250	5.64895	4.66625	4.92179	6.5641	5.93386	6.07635	0.287142	0.0162893	0.779649	692
PACS1	25.4678	26.8389	27.5283	31.7648	31.4961	31.701	0.251837	0.0163398	0.780941	693
PRRC2B	27.3369	24.8571	26.4313	31.4343	30.7567	31.0173	0.247114	0.016415	0.781319	694
NDUFAF2	56.9922	64.791	58.1721	45.5892	49.2352	51.8672	-0.295589	0.0164261	0.781319	695
ZNHIT1	25.0907	39.019	32.6318	24.0506	27.5363	24.8473	-0.340113	0.0164588	0.781319	696
PRDX3	202.168	205.071	260.366	163.399	179.918	208.555	-0.271841	0.0164884	0.781319	697
CNIH4	24.4882	31.0824	27.5181	21.8828	24.226	21.9247	-0.288327	0.0165061	0.781319	698
ZNF540	0.0364071	0.0405826	0.0983317	0	0.0167323	0	-3.11244	0.0165119	0.781319	699
ZCCHC14	7.79754	6.65729	6.75935	8.87334	8.41763	8.43346	0.278995	0.0165267	0.781319	700
F2R	0.99002	0.965617	0.638098	1.19987	1.38052	1.27118	0.561881	0.0165365	0.781319	701
PPP1R18	20.0942	19.7807	17.5741	23.8354	23.2848	21.9278	0.265281	0.0166344	0.783377	702
NUMA1	14.0482	12.1017	14.0329	16.4182	14.6222	17.0059	0.26004	0.0166381	0.783377	703
ITGA2	7.00119	6.34842	3.33069	7.91285	10.1387	5.09558	0.467547	0.016658	0.783377	704
ZMIZ2	9.56978	8.3876	10.0946	11.5059	10.5769	11.8498	0.277413	0.0166746	0.783377	705
PVRL1	4.90047	5.3609	4.75542	6.41918	6.19598	5.87069	0.300248	0.0167893	0.787648	706
ITGA2B	0.0514257	0	0.0148816	0.0583479	0.0886302	0.177548	2.13284	0.0168354	0.788044	707
GSTT2	9.03999	10.5464	11.5281	7.90993	7.97488	7.5502	-0.404925	0.0168454	0.788044	708
MDC1	19.7047	17.4265	16.746	22.28	21.2037	20.9779	0.259309	0.0169841	0.790301	709
GALM	1.47689	1.70239	1.34043	2.20886	1.89745	2.38093	0.520598	0.0170005	0.790301	710
MSMO1	21.2007	16.7386	21.8661	16.1304	15.1422	17.313	-0.296399	0.0170261	0.790301	711
RHOB	236.862	251.835	284.78	217.749	220.19	212.979	-0.246007	0.0170464	0.790301	712
C8orf4	16.7402	13.3917	23.285	15.1631	12.8727	13.4168	-0.356599	0.0170536	0.790301	713
ALDH16A1	21.1281	23.6435	19.0091	27.3385	26.8094	23.5454	0.28412	0.017054	0.790301	714
TENM3	6.05856	5.31122	6.00398	6.63903	7.00065	7.22842	0.265984	0.0170606	0.790301	715
ATP5J2	91.3467	116.877	137.486	87.2729	87.7806	103.098	-0.310337	0.0171331	0.792548	716
TP53INP1	0.250264	0.228245	0.368692	0.0860457	0.177756	0.190422	-0.902364	0.0171889	0.793938	717
TECPR1	1.41846	1.05944	1.41687	1.88715	1.46928	1.88025	0.431215	0.0172434	0.793938	718
NUDT2	24.6414	24.8008	27.6462	18.5032	21.6054	21.7756	-0.315822	0.0172739	0.793938	719
MYO5B	3.37684	2.71519	3.28858	3.97442	3.94198	3.63465	0.303136	0.0172888	0.793938	720
TMEM243	9.319	10.0505	10.8337	8.01014	8.17647	7.7491	-0.332775	0.0173169	0.793938	721
LOC102723591	0.341088	0.380206	0.263212	0	0	0	-4.38805	0.017319	0.793938	722
PPP1R10	20.4959	18.6384	17.024	26.557	20.8474	20.7572	0.280449	0.0173359	0.793938	723
RANBP3L	0.0242029	0.040468	0.0420232	0	0	0	-4.39378	0.0173564	0.793938	724
TFR2	2.45682	1.77938	2.19422	3.39596	2.35569	2.97483	0.44444	0.0173846	0.793938	725
TNRC6C	0.553969	0.511369	0.611175	0.810223	0.835401	0.657451	0.46144	0.0174028	0.793938	726
RAPH1	4.64668	5.85423	4.7334	5.99498	6.99961	5.72874	0.296662	0.0174743	0.795528	727
SLC12A2	5.51419	5.98793	4.92142	6.12301	7.49186	6.65089	0.301217	0.0175206	0.795528	728
EEF1B2	257.759	293.864	291.077	220.995	254.124	230.863	-0.254257	0.0175297	0.795528	729
UROC1	0	0	0	0.014117	0.0171549	0.0781033	4.39713	0.0175337	0.795528	730
POLR3G	8.41356	9.91594	9.23661	6.66037	8.20999	7.3244	-0.313114	0.0175992	0.797071	731
SH3KBP1	16.7889	16.0409	15.6452	19.2283	19.1063	19.5095	0.255406	0.0176339	0.797071	732
WDR12	27.3672	25.9834	25.6991	20.7362	22.5051	22.1903	-0.272561	0.0176444	0.797071	733
PHKA1	1.8367	1.93878	1.65895	2.35232	2.58035	2.13995	0.378982	0.017712	0.797071	734
SLC26A2	2.10203	2.42003	2.27954	2.56565	3.06654	2.93224	0.33207	0.0177591	0.797071	735
ANO2	0.0617924	0.0688792	0.0953683	0.151905	0.141996	0.245663	1.24931	0.0178221	0.797071	736
KRT81	0.448831	0.400245	0.545509	0.891181	0.835426	0.76071	0.837273	0.0178518	0.797071	737
SHFM1	187.29	215.678	190.292	162.696	166.615	165.546	-0.261913	0.0178721	0.797071	738
PIR	7.87062	9.01783	6.92012	5.91188	5.89852	6.26615	-0.399156	0.0178925	0.797071	739
GLS	9.99436	10.873	8.66391	11.2901	13.3737	11.2599	0.281093	0.0179761	0.797071	740
COX14	19.7369	25.7788	25.7265	17.2333	18.6939	20.3079	-0.339909	0.0179773	0.797071	741
PRKX	5.87107	5.11401	5.71803	4.81241	4.37623	4.46245	-0.288434	0.0179994	0.797071	742
GBF1	18.2033	18.0113	18.8021	21.9179	21.483	21.8166	0.246965	0.018006	0.797071	743
IFNGR1	12.21	14.9321	12.8722	7.90854	13.0569	10.5011	-0.350003	0.0180253	0.797071	744
LOC100130987	1.26069	1.46148	1.92624	0.686584	0.973389	0.759715	-0.936211	0.0180255	0.797071	745
PEX2	3.79455	3.95618	4.06451	2.94518	3.07141	3.28259	-0.344444	0.0180326	0.797071	746
CPA5	0.0578974	0.043025	0.178714	0	0.026609	0	-3.11204	0.0180327	0.797071	747
AGA	3.46494	1.38589	3.30297	1.64191	1.377	2.25181	-0.62342	0.0180379	0.797071	748
CALY	0.50749	0.652722	0.271122	0.354339	0	0	-1.86547	0.0180547	0.797071	749
VAMP8	52.9716	60.586	56.2009	43.87	46.9134	48.2654	-0.287957	0.0180573	0.797071	750
SH3TC1	1.40379	1.94709	1.58799	1.21266	1.23168	1.18161	-0.444917	0.0180952	0.797071	751
RREB1	9.32293	10.2513	7.80682	11.9578	11.7979	9.66208	0.286536	0.0181131	0.797071	752
XAGE2	0.056548	0	0.130911	0.577437	0.0779665	0.425962	2.44163	0.0181278	0.797071	753
COX6A1	244.741	290.852	289.972	225.48	223.273	241.783	-0.256655	0.0181453	0.797071	754
POLG2	8.45524	8.27301	8.2647	6.31563	6.24988	6.89988	-0.359929	0.0182284	0.79945	755
USE1	23.9354	25.6758	26.7204	20.0554	19.8146	20.9343	-0.32609	0.018276	0.79945	756
RPS3A	105.312	146.49	150.654	89.1725	123.639	113.8	-0.300151	0.0182975	0.79945	757
CRABP2	1.58157	1.01594	2.42026	1.21659	0.369597	1.1779	-0.828445	0.0183113	0.79945	758
NR4A3	18.2775	11.4451	25.6485	14.0553	10.5295	17.2038	-0.397363	0.0183358	0.79945	759
KLHL13	16.4064	14.941	19.7088	19.747	19.3484	22.2566	0.268703	0.0183443	0.79945	760
CBX5	22.768	31.7643	22.8679	29.6642	39.5634	27.292	0.316902	0.0183886	0.800024	761
PCOLCE2	31.1446	30.3857	26.323	24.3884	24.7748	23.1953	-0.280538	0.0184058	0.800024	762
TMOD3	42.0863	42.2055	43.4042	49.0997	53.0993	49.016	0.245405	0.0184679	0.801263	763
PLEKHF1	3.31505	4.16597	3.03069	4.09667	5.44406	4.79812	0.44311	0.018498	0.801263	764
ITPR3	19.2887	11.3573	19.4418	22.742	16.7886	23.4542	0.336024	0.0185201	0.801263	765
SSR4	103.604	71.2687	83.7727	74.6602	58.9996	76.6184	-0.296913	0.0185311	0.801263	766
LRRIQ3	0.183478	0.141591	0.245055	0.0160135	0.0972977	0.088596	-1.50508	0.0185814	0.802393	767
C19orf55	4.49406	3.54003	5.17887	5.73353	5.39764	6.24393	0.399592	0.0186141	0.802759	768
GCHFR	28.796	37.1244	39.7341	28.8524	26.5239	28.2274	-0.333566	0.018665	0.803904	769
RNU5E-1	0.360196	1.60602	1.25081	0	0	0	-4.39999	0.0188637	0.811407	770
SETD1B	9.94176	8.04958	9.89903	10.9882	10.6659	11.7239	0.26168	0.0189342	0.812111	771
FOS	10.1696	26.7236	24.6008	16.0007	49.6779	26.9066	0.590666	0.0189353	0.812111	772
FBXO16	0.222749	0	0.073668	0	0	0	-4.52885	0.0189536	0.812111	773
LGALS3	53.8103	56.4919	65.935	46.3921	49.9731	51.0698	-0.254752	0.0190356	0.814571	774
SLX4IP	0.865702	1.01447	1.20762	1.51112	2.05055	1.28193	0.651102	0.0190962	0.816112	775
RPL5	1258.5	1476.57	1414.93	1077.57	1283.89	1140.25	-0.244251	0.0191408	0.816963	776
DUSP6	6.9311	6.8958	5.85884	8.81258	7.14632	8.89253	0.335608	0.0192229	0.818187	777
STRA13	95.5188	110.335	112.383	88.4094	85.8459	91.7376	-0.257175	0.0192386	0.818187	778
SLC35A1	6.65664	7.01899	7.36682	5.10315	6.13931	4.91264	-0.380392	0.0192597	0.818187	779
SF3B5	90.3794	109.237	109.867	84.0685	83.0749	89.5183	-0.268565	0.0192905	0.818187	780
FAM162A	42.3519	50.402	57.3123	35.4591	42.3846	43.4744	-0.30473	0.019301	0.818187	781
HDAC1	57.7661	59.844	58.7744	48.0283	48.6412	51.9345	-0.24678	0.0193177	0.818187	782
ZNF136	1.94693	1.55016	2.09861	1.20385	1.32088	1.55193	-0.455008	0.0194044	0.82081	783
ABCC3	1.52504	1.5191	1.93429	2.22733	2.14741	2.14886	0.395093	0.0194586	0.821384	784
CYP2S1	3.81044	3.95578	4.41068	5.23255	5.20862	5.23554	0.367395	0.0194685	0.821384	785
COL4A6	2.65457	2.11971	2.44292	3.10543	2.82649	3.0912	0.32396	0.0194924	0.821384	786
MPDZ	4.10135	3.53484	3.54833	4.38956	4.63462	4.67133	0.291909	0.0196506	0.826769	787
LINC00853	0	0.0722833	0	0.2943	0.178816	0.325647	3.07688	0.0196959	0.826769	788
ANK3	0.0566116	0.0490811	0.0631023	0.0285475	0.0231272	0.0342206	-0.959501	0.019729	0.826769	789
LOC100289026	0.0865344	0	0.0333885	0.13091	0.0795406	0.434561	2.26546	0.0197733	0.826769	790
RTN4RL2	95.5737	109.225	90.8051	115.449	120.913	116.304	0.253665	0.0197842	0.826769	791
SMG7	24.4328	24.8074	24.5452	28.4866	29.9277	28.8017	0.242195	0.0198237	0.826769	792
INSL4	22.0241	23.2293	33.561	37.483	31.4232	31.8504	0.363178	0.0198538	0.826769	793
SORCS1	0.234226	0.205538	0.109603	0.333606	0.329815	0.250265	0.721604	0.0198636	0.826769	794
EMC3	18.3921	20.9153	19.3376	14.7426	17.5312	16.041	-0.279847	0.019867	0.826769	795
RPS12	764.212	1072.33	1072.6	758.017	799.065	851.917	-0.271166	0.0198698	0.826769	796
TCAIM	7.20004	7.18741	7.49989	5.37799	6.39488	6.16722	-0.286533	0.0199172	0.827703	797
FBP2	0	0	0.0367521	0.108073	0.0875535	0.199308	3.08113	0.0200372	0.831644	798
MIR3197	0	0	0	3.33103	0	1.47433	4.37516	0.0201173	0.832836	799.5
CD74	0	0	0	0.120978	0	0.0535455	4.37516	0.0201173	0.832836	799.5
GSTM4	7.87058	8.89785	7.94571	9.79256	9.43359	12.1269	0.34243	0.020151	0.832836	801
CEBPD	28.7811	28.0717	21.6943	23.0142	22.6757	16.2171	-0.344014	0.0201665	0.832836	802
COA5	8.85406	9.81543	11.9616	7.9266	7.72597	8.31409	-0.34918	0.0201982	0.833108	803
GPATCH2L	1.18394	1.01336	1.10474	1.56947	1.26176	1.3385	0.339543	0.0203553	0.837854	804
GSE1	10.927	9.51704	10.5345	13.0618	11.404	12.3093	0.249657	0.0203639	0.837854	805
RAB30-AS1	7.13328	7.73839	9.51023	6.07009	4.91757	6.07697	-0.50608	0.0204056	0.83853	806
ST3GAL5	0.181734	0.101289	0.225388	0.0294567	0.0536935	0.0977829	-1.47225	0.0205389	0.842962	807
NDUFA1	180.979	201.341	207.854	167.614	146.531	178.381	-0.259429	0.020601	0.844464	808
ATPIF1	31.6409	31.646	34.4859	26.7797	24.5605	29.772	-0.267762	0.0206783	0.846582	809
SNORD83B	4.60896	5.65131	9.06948	2.09174	0.635469	4.05045	-1.45235	0.020874	0.853538	810
CCDC42B	0.0182475	0.0203402	0.0211219	0.0828148	0.125795	0.114545	2.28446	0.0209207	0.853918	811
EMP1	21.9208	12.882	20.7733	26.6233	17.2828	27.0409	0.357197	0.0209348	0.853918	812
EIF3E	224.294	267.887	257.947	187.276	236.786	203.12	-0.257449	0.0210135	0.856041	813
RPL10A	721.821	772.243	794.329	623.368	691.758	623.529	-0.237564	0.0210385	0.856041	814
ADRB2	2.26701	1.61448	2.23537	1.83386	0.897188	1.26495	-0.59783	0.0212513	0.862632	815
MPLKIP	22.411	28.3324	21.3014	18.0371	18.59	20.473	-0.337715	0.0212526	0.862632	816
ZCRB1	24.0583	27.1544	26.2337	19.1736	24.0369	20.3113	-0.285743	0.0213272	0.8627	817
EAPP	19.3966	19.2818	17.4832	13.9261	16.3091	15.0102	-0.313292	0.02133	0.8627	818
PCF11	9.04712	4.80368	6.70351	10.5657	6.6165	9.38701	0.373565	0.0213324	0.8627	819
AFF1	7.4628	6.38938	7.41805	8.56623	8.76722	8.00397	0.255202	0.0213653	0.862882	820
TMEM91	0.210705	0.167764	0.209054	0.546438	0.539524	0.340111	1.26263	0.021389	0.862882	821
ZBTB7B	12.388	13.5705	13.6677	15.5387	15.4295	15.9515	0.244993	0.0214896	0.86493	822
SFT2D1	35.3576	40.6573	36.7628	31.4601	32.9276	25.7774	-0.321623	0.021492	0.86493	823
XRN1	2.34846	2.46073	2.40579	2.60241	3.3729	2.91891	0.3014	0.0215609	0.865001	824
LIN52	5.76915	5.39443	6.18123	3.92202	4.14151	5.05808	-0.401431	0.0215965	0.865001	825
NUP214	12.4706	12.3863	11.6811	14.7377	15.1808	13.4975	0.249599	0.0216152	0.865001	826
FAM60A	45.209	44.9604	44.834	37.0914	39.1099	38.0686	-0.239656	0.021621	0.865001	827
SNORD19B	4.60896	2.05502	3.73449	0	1.27094	1.15727	-2.07783	0.0216274	0.865001	828
CHRNB2	0	0	0.00845669	0.0414462	0.0402922	0.00917218	3.08355	0.021683	0.865001	829
AGO1	3.47532	4.11671	3.56889	4.38039	4.92104	4.23269	0.277965	0.0216988	0.865001	830
LOC102723463	0	0	0.390672	1.91469	0.465344	1.6949	3.06899	0.0217027	0.865001	831
PPP2R1B	9.72206	11.8039	12.0643	7.93095	9.95103	9.98697	-0.268829	0.0217891	0.8674	832
TGFBR3L	0.460154	0.307757	0.479376	0.757036	0.82478	0.693245	0.862607	0.0218605	0.869197	833
C5orf27	0.134158	0.0747719	0.0776454	0	0.0308287	0	-2.9844	0.0220148	0.873198	834
TXN	181.624	237.783	208.237	166.609	184.433	174.437	-0.256615	0.0220319	0.873198	835
GNPDA1	36.2739	38.2664	36.965	29.6138	32.8621	31.4162	-0.247638	0.0220402	0.873198	836
KIAA1644	5.51787	4.59911	5.41167	6.55097	5.75753	6.5278	0.281137	0.0220926	0.874227	837
BZW2	104.401	115.476	108.771	84.6097	103.387	88.1239	-0.250742	0.0221903	0.877048	838
NDUFB3	29.0757	35.0773	36.0028	25.3057	27.3408	28.9685	-0.293966	0.0222266	0.877433	839
KLHL42	5.63869	5.83484	6.38887	7.17955	7.21718	7.10411	0.269958	0.0224231	0.882574	840
DOCK9	5.03071	3.7828	4.54997	5.71271	4.87296	5.64145	0.282483	0.0224353	0.882574	841
TPM1	9.1317	8.47454	9.55068	11.041	9.9594	11.3493	0.254652	0.0224367	0.882574	842
USP24	9.7429	9.9427	8.73224	10.2519	12.2716	11.373	0.253291	0.0224662	0.882685	843
POLRMT	45.2702	45.6086	43.9675	56.9371	53.3969	49.1433	0.243431	0.0226143	0.886728	844
NKAIN1	0.0586767	0.0981093	0.0339599	0	0.0202254	0	-2.99546	0.0226227	0.886728	845
NDUFC1	28.4969	30.9759	28.8882	24.4671	24.2414	24.3326	-0.274124	0.0226897	0.888303	846
PXDN	15.3819	8.7024	16.8169	19.1185	12.8667	20.2646	0.359977	0.0227772	0.889653	847
C1orf21	0.528099	0.71845	0.389876	0.745442	0.934524	0.636904	0.494921	0.0227779	0.889653	848
TRIM16L	15.3703	20.7081	18.4686	13.6516	15.3239	16.106	-0.275552	0.0228615	0.891162	849
GSN-AS1	0	0	0	0.0204212	0.0248157	0.0225963	4.18763	0.0228703	0.891162	850
MRPL11	44.5656	56.5287	51.8594	41.2294	44.9189	41.4655	-0.26078	0.0229274	0.891593	851
FBXL17	1.4218	1.71506	1.69239	1.88737	2.56564	1.70916	0.352648	0.0229352	0.891593	852
HRK	0.559391	0.70149	0.836366	1.53383	0.835544	1.0827	0.735249	0.0230293	0.891628	853
NEDD4L	4.54641	4.60277	3.87246	5.31765	5.68783	4.78753	0.277662	0.0230312	0.891628	854
AMPD2	24.8809	24.6005	24.0487	30.6759	27.6421	28.5192	0.241074	0.023045	0.891628	855
ATP8B4	0.395662	0.286289	0.31336	0.196895	0.210554	0.200438	-0.712146	0.0230757	0.891628	856
CCNE2	10.1696	9.49628	10.9529	7.61507	9.12377	8.09072	-0.300818	0.0230762	0.891628	857
MRC2	4.24198	3.36496	4.14842	3.61176	2.58409	3.09839	-0.333513	0.0231024	0.891628	858
MRI1	19.7617	18.9961	20.6487	16.5364	15.6119	17.5671	-0.255158	0.0231245	0.891628	859
SNX5	23.1853	21.3334	25.9788	19.0744	17.9946	21.4025	-0.267007	0.023157	0.891655	860
JAGN1	34.4973	45.7932	47.2841	32.2853	35.922	36.8588	-0.278449	0.0232188	0.891655	861
LOC102724003	0.106361	0	0.615575	0.844742	0.293293	1.73591	1.98731	0.02323	0.891655	862
NFIC	28.0165	26.9466	25.4875	34.7693	31.9443	28.6687	0.246919	0.0232436	0.891655	863
C21orf140	0.0892057	0.248591	0.206516	0.708493	0.184491	0.671965	1.53489	0.0232599	0.891655	864
IRAK1BP1	0.0625612	0.0597739	0.113797	0.192666	0.184837	0.134645	1.12188	0.0233567	0.893544	865
C17orf89	64.3716	76.0202	77.8784	59.0544	54.1386	65.6329	-0.28569	0.0233631	0.893544	866
PCGF1	10.7158	8.45107	9.16806	7.4247	6.80335	8.21555	-0.335569	0.0234	0.893923	867
RPL19	1238.74	1382.25	1304.36	1076.92	1159.19	1120.81	-0.22527	0.0234695	0.895372	868
VCL	63.4926	50.9939	55.1791	71.397	63.9621	65.4148	0.244767	0.023492	0.895372	869
TXNIP	37.8914	34.7074	31.1585	44.916	38.0734	40.8194	0.254864	0.0235424	0.896264	870
UBN1	15.9312	14.0232	15.2922	18.2	17.1716	17.963	0.239067	0.0236229	0.897552	871
DBI	111.725	100.882	111.255	95.8436	87.2075	90.9503	-0.238902	0.0236422	0.897552	872
EHD1	20.8591	21.4619	21.6301	25.7555	23.6099	26.2415	0.242667	0.0236616	0.897552	873
C19orf45	0.489613	0.29769	0.360652	0.176755	0.214793	0.111762	-1.18452	0.0236934	0.897552	874
KMT2C	2.52492	1.74017	2.30384	2.66545	2.39814	3.00608	0.299081	0.0237118	0.897552	875
CDH3	0.140338	0.100564	0.0696193	0.216096	0.262599	0.176189	1.04793	0.0237898	0.898109	876
LACTB	7.69044	7.71165	7.02844	8.32954	9.52404	9.4691	0.283325	0.0238124	0.898109	877
RAC3	2.81996	2.06564	4.61647	2.10255	1.05533	2.62997	-0.693469	0.0238313	0.898109	878
GRK5	9.61828	8.34923	9.93084	12.4149	9.65724	12.3068	0.304796	0.023835	0.898109	879
OTOGL	0	0	0	0.0118516	0.007201	0.019671	4.18195	0.0239101	0.898563	880.5
LOC101927293	0	0	0	0.143885	0.087424	0.238816	4.18195	0.0239101	0.898563	880.5
PAQR5	8.26608	10.1298	6.98725	9.78652	12.4892	9.28194	0.311085	0.0239284	0.898563	882
PMFBP1	0.0288642	0	0.033411	0.0764155	0.0663284	0.0966342	1.87238	0.0240792	0.903202	883
ITGB3BP	15.4162	19.0303	21.1147	11.4674	14.1367	18.4371	-0.33485	0.0241964	0.904741	884
GOLGA3	8.6009	7.29049	8.19144	9.71288	9.32346	9.44642	0.244201	0.0242144	0.904741	885
FBXL14	9.64476	8.98548	8.90774	11.6341	11.8141	10.5791	0.306036	0.0242188	0.904741	886
PPIH	32.6724	36.02	35.1813	29.0229	28.9138	28.8032	-0.258874	0.0242455	0.904741	887
KLHL17	4.60318	3.71505	5.53589	3.45925	2.80245	4.22175	-0.396004	0.0242568	0.904741	888
RWDD3	3.12578	3.72575	4.01222	2.66867	2.34688	2.64209	-0.497917	0.0242844	0.904753	889
CEBPZ-AS1	10.552	10.1432	12.0059	7.68504	8.77176	10.2302	-0.291946	0.0243361	0.905657	890
LDOC1	0.23327	0.292526	0.270016	0.727841	0.522641	0.439291	1.08807	0.0244185	0.907706	891
ARHGAP17	22.5923	20.7496	22.1991	27.8195	24.0496	25.69	0.245001	0.0245135	0.910214	892
LOC101928588	0.247916	0.0581787	0.256762	0.310896	0.341819	0.475063	0.992873	0.0246696	0.914421	893
CHUK	9.88021	9.52301	9.95455	7.26345	8.13915	8.79105	-0.279009	0.024697	0.914421	894
UBE2T	53.8624	54.2515	59.1232	42.6342	43.5429	52.4501	-0.269621	0.0247096	0.914421	895
SLC35F3	3.16043	3.43482	3.00284	3.83984	4.44828	4.05045	0.360698	0.0247511	0.914563	896
PFN1P2	0.223946	0.149778	0.388835	0.508182	0.52491	0.50608	1.01787	0.0247687	0.914563	897
MAMDC2	4.72705	3.7505	9.5583	3.73686	2.74422	6.03874	-0.513784	0.0248448	0.915719	898
ATP5C1	138.186	167.685	171.147	118.956	141.518	140.017	-0.251316	0.0248553	0.915719	899
ARHGEF37	0.27349	0.184761	0.306978	0.498366	0.262813	0.499426	0.729509	0.0249632	0.918288	900
KIAA0319	0.549303	0.35553	0.471746	0.703661	0.48862	0.800858	0.535599	0.0249805	0.918288	901
POLR2K	42.7751	54.6189	48.5934	39.4674	40.6569	40.346	-0.276886	0.0250336	0.918482	902
TFAP2C	12.0843	10.286	10.7679	13.7788	13.7333	12.6553	0.278714	0.0250412	0.918482	903
TNIP1	33.6164	31.7199	29.6259	39.1406	36.5785	36.5377	0.241767	0.0251576	0.919867	904
RPS3	407.132	520.562	475.889	391.56	415.304	384.156	-0.236424	0.0252481	0.919867	905
SLC6A6	13.0361	13.9322	12.4957	16.4604	16.6015	13.8902	0.251449	0.0252528	0.919867	906
KIFC3	28.2339	24.884	26.2608	33.374	30.171	29.9487	0.238053	0.0252762	0.919867	907
USP9X	16.0479	16.44	15.3243	17.422	20.3823	18.607	0.238659	0.0252958	0.919867	908
NDUFA5	22.4832	25.5732	25.8257	19.1539	22.0368	20.258	-0.264727	0.0252985	0.919867	909
EIF3H	168.092	168.782	172.7	133.274	147.121	152.787	-0.233668	0.0253117	0.919867	910
TLDC1	6.05295	5.39598	4.74338	6.60152	7.17033	6.08724	0.293291	0.0254394	0.919867	911
NYAP2	1.38142	1.18114	1.79891	1.92359	1.52589	2.36498	0.421288	0.0254552	0.919867	912
TMEM70	16.2106	18.9417	18.3342	12.8682	15.8531	15.2209	-0.283781	0.025489	0.919867	913
CATSPERG	0.0244189	0.0272195	0.00942184	0.064647	0.0448907	0.10219	1.72563	0.025519	0.919867	914
ZNF572	0.196261	0.218769	0.196886	0.0742262	0.0180399	0.147838	-1.30991	0.0255202	0.919867	915
OR7E37P	0.0712608	0.0794335	0.123729	0	0	0	-4.20867	0.0255301	0.919867	916
CSTF3-AS1	0.0415745	0.0695139	0.0481236	0	0	0	-4.20917	0.025535	0.919867	917
ATP6V1G1	71.6252	70.6457	75.732	61.0101	62.3269	61.8634	-0.233421	0.0255521	0.919867	918
MMP15	33.3017	39.5648	42.3821	43.5922	45.396	47.229	0.243077	0.0255827	0.919867	919
HSBP1	53.8324	59.2616	60.1421	45.9189	47.7484	52.9204	-0.240285	0.0255909	0.919867	920
GAREM	0.992856	0.875873	0.958888	1.33383	1.31853	1.09355	0.407582	0.0256104	0.919867	921
RAB32	17.4945	17.2371	19.013	13.2194	16.359	13.5539	-0.316326	0.0256137	0.919867	922
ZNF264	0.987223	0.843546	0.903835	1.20597	1.04339	1.23078	0.349086	0.0256584	0.919867	923
STK36	2.44123	2.16819	2.2424	3.00215	2.57328	3.09453	0.340623	0.0256622	0.919867	924
BNC1	0	0	0	0.00948567	0.0115269	0.0419841	4.18629	0.0257093	0.92056	925
DHRSX	8.31652	10.3642	11.7637	6.94488	8.57698	8.81225	-0.321226	0.025768	0.921666	926
TTC14	3.04624	2.77294	4.06924	2.34081	2.54674	2.88001	-0.343573	0.0258147	0.922263	927
SV2A	0	0	0	0.0106862	0.0519434	0.0118245	4.20341	0.0258602	0.922263	928
MKL1	12.4092	11.6716	13.0211	15.1665	13.8279	14.8369	0.242883	0.0258683	0.922263	929
LRG1	8.69307	9.42164	8.97537	6.20207	8.66559	6.31851	-0.356295	0.0259393	0.922538	930
ERCC2	11.7042	10.4562	12.2193	14.8712	11.8393	14.9432	0.279924	0.0259755	0.922538	931
EPAS1	69.2816	58.0361	50.2301	79.1251	75.309	60.032	0.273103	0.0260174	0.922538	932
PTPN23	21.699	23.3158	21.108	28.3504	27.0351	23.1043	0.248466	0.0260333	0.922538	933
TTC39C	4.9386	6.28401	6.90301	4.50837	5.36843	4.8716	-0.294931	0.026038	0.922538	934
MED13L	8.64067	6.48179	7.91148	9.57331	8.37657	9.55644	0.258525	0.0260431	0.922538	935
SLC12A6	5.3445	4.31983	4.74572	5.80362	5.71336	5.79065	0.265588	0.0261154	0.924111	936
NOS1AP	0.603885	0.444135	0.490028	0.769934	0.772531	0.633096	0.498848	0.0262584	0.92818	937
EBPL	26.147	35.9478	31.2932	21.2743	26.5154	27.812	-0.306397	0.0263401	0.929169	938
FMNL3	0.630343	0.765	0.708051	0.897163	0.87424	0.969312	0.383008	0.0263544	0.929169	939
CCNB1IP1	16.0166	14.4811	18.3041	12.2015	12.1282	15.1609	-0.302692	0.0264242	0.929169	940
LMF1	1.12076	1.2162	1.26294	1.74321	1.5248	1.46297	0.398337	0.0264648	0.929169	941
RWDD1	27.9246	29.3743	31.061	21.151	27.626	24.3274	-0.272767	0.0264702	0.929169	942
HOOK1	1.19326	1.00766	1.12172	1.50158	1.51561	1.37098	0.402231	0.0265366	0.929169	943
NSUN5P2	1.35843	1.16271	2.35863	1.15596	0.602023	1.21818	-0.689518	0.0266065	0.929169	944
TWF2	30.8616	37.1355	28.6395	27.025	26.2943	26.592	-0.275642	0.0266152	0.929169	945
HIST2H4A	22.5141	34.2659	30.4458	19.8953	26.1168	19.7043	-0.40855	0.0266189	0.929169	946
CWC15	31.7124	33.2878	35.543	25.736	28.5368	29.6382	-0.259712	0.0266209	0.929169	947
WNT6	4.4124	4.91845	8.20113	3.51874	2.8854	5.91945	-0.499018	0.0266225	0.929169	948
KIAA0101	33.7133	40.1433	54.0615	27.7586	33.9345	41.2813	-0.309535	0.0266326	0.929169	949
C15orf65	1.99497	1.84255	1.38554	1.29343	0.864475	0.644041	-0.884207	0.0266746	0.929169	950
RUSC2	14.7233	11.6907	12.489	17.6744	13.7874	15.1499	0.262819	0.0266791	0.929169	951
TRPS1	2.18383	2.13511	2.25011	2.52393	2.74186	2.7315	0.284691	0.0267296	0.929948	952
PICK1	8.01124	6.40105	8.53135	6.0355	5.4433	6.96803	-0.311169	0.0268987	0.934848	953
RPA3	15.5696	21.0121	22.162	13.5159	17.4997	16.2047	-0.31366	0.0270506	0.935169	954
TJP1	11.0249	9.48483	8.39318	12.1047	11.6202	10.8724	0.259069	0.0270602	0.935169	955
MYO1C	57.6127	54.5728	61.0221	68.5649	65.8699	67.7314	0.225378	0.0270637	0.935169	956
MRPS33	60.3864	75.3239	67.5304	52.8594	61.7027	53.879	-0.270951	0.0270906	0.935169	957
ZNF567	1.66773	1.33428	1.86817	0.946108	1.09408	1.40147	-0.499489	0.0271008	0.935169	958
LOC101928233	0.431681	1.04729	0.529074	0.316921	0.525166	0.127519	-1.05524	0.0271074	0.935169	959
NBPF26	1.84436	1.14054	1.40314	1.90776	1.72525	2.11914	0.389773	0.0271186	0.935169	960
MLLT4	2.14656	1.65813	1.80903	2.29877	2.46115	2.16539	0.303346	0.0271338	0.935169	961
LOC102724322	0	0.108098	0.056126	0.385103	0.267415	0.182624	2.26361	0.027207	0.936718	962
AJUBA	14.5462	13.797	15.339	16.9813	16.6108	17.8377	0.237516	0.0272748	0.936959	963
RASAL2	5.25019	3.86685	3.83256	5.32127	5.61477	4.80604	0.281771	0.0272846	0.936959	964
PSPH	15.4313	18.5508	18.6097	14.074	15.6929	13.9516	-0.264954	0.0273106	0.936959	965
CNOT8	17.8837	18.6699	21.3298	14.2345	16.6807	17.1753	-0.265683	0.0273271	0.936959	966
MAP3K1	2.08595	2.00784	2.27512	2.38537	2.49107	3.04499	0.315732	0.0274086	0.938733	967
KRT78	0.0286137	0.0159477	0.0662422	0	0	0	-4.20817	0.0274356	0.938733	968
PTGFRN	30.5332	33.0111	28.3839	37.8958	38.7115	32.3491	0.245444	0.0274855	0.93947	969
ZNF845	4.17469	3.04099	3.59613	2.66573	2.89135	2.96186	-0.343748	0.0275303	0.940033	970
HRSP12	22.6824	26.7961	25.4211	18.9048	24.4929	16.2877	-0.327106	0.0276216	0.94099	971
TMA7	178.86	205.048	182.923	170.058	154.32	152.839	-0.247579	0.027638	0.94099	972
NDRG2	0.124402	0.107854	0.175998	0.094098	0	0.0173535	-1.71949	0.0276436	0.94099	973
TMEM14B	34.5558	47.8056	47.9716	29.4591	37.5281	39.9662	-0.284997	0.0277455	0.941818	974
JPH3	0.0635147	0.0202283	0.0315085	0.164718	0.0875721	0.0683487	1.4402	0.0277537	0.941818	975
LOC101927703	0.290107	0.269482	0.279839	0.658315	0.433323	0.546327	0.964334	0.0277857	0.941818	976
LOC493754	5.05194	4.89113	5.62167	4.13646	3.91358	4.36456	-0.323126	0.0277963	0.941818	977
PLEKHG5	1.49407	1.2909	1.72942	1.23286	1.1729	0.987233	-0.405754	0.027816	0.941818	978
TOM1L2	2.10324	2.20141	2.31076	3.05776	2.45753	2.78375	0.330853	0.0278864	0.941818	979
MID2	0.189027	0.140471	0.185652	0.272964	0.244829	0.30923	0.682228	0.0279047	0.941818	980
THYN1	11.6669	13.0403	12.3305	8.63308	10.622	10.1895	-0.332131	0.0279498	0.941818	981
HIP1	9.00585	7.65857	7.62768	10.1833	9.43775	9.24142	0.249675	0.0279519	0.941818	982
FASN	109.15	111.065	112.482	135.256	132.382	119.46	0.220416	0.0279523	0.941818	983
DDOST	50.182	26.3617	42.1707	32.7118	22.85	37.3857	-0.349213	0.0279836	0.941915	984
LOC101928189	2.27937	0.991528	2.63843	3.34312	2.22291	4.118	0.719508	0.028018	0.942117	985
EGLN3	1.79516	2.75582	1.93212	1.42933	2.0843	0.948947	-0.543157	0.0281045	0.943149	986
LINC00176	0.0716113	0.0266081	0.119733	0.162501	0.0658236	0.259726	1.17344	0.0281318	0.943149	987
HIST2H2BE	2.41022	3.82578	3.54874	2.16584	1.9673	2.9291	-0.466601	0.0281565	0.943149	988
ARHGEF40	0.443957	0.343219	0.5802	0.60121	0.56275	0.836055	0.553697	0.0281626	0.943149	989
ZNF154	0	0.00750302	0	0.0229113	0.0278417	0.0253517	2.93898	0.0282624	0.94498	990
BCL9	9.72308	10.3161	9.89559	11.8477	12.8056	10.8653	0.247872	0.0282846	0.94498	991
DIAPH3	11.1118	9.87735	10.7683	12.7399	11.8266	13.1132	0.248264	0.0283408	0.94498	992
PSMA4	167.729	192.409	187.156	139.76	169.255	154.691	-0.238491	0.0283729	0.94498	993
ARSA	2.99	2.96752	3.08156	3.78695	3.5199	4.00325	0.324887	0.0284106	0.94498	994
NCOA6	8.86132	6.99111	7.79602	9.44088	8.64738	10.1631	0.257643	0.0284189	0.94498	995
MMP12	0.205525	0.10182	0.1586	0.0518199	0.0314857	0.0286698	-1.95044	0.0284401	0.94498	996
HEATR3	10.6628	10.5023	9.24264	7.87392	9.07305	7.8311	-0.296798	0.0284637	0.94498	997
LOC102723811	0.171111	0.0953677	0.445647	0.776575	0.235923	0.805587	1.37458	0.0284741	0.94498	998
LOC101927382	0.00606872	0.0338236	0.00702469	0.0481992	0.0502041	0.0609522	1.72137	0.0285421	0.94629	999
LOC102723603	0.184182	0.125465	0.390859	0.139316	0.0987564	0.0899241	-1.05457	0.028578	0.946531	1000
TARP	1.88229	1.39878	4.85451	1.42377	1.09273	2.28022	-0.738753	0.0287354	0.950508	1001
HEXA	16.7619	4.72499	12.7652	8.62103	5.14112	9.87053	-0.528467	0.0287554	0.950508	1002
ATXN1	1.43066	1.2129	1.37613	1.80613	1.57248	1.63423	0.321286	0.0288141	0.950537	1003
CPEB1	0.694971	0.660752	0.650655	0.985647	0.887748	0.987986	0.512392	0.0288284	0.950537	1004
B2M	593.551	494.633	578.732	438.227	443.298	534.669	-0.233759	0.0288424	0.950537	1005
UGGT2	2.9468	1.61816	2.31424	1.61748	1.40226	2.09534	-0.426364	0.0290008	0.954398	1006
ATOX1	64.0759	82.9541	60.7763	55.5948	59.4612	54.1433	-0.298558	0.0290172	0.954398	1007
TRAPPC13	4.40384	5.34916	5.8519	3.8651	4.24759	4.45034	-0.310434	0.029074	0.954758	1008
MRPL39	24.3037	28.0859	29.748	20.175	25.337	22.5826	-0.269172	0.0290906	0.954758	1009
SNORA20	1.29889	1.44786	1.12762	0	0.447717	0	-2.87166	0.0291525	0.954758	1010
HEXB	50.2365	29.0043	39.9063	30.9041	25.9897	38.6119	-0.317423	0.0291745	0.954758	1011
ERH	236.899	286.079	272.916	216.572	227.467	232.317	-0.234319	0.0292172	0.954758	1012
BRWD1	1.62233	1.42329	1.56919	1.66649	1.9694	1.92516	0.269524	0.0292252	0.954758	1013
NNMT	94.0929	119.811	80.2084	78.6203	96.8124	63.1231	-0.30419	0.0292299	0.954758	1014
EHBP1L1	28.6453	27.2778	23.9965	35.1282	31.9677	27.8642	0.249393	0.0292984	0.955556	1015
MIR548AR	0	0	0	0	2.07364	3.77636	4.19634	0.0293121	0.955556	1016
PLEKHG1	0.701371	0.538975	0.805704	0.494348	0.542122	0.42693	-0.478732	0.0293913	0.957196	1017
IMMP1L	3.28767	3.71984	4.17754	2.49616	2.82883	2.91721	-0.438048	0.0294984	0.958269	1018
NR4A1	161.441	136.827	214.184	143.631	131.226	152.682	-0.25553	0.0295068	0.958269	1019
CD248	0.0502698	0.130749	0.0775847	0.0190121	0.0231035	0	-2.42411	0.029511	0.958269	1020
MGST3	61.5368	60.7233	75.2532	55.8309	53.5082	57.5877	-0.239031	0.0295543	0.958733	1021
TTLL1	0.593738	0.534557	0.502234	0.2591	0.283371	0.315368	-0.923507	0.029643	0.96067	1022
CKS1B	87.5823	107.503	114.105	78.1076	89.0957	92.3094	-0.251215	0.0296917	0.96131	1023
KLHDC7B	0.73087	1.38977	0.763058	0.455274	0.731076	0.647701	-0.661929	0.0297634	0.96155	1024
RPAIN	8.50974	9.16544	11.6081	6.9387	7.30009	9.41258	-0.305061	0.0297952	0.96155	1025
IGF2R	21.5566	18.7837	23.064	25.0467	23.0063	26.2525	0.231782	0.0297979	0.96155	1026
MCF2L	0.716392	0.680058	0.674093	0.519158	0.548036	0.464207	-0.434486	0.0298347	0.96155	1027
CA5B	0.788133	0.616506	0.712221	0.831468	0.791159	1.33665	0.481031	0.0298845	0.96155	1028
SPRED2	6.94214	5.69807	5.17425	8.41439	6.6961	6.68316	0.291409	0.0299191	0.96155	1029
KIAA1211L	0.442982	0.246893	0.601939	0.808547	0.61077	0.580326	0.642872	0.0299253	0.96155	1030
FAM26E	0.0121117	0.0675039	0.0140196	0	0	0	-4.21614	0.0299314	0.96155	1031
ERGIC1	73.6578	64.8494	74.9278	87.4943	77.0652	84.2059	0.223567	0.029966	0.961728	1032
RPS17	1878.83	2030.86	1881.5	1708.17	1592.98	1677.75	-0.217835	0.030015	0.962368	1033
PRODH	0.0534012	0.0793675	0.144231	0	0.0245426	0.0223477	-2.41812	0.0300875	0.962878	1034
SRD5A3-AS1	0.0925774	0.309585	0.160741	0.0525194	0	0	-2.89435	0.030089	0.962878	1035
CARD10	19.5463	19.3004	19.3422	23.9984	21.6751	22.7315	0.234722	0.0301367	0.963096	1036
MGLL	12.0021	10.7694	10.0285	14.6336	13.8189	10.9954	0.267563	0.030154	0.963096	1037
SEP15	90.2926	117.163	122.96	77.4163	100.018	98.326	-0.25973	0.0302323	0.963661	1038
EXOC3L1	0.0686638	0.057404	0	0.175289	0.118339	0.150858	1.72909	0.0302639	0.963661	1039
FAM133A	0.0605244	0.161918	0.0700584	0.0412028	0.0333796	0	-1.87877	0.0302842	0.963661	1040
NUP37	34.1325	39.0304	36.2344	27.9234	35.6941	26.7729	-0.275133	0.0302881	0.963661	1041
TMCO6	2.98942	2.55558	3.1221	4.13138	3.25399	4.17638	0.419846	0.0303453	0.964556	1042
DNAH11	0.0832837	0.0343834	0.0464162	0.108493	0.110576	0.0813239	0.85487	0.0304059	0.965556	1043
MRPL13	50.7391	68.0174	65.1051	43.7302	55.5431	53.3319	-0.268745	0.0304459	0.965899	1044
PRKCA	3.9834	3.71452	3.37126	4.5437	4.39301	4.21031	0.248158	0.0305996	0.969848	1045
CD27-AS1	0.85219	0.68718	0.587661	1.11091	1.14997	1.02436	0.619736	0.0306879	0.971715	1046
HILPDA	4.4624	4.70348	5.51672	3.13428	3.47393	4.26847	-0.430833	0.0307473	0.972665	1047
RPL32	339.679	420.606	377.2	316.677	338.061	316.076	-0.228446	0.030799	0.973371	1048
C15orf40	2.19862	2.64772	2.59041	1.83752	1.67809	2.20576	-0.376036	0.0308356	0.973599	1049
EVPL	8.63514	8.89287	8.86554	10.6244	9.99482	10.5224	0.239871	0.0308718	0.973789	1050
PPM1H	7.76255	8.68363	8.40125	9.65445	9.47332	10.3443	0.246915	0.0309004	0.973789	1051
TRMT10A	4.09949	4.72892	4.08373	3.08009	4.16721	2.92523	-0.346129	0.0309916	0.975736	1052
TMEM126B	41.393	51.8766	50.2444	35.686	45.5249	38.0826	-0.265989	0.0311812	0.976557	1053
ZNF652	1.82168	1.88586	1.91539	2.14687	2.17406	2.5246	0.284336	0.0311827	0.976557	1054
AHDC1	6.9662	6.79281	7.27122	8.26816	8.08472	8.51003	0.243224	0.0312433	0.976557	1055
GTF2H2C	10.996	10.1825	9.62851	8.16655	8.37907	8.60725	-0.293055	0.0312674	0.976557	1056
RAB11FIP3	10.7048	10.1602	11.2631	13.1849	11.8803	12.768	0.238271	0.0313036	0.976557	1057
MIRLET7BHG	0.163566	0.172196	0.241924	0.268064	0.400924	0.319434	0.772766	0.0313127	0.976557	1058
MRPS15	111.4	129.276	121.853	91.0672	112.196	103.779	-0.239712	0.0313479	0.976557	1059
RNASEH2B-AS1	0.274325	0.535127	0.635077	0.155626	0	0.172202	-1.97656	0.0313897	0.976557	1060
MRPS31P5	0.343299	0.177669	0.482529	0.166933	0.0676186	0.261677	-0.984887	0.0314116	0.976557	1061
KLHL38	0.135094	0.150587	0.156374	0.328453	0.26609	0.363439	1.1093	0.0314281	0.976557	1062
FYCO1	4.27113	3.13515	3.32162	4.59809	4.12682	4.30649	0.281273	0.0314588	0.976557	1063
LOC730257	1.33544	1.00841	2.04445	2.39499	1.84126	2.70418	0.672523	0.031522	0.976557	1064
BAMBI	9.57215	7.64911	8.3172	10.6349	10.2497	10.8625	0.314374	0.0315325	0.976557	1065
DOCK4	1.36334	1.54827	1.02043	1.57012	2.09174	1.47998	0.381351	0.0315795	0.976557	1066
CISD2	5.57425	7.12991	6.31044	4.94185	5.87606	4.80733	-0.283215	0.0315977	0.976557	1067
OTOF	0	0	0	0	0.00788613	0.0359042	4.19063	0.0316279	0.976557	1068
DRAM2	12.2236	16.0763	14.9897	11.3057	12.8766	11.1931	-0.29032	0.0316364	0.976557	1069
YPEL5	4.58607	4.63734	4.92931	3.6052	3.97454	3.53682	-0.346889	0.0316378	0.976557	1070
SFXN5	1.84104	1.49017	1.46786	1.30012	1.09539	1.25638	-0.392953	0.0316447	0.976557	1071
TIMP2	76.8139	88.6824	95.7421	97.1995	103.322	104.903	0.227403	0.031664	0.976557	1072
MYO6	2.45707	2.3327	2.32545	3.03921	3.0958	2.56548	0.291547	0.0316649	0.976557	1073
LOC101928422	0.391191	0.311468	0.646876	0.887695	1.46398	0.631445	1.13284	0.0316664	0.976557	1074
PTPRJ	10.3311	8.55591	9.61244	11.5727	10.3241	11.6273	0.236105	0.0317019	0.976743	1075
RPL35	1006.92	1267.5	1149.89	927.199	1052.73	931.202	-0.23385	0.0317452	0.977167	1076
NSL1	2.62303	2.99614	2.96491	2.09321	2.61518	2.39758	-0.272536	0.0318015	0.977489	1077
RNF165	0.568027	0.614178	0.618055	0.650932	0.814505	0.998389	0.450326	0.0318147	0.977489	1078
ELFN2	3.30141	2.72245	3.16817	3.89313	3.57401	3.6306	0.27439	0.0319132	0.979609	1079
C12orf29	10.3057	11.1718	10.3063	8.13934	9.64414	8.42586	-0.278741	0.0319537	0.979942	1080
TANC2	5.12378	4.26985	4.15326	5.76961	5.53338	4.88409	0.257763	0.0319844	0.979976	1081
GTF3C1	22.2971	22.4072	22.7378	26.3044	25.9778	26.2516	0.220902	0.0320601	0.981389	1082
ZNF213	5.45489	6.05348	6.1037	7.3032	7.52104	6.63534	0.287205	0.0320961	0.981582	1083
GSN	3.73465	4.35277	3.86306	3.25851	2.91111	3.32057	-0.331291	0.0321542	0.981752	1084
RPL17	58.0848	75.0171	76.4068	56.6618	63.418	55.2476	-0.254801	0.0321842	0.981752	1085
SDHAF2	39.8042	42.7622	39.7656	33.5125	36.5064	32.5351	-0.254071	0.0322195	0.981752	1086
MYO18A	10.9377	9.34414	10.2856	12.3458	11.9242	11.6242	0.23381	0.0322202	0.981752	1087
GLCE	3.26367	3.51884	3.77777	3.89885	4.80587	4.27285	0.298514	0.0323014	0.983323	1088
RPUSD1	45.8115	49.0145	44.3876	53.9471	54.8897	54.2594	0.228357	0.0325107	0.988786	1089
MYCBP2	3.46652	2.71169	2.90622	3.58535	3.72296	3.53693	0.256388	0.0325968	0.990496	1090
MIDN	63.1147	71.7785	58.4455	80.7491	86.9151	63.1845	0.256054	0.03273	0.993189	1091
ZNF467	0.0683408	0.137122	0.174034	0.0620319	0.0376905	0.0171598	-1.60632	0.0327462	0.993189	1092
CEP170B	10.1651	7.71063	8.85208	11.7262	9.78035	10.3438	0.255498	0.0327755	0.993189	1093
LSM10	59.6053	72.6244	72.6136	53.3247	61.0454	57.1686	-0.254806	0.0329344	0.997093	1094
PSMA5	75.6099	91.886	84.888	68.3304	78.0487	68.3945	-0.232216	0.0330623	0.999324	1095
HIST1H3A	0.274179	0.713123	1.0579	0.41478	0	0	-2.06176	0.0330684	0.999324	1096
IFI30	220.529	198.182	205.942	189.517	164.878	179.395	-0.225296	0.0331423	1	1097
ANKRD17	14.2077	10.3607	12.2808	14.8829	14.1993	14.3578	0.23977	0.0332575	1	1098
FLJ37035	0.152659	0.113445	0.176707	0.0192454	0	0.106476	-1.7436	0.0332889	1	1099
MAPK8IP1	0.297579	0.31844	0.344456	0.121549	0.196941	0.209215	-0.866531	0.033411	1	1100
BAG2	37.002	42.0289	42.0173	31.9488	36.4138	34.5988	-0.23254	0.0334676	1	1101
ATP5L	82.5836	98.1346	105.116	78.2114	79.3222	85.3428	-0.233043	0.0335724	1	1102
PRPSAP2	14.6304	16.5948	14.9165	11.851	13.1105	13.413	-0.26671	0.0335863	1	1103
MAP3K13	0.906966	0.904131	0.917539	0.614919	0.838747	0.657274	-0.372088	0.0336046	1	1104
SUPT6H	36.5572	30.6837	29.1294	40.3853	36.7252	36.2812	0.235213	0.0336206	1	1105
WDR31	0.459347	0.321272	0.417024	0.265698	0.273202	0.203538	-0.686352	0.0336748	1	1106
ZNF106	9.18473	7.64672	8.43466	9.36597	10.3411	9.89948	0.230088	0.033693	1	1107
UBAP2L	77.4949	66.6463	71.2123	88.0749	79.4483	82.8855	0.219325	0.0336994	1	1108
TRNAG6	3.01855	0	1.39762	0	0	0	-4.18982	0.0337121	1	1109
TMTC1	8.85425	7.60283	8.02434	9.10284	9.43483	10.2183	0.232676	0.0337191	1	1110
NQO1	57.4066	69.1336	65.3927	50.5754	59.0762	53.5266	-0.233612	0.0337524	1	1111
UBXN7	8.39181	7.77169	7.65166	9.64452	9.65028	9.07104	0.253024	0.0338067	1	1112
LOC102724005	0	0.243772	0.101256	0	0	0	-4.22213	0.0338448	1	1113
SCAF1	35.0783	36.1884	32.4433	43.2488	40.4833	37.7626	0.228824	0.0338752	1	1114
SLX4	2.80936	2.30609	2.76208	3.30755	3.0226	3.28354	0.289929	0.0338959	1	1115
RCN1	182.408	160.505	167.127	148.605	142.837	146.917	-0.217185	0.0339934	1	1116
C16orf72	18.4854	20.2212	16.7463	23.5404	21.6254	20.4893	0.243381	0.0340525	1	1117
FBLN2	11.1913	4.82401	9.13604	7.66244	4.29463	6.93284	-0.405798	0.0341104	1	1118
BAAT	0.024299	0	0.0140633	0.0413546	0.100508	0.0610127	2.19536	0.0341667	1	1119
SIM2	2.27325	1.83062	1.83094	2.74597	2.5265	2.30054	0.351949	0.0342147	1	1120
CKS2	273.053	304.68	388.02	241.816	259.436	308.745	-0.250619	0.0342794	1	1121
ELFN1	1.43723	0.812812	0.782886	1.25899	1.36964	1.67171	0.493808	0.0343212	1	1122
GEMIN2	9.58827	11.7075	11.5003	6.97825	9.39316	9.50343	-0.343265	0.0343342	1	1123
HK1	6.79626	7.89539	6.15665	5.56144	6.26695	5.3464	-0.281457	0.0343724	1	1124
TFAM	22.3777	24.0809	23.6849	18.4242	20.881	20.6974	-0.224892	0.0344469	1	1125
ZFAND1	14.8366	15.3703	15.961	12.3758	14.2652	11.674	-0.267452	0.0345071	1	1126
TINAGL1	4.87937	2.76132	5.32214	5.72779	3.72601	8.22277	0.452908	0.0345993	1	1127
LIMCH1	23.71	18.7946	23.2968	25.5427	24.4148	26.9595	0.227914	0.0346589	1	1128
GATA5	0.0981229	0.200523	0.15144	0.0371103	0.0901925	0.0205315	-1.58824	0.0346618	1	1129
CCND1	41.9227	44.1675	42.2902	50.4873	49.1157	49.6856	0.218353	0.0346716	1	1130
IDI1	13.3116	12.0277	16.8406	10.0926	12.0054	12.5833	-0.278817	0.0346918	1	1131
CHST3	16.8533	13.8106	17.0065	19.8902	17.5209	18.3936	0.230766	0.0347098	1	1132
RPL30	1301.61	1417.94	1313.02	1193.79	1143.36	1140.28	-0.213251	0.0347302	1	1133
NAPRT1	53.8875	57.3744	57.0154	68.6802	64.5817	63.1033	0.22433	0.0347318	1	1134
HIST1H3B	1.54381	5.9724	3.36375	2.5759	1.25209	2.0522	-0.860957	0.034829	1	1135
SNPH	0.844895	0.74839	0.812079	1.00998	1.19612	1.03232	0.427682	0.0348559	1	1136
PECAM1	0.225688	0.387033	0.375113	0.183843	0.19149	0.254281	-0.642834	0.0350088	1	1137
LOC101929243	0.702678	0.522177	1.7623	0.398631	0.322943	0.147031	-1.68949	0.0350202	1	1138
ATF3	64.8594	28.0451	73.0821	40.4432	23.2422	56.9644	-0.453006	0.0350667	1	1139
N4BP3	3.95018	3.9289	5.01572	4.83594	5.01615	5.7339	0.276948	0.0351048	1	1140
FLJ44511	0.440126	0.395208	0.566063	0.679697	0.623688	0.82884	0.610053	0.0352034	1	1141
IFRD1	24.2935	20.9241	21.1148	18.5561	19.5826	18.2837	-0.232704	0.0352363	1	1142
PEX3	5.4854	5.7528	6.61777	4.20761	4.87873	5.21837	-0.318382	0.0352633	1	1143
RAB3A	0.74247	1.24143	1.05776	0.550807	0.55122	0.681179	-0.761792	0.0352723	1	1144
PIEZO2	8.86569	6.30629	11.2277	9.77867	9.30927	13.2248	0.297063	0.035294	1	1145
CHD3	39.2739	31.3976	35.7514	43.4509	37.7618	43.2017	0.22729	0.0353204	1	1146
FAM102A	13.6123	13.7409	15.3217	16.3979	16.3966	17.251	0.232092	0.0353544	1	1147
SDHB	93.422	101.401	98.5423	81.8283	82.164	87.3706	-0.222389	0.0353655	1	1148
SNORD3B-1	0.395054	1.54127	1.82914	0.672346	0	0	-2.20792	0.0353701	1	1149
ATXN2L	47.1523	40.306	45.987	55.7259	47.2348	52.7206	0.224777	0.0353837	1	1150
TNKS1BP1	29.4629	27.9756	30.7991	35.7685	32.4733	34.2361	0.218131	0.0354066	1	1151
SEC61B	157.725	201.574	183.012	155.331	154.897	149.662	-0.237144	0.0354559	1	1152
CAPRIN2	2.36819	1.37552	1.91152	2.8208	2.13926	2.42638	0.388262	0.0354822	1	1153
NCS1	20.5676	26.4169	21.5594	19.6765	21.233	16.6273	-0.252562	0.0355059	1	1154
MAP2K6	14.2643	14.3318	17.5293	10.1177	13.7016	14.0881	-0.281848	0.0356027	1	1155
SRP9	93.9025	107.061	123.426	80.8148	97.1115	96.8305	-0.237226	0.0356078	1	1156
CBX3	97.9753	104.494	109.09	82.8302	93.7471	91.0901	-0.217713	0.03568	1	1157
C14orf119	8.23791	11.3242	11.4562	7.46422	8.97015	8.86227	-0.292964	0.0356981	1	1158
NRP1	4.78894	4.37926	3.591	5.54884	5.17393	4.81325	0.282888	0.0357077	1	1159
ATP6V1F	61.5931	75.4409	67.5304	57.7405	57.4349	56.9089	-0.248998	0.0357649	1	1160
MYL12B	240.006	245.345	266.777	208.858	216.979	221.465	-0.214677	0.0358761	1	1161
HIGD1A	22.6874	26.1496	31.1822	19.6124	22.7496	24.7135	-0.252039	0.0358766	1	1162
RALGPS2	7.21203	6.87248	6.02603	7.73131	8.82383	7.3982	0.251485	0.0358917	1	1163
SYNGR3	1.29572	2.07331	2.61261	2.72686	2.65094	2.91237	0.480746	0.0359086	1	1164
PDIA6	69.2292	43.1578	55.4643	49.5885	37.5284	51.3191	-0.275641	0.0359468	1	1165
KANK1	10.3165	7.43878	9.2774	10.9935	9.81983	11.1649	0.244912	0.0359623	1	1166
TIMM8B	31.0991	40.7882	39.0909	30.6956	30.5983	31.0299	-0.263884	0.0359736	1	1167
OLR1	68.6904	65.535	74.5611	68.8323	90.7385	85.5108	0.232901	0.0359842	1	1168
HMMR	17.4674	11.074	15.2748	9.6306	12.625	13.3805	-0.297544	0.0361855	1	1169
FOXO1	2.49501	3.29742	2.46434	3.34786	4.05801	2.98233	0.329494	0.0362296	1	1170
LOC102724621	0.17481	0.0584575	0.30352	0.019834	0.0723067	0.0877866	-1.55532	0.0362397	1	1171
NPC2	31.5377	18.9175	23.8799	19.73	13.9338	24.6753	-0.348324	0.0362912	1	1172
KCNJ12	3.43681	3.36334	3.54863	4.12827	4.13791	4.30465	0.281978	0.0363653	1	1173
SPARC	0.167155	0.0532359	0.0552818	0.0541872	0.016462	0	-1.85361	0.0364556	1	1174
NDUFB5	55.2488	68.1271	71.9165	46.7042	62.8376	53.2542	-0.261136	0.03647	1	1175
CCDC114	0.04588	0.0511418	0.0265536	0.143153	0.110701	0.0864006	1.42424	0.0364843	1	1176
TNFAIP2	20.8927	18.837	21.3198	25.9997	20.5819	25.1214	0.234562	0.0365623	1	1177
POC1B	3.23988	4.44182	4.33878	2.72345	3.83122	2.8354	-0.35625	0.036628	1	1178
CENPW	4.03117	5.10299	4.40557	3.66146	3.63638	3.62075	-0.309772	0.0366439	1	1179
LCOR	1.8884	2.15034	2.36959	2.41964	2.90667	2.45767	0.283005	0.0366537	1	1180
LIN7B	1.19643	1.15969	1.80639	0.88531	0.788938	0.587765	-0.859485	0.0366847	1	1181
MYPN	47.9804	37.4234	38.5	51.7546	48.2135	45.5034	0.233032	0.036686	1	1182
SNORA22	0	0.356561	2.22158	0	0	0	-4.22014	0.0367993	1	1183
LOC101930567	0.33487	0.14931	0.155048	0.987858	0.461708	0.420415	1.50567	0.0368447	1	1184
ITGB5	37.0793	31.3577	38.2399	43.7471	35.0117	46.7678	0.237181	0.0369292	1	1185
RN7SK	29.6945	55.9823	94.598	37.0607	22.073	63.2143	-0.54639	0.0369553	1	1186
ALDH1A3	9.34264	8.00876	8.85584	11.1845	9.72017	10.4209	0.259669	0.036958	1	1187
MCM3AP	21.9825	19.4522	20.6562	23.8549	23.7758	24.5098	0.217732	0.0369599	1	1188
CBWD2	6.79885	7.86534	6.43766	6.3241	5.43863	5.47513	-0.29102	0.0369646	1	1189
SLC1A4	4.96199	5.50106	4.81925	6.35273	6.12389	5.94795	0.269999	0.0369905	1	1190
HIST1H2AL	0.729589	2.13482	1.37234	0.827796	0.377225	0.572481	-1.20195	0.0370012	1	1191
RP11-1094H24.4	0.0338439	0.0565881	0.0783504	0.0959988	0.116657	0.276183	1.50976	0.0371036	1	1192
POLR2G	46.192	48.4072	55.8395	38.3486	39.3991	47.7054	-0.260021	0.0371987	1	1193
LOC101929513	0.195812	0.196443	0.135995	0.088868	0	0.0737504	-1.59921	0.0372468	1	1194
PIK3C2B	19.1758	15.17	22.9882	21.6006	19.6557	27.2294	0.26056	0.0372581	1	1195
GPR75	0.694867	0.508996	0.551537	0.923554	0.656956	1.22133	0.671507	0.0372798	1	1196
NCBP2-AS2	11.1858	13.4991	14.0179	10.3839	10.7066	10.1359	-0.306801	0.037283	1	1197
SNORD45A	16.8392	21.6144	29.533	16.79	11.9604	12.8127	-0.688319	0.037417	1	1198
AP2A1	36.5423	38.3572	41.6038	46.0478	44.1677	45.0161	0.217387	0.0374269	1	1199
PRPF8	108.395	96.613	99.7681	119.146	114.252	118.249	0.20758	0.0374679	1	1200
LOXL1	0	0	0	0.041197	0.0250312	0.0455851	3.93464	0.0374839	1	1201.5
JAZF1-AS1	0	0	0	0.0814623	0.0494963	0.0901393	3.93464	0.0374839	1	1201.5
OLA1	23.2718	26.5221	25.138	18.7454	23.2948	21.7674	-0.23199	0.037533	1	1203
TRNAC11	0	0	0	1.35092	1.64163	0.747405	3.94058	0.0375565	1	1204
MED30	7.09312	4.85068	5.79266	4.59175	4.55989	3.87892	-0.44369	0.0375943	1	1205
MED28	30.3825	30.8458	31.5277	25.0948	27.4502	25.3733	-0.250376	0.0375976	1	1206
TEAD1	24.5727	20.6624	25.2767	25.9641	27.4091	28.5754	0.219502	0.0376784	1	1207
CIC	12.1662	11.403	13.1361	14.5654	13.4131	14.9352	0.228006	0.0376877	1	1208
JAG1	7.98274	7.56551	6.74577	8.81356	10.1377	7.75694	0.260329	0.0377586	1	1209
TMEM14C	81.5703	101.297	101.8	76.3927	82.9986	83.403	-0.228384	0.0378001	1	1210
KIAA1217	1.67859	1.18367	1.71136	1.97868	1.71186	1.97409	0.312971	0.0378406	1	1211
SLCO4A1	46.0369	50.2272	36.0684	58.8276	58.9694	42.1629	0.272614	0.0379087	1	1212
CCDC144B	0.0887134	0.0439501	0.0627537	0.117431	0.122315	0.123751	0.878757	0.0379166	1	1213
PDCD10	30.5843	30.0514	38.8899	24.5478	29.7992	29.0967	-0.250974	0.0379437	1	1214
AQP3	109.438	120.789	128.348	100.307	90.9064	115.047	-0.22642	0.0379771	1	1215
MED15	23.1436	20.8777	20.0091	26.4483	23.5704	25.0419	0.22979	0.0380999	1	1216
GOLGA6L10	0.0577673	0.0321963	0.022289	0.0655431	0.0398239	0.217574	1.46569	0.038116	1	1217
SNORD10	2.31694	0.968498	2.34667	0.657203	0.399315	0.363603	-1.87619	0.0381695	1	1218
C20orf194	0.035665	0.0265035	0.0206415	0.00674428	0	0.00746265	-2.30978	0.0381782	1	1219
LOC102724883	0	0	0	0.342888	0	0	4.15901	0.0381924	1	1220
GINM1	17.6246	15.9408	19.6404	14.2084	14.335	14.7998	-0.292511	0.0383169	1	1221
ERP44	15.5602	17.4431	15.4806	13.7537	14.6713	12.7615	-0.235107	0.0384293	1	1222
GNG7	0.10095	0.0562638	0.0817964	0.0229077	0.0278373	0.0253477	-1.60837	0.0384502	1	1223
LOC100132111	0.33795	0.565063	0.195593	0.127813	0.0776592	0.0707138	-1.88642	0.038484	1	1224
NBEAL1	0.497794	0.486661	0.538425	0.634243	0.675092	0.691554	0.394934	0.038499	1	1225
C9orf169	0.725938	0.735631	0.687511	1.38524	1.31937	0.869959	0.732854	0.0385376	1	1226
ACSL1	1.20926	1.26067	1.23862	1.67802	1.46337	1.682	0.381195	0.0385487	1	1227
COX7C	427.686	529.563	521.266	409.258	399.896	453.776	-0.226716	0.038571	1	1228
SUCLG1	56.1019	59.5519	67.8338	46.6637	53.42	55.9923	-0.231553	0.038677	1	1229
PARD6A	1.48831	2.24887	2.25873	3.45234	2.91845	2.24222	0.532338	0.0386779	1	1230
BCRP2	2.13031	3.3163	3.01859	2.14619	2.32951	1.75227	-0.439061	0.0387641	1	1231
MIR614	336.715	286.145	320.846	403.114	400.557	330.054	0.267347	0.0388901	1	1232
LOC102723867	0	0	0	0.278433	0.112784	0.102697	3.9301	0.03896	1	1233.5
FCGRT	0	0	0	0.0694427	0.0281288	0.0256131	3.9301	0.03896	1	1233.5
ETV3	6.98554	6.7425	7.1023	8.24468	7.86014	8.40883	0.236423	0.0390114	1	1235
CTSW	0	0	0	0.0375255	0.0456008	0.124568	3.9392	0.0390255	1	1236
LOC101927809	2.0239	2.33659	1.92437	1.23018	1.19593	1.17972	-0.79557	0.0390908	1	1237
ZNF517	0.751518	0.852666	1.00971	0.563375	0.37006	0.775018	-0.601698	0.0391059	1	1238
LOC102724827	0.440377	0.163628	0.339831	0	0	0	-3.99055	0.0391294	1	1239.5
MEF2C	0.0178995	0.00665078	0.0138127	0	0	0	-3.99055	0.0391294	1	1239.5
STAP2	0.0643916	0.047851	0.024845	0	0	0	-3.99107	0.0391352	1	1241.5
RHOH	0.0329043	0.024452	0.0126959	0	0	0	-3.99107	0.0391352	1	1241.5
NOXO1	4.90893	3.97715	4.9061	7.14552	4.39113	6.34334	0.380492	0.0391399	1	1243
MCTP2	6.60839	4.98906	5.32154	6.60645	7.16406	6.35307	0.250958	0.0391577	1	1244
CNR2	0	0	0	0.00886493	0.0323179	0.00980918	3.95111	0.039159	1	1245
MIR7161	2.55139	2.2752	5.90659	5.78964	8.44266	9.6095	1.14849	0.0391753	1	1246
SULF1	0.0349791	0.00779815	0.0323913	0.0555624	0.0578736	0.0966125	1.43543	0.0391935	1	1247
GNA15	0.542829	0.470621	0.349076	0.22811	0.277198	0.227166	-0.89956	0.0392335	1	1248
TRAPPC3L	0.0385115	0.128785	0.0891561	0	0	0	-4.00406	0.0392356	1	1249
MET	41.354	31.9599	44.7727	44.4405	42.2343	52.044	0.235876	0.0392542	1	1250
DENND1A	7.8023	8.76474	7.55685	9.42033	10.3812	8.85304	0.248015	0.0394035	1	1251
PTGS2	6.73526	6.5081	7.05636	6.28884	6.12953	4.02431	-0.299646	0.0394298	1	1252
MARCH9	3.28834	3.50541	3.12486	5.06696	3.60333	3.93007	0.348598	0.0394509	1	1253
RNLS	0.0286456	0.0319309	0.0773686	0.0108338	0	0.0119878	-2.32359	0.0394797	1	1254
ESCO1	3.09922	1.53198	2.38094	1.61168	1.5897	2.07286	-0.410649	0.0394922	1	1255
MPRIP	14.9287	11.0075	12.7567	16.5199	14.1158	14.7796	0.233651	0.0395426	1	1256
PPIL6	0.287341	0.187759	0.275259	0.123662	0.177596	0.111955	-0.862761	0.0395553	1	1257
PSMG4	24.1466	23.8438	23.8554	20.3493	18.2627	20.8126	-0.27235	0.0396133	1	1258
KLHL30	0.12795	0.15559	0.121177	0.0263951	0.0801881	0.0584132	-1.30219	0.0396223	1	1259
RPS4X	1125.07	1364.11	1190.04	1007.25	1116.01	1050.54	-0.213604	0.0396513	1	1260
ANAPC16	14.7001	17.9122	18.9064	13.899	15.0355	14.5201	-0.243416	0.0397056	1	1261
SS18L2	12.5697	16.5908	17.4719	10.6814	12.9799	12.9416	-0.347814	0.0397178	1	1262
MST1R	7.69296	6.32387	8.62424	9.0544	8.37901	9.5455	0.257031	0.0397811	1	1263
RNF125	2.75904	2.28023	2.05607	1.86669	1.96728	1.80961	-0.332218	0.039783	1	1264
PARD6G	0.245827	0.224199	0.388024	0.545156	0.523815	0.322655	0.708109	0.0398507	1	1265
KCNK5	4.27161	3.99108	5.02318	5.74649	4.71789	5.78958	0.29569	0.0398906	1	1266
MAST3	2.93837	3.1551	3.10739	3.70112	3.79757	3.59339	0.270959	0.0399135	1	1267
C4A	0.394981	0.422669	0.18288	0.134444	0.326753	0.128929	-0.790136	0.0399514	1	1268
SPCS2	30.2956	36.7695	28.3438	27.2079	29.6148	23.3495	-0.251976	0.0399705	1	1269
LSM5	17.0928	22.7262	20.0285	15.3719	17.9558	17.0093	-0.250128	0.0400258	1	1270
GSTA4	0.202595	0.322615	0.134005	0	0.119714	0.0726714	-1.78763	0.0400357	1	1271
RPRD2	14.3279	13.3035	13.257	16.2506	16.6935	14.6351	0.220026	0.0400431	1	1272
WFDC1	8.04211	7.90614	10.0847	7.63554	6.54513	6.38046	-0.333396	0.0401404	1	1273
CNFN	2.53796	3.14337	1.71369	1.67976	1.74963	0.885085	-0.777883	0.0401837	1	1274
FHDC1	0.784047	0.556802	1.08321	1.08328	0.775893	1.46063	0.462559	0.0402658	1	1275
ZNF566	2.18543	2.12201	2.02728	1.68475	1.48035	1.84508	-0.33747	0.0403608	1	1276
PCCB	36.6036	32.2865	36.5565	31.0778	26.5505	32.2124	-0.228919	0.0403893	1	1277
RAPGEF1	9.34027	7.9555	8.3435	10.1809	9.98724	9.86736	0.229509	0.0404356	1	1278
MCIDAS	4.46154	3.90591	3.86736	5.10831	5.36494	5.06417	0.343823	0.0405582	1	1279
NOSTRIN	0.050074	0.0139542	0.0579619	0.0426107	0.0345202	0.314329	1.63326	0.0405819	1	1280
CDC42BPB	11.794	9.02998	11.7075	13.5234	11.4157	13.3187	0.237426	0.0407074	1	1281
ATG4A	6.18309	6.89221	6.48347	4.78696	5.64158	5.3425	-0.311232	0.0408796	1	1282
PXT1	0.0813346	0.0906627	0.0470734	0	0	0.0255281	-2.74399	0.0408837	1	1283
MAP3K14	12.1548	8.13787	11.6376	13.3556	10.2642	15.1395	0.282928	0.0410181	1	1284
CREB3L2	24.1458	23.2411	22.2654	29.0509	29.0235	23.3384	0.226762	0.0410542	1	1285
SNTB2	4.24385	4.58561	4.79696	5.09053	5.2058	5.75248	0.237319	0.0411383	1	1286
NCF2	0.274985	0.421469	0.417772	0.546	0.853068	0.474695	0.747137	0.0411508	1	1287
LOC102723375	1.43457	1.01761	0.905758	1.82497	2.2177	1.41901	0.688226	0.0411588	1	1288
DNAJC13	9.83794	8.67312	8.32151	10.0077	10.8041	10.6224	0.228016	0.0412927	1	1289
MDH1	62.8874	73.6934	84.8823	54.9955	64.0757	68.8626	-0.234729	0.0413325	1	1290
WDR61	42.9953	42.9976	54.7335	36.69	37.7613	44.0365	-0.244861	0.0413337	1	1291
SLC12A8	2.03647	4.71676	2.1173	1.48044	3.27859	1.31662	-0.559346	0.0413737	1	1292
COMMD10	8.45829	9.36124	12.6826	6.65972	9.17191	8.12488	-0.345219	0.0414033	1	1293
LOC645638	13.5976	20.8505	17.3374	10.3375	16.9397	12.1318	-0.397794	0.0414132	1	1294
VWA9	16.9574	17.6388	16.7111	14.0958	15.5663	13.7435	-0.240874	0.0414573	1	1295
RPL37A	954.628	1373.2	1054.33	976.597	1004.54	878.692	-0.24313	0.0414795	1	1296
MOAP1	2.90839	2.39193	3.44865	2.25358	1.71159	2.56041	-0.415251	0.0415844	1	1297
CDIP1	19.7842	20.7462	20.444	24.3165	22.0801	24.9501	0.22759	0.04163	1	1298
SNCA	1.65096	1.34589	2.39591	1.36994	0.849362	1.62414	-0.475162	0.0416418	1	1299
MYO16	0.00569688	0.0190507	0.00659428	0.0323186	0.0314187	0.0500654	1.79285	0.0416744	1	1300
TP73	0.0465737	0.0519151	0.0539102	0.00880714	0	0.0292357	-1.88664	0.0417144	1	1301
LOC101927306	0.223247	0.995401	0.258413	0	0	0	-4.00458	0.0417169	1	1302
TMEM238	1.7482	2.16522	1.79875	1.10196	1.07127	1.13804	-0.779978	0.0417201	1	1303
MDN1	1.96826	1.44374	1.67606	1.982	1.95978	2.14586	0.259593	0.0417442	1	1304
RBX1	46.0332	64.2858	62.43	45.1439	53.0322	45.5571	-0.263759	0.0417874	1	1305
SLC22A1	0.925593	1.40693	0.896077	0.477356	0.765707	0.887379	-0.608999	0.0418469	1	1306
LOC101927986	3.57195	4.54042	4.93252	2.48853	3.02405	3.38299	-0.549907	0.0418522	1	1307
UQCRH	283.874	314.465	333.628	257.175	261.607	284.125	-0.213591	0.0418704	1	1308
AFMID	9.44353	9.37972	10.2506	7.58783	8.05545	8.37299	-0.274181	0.041871	1	1309
H2AFZ	340.445	436.701	424.3	327.801	356.17	346.956	-0.219933	0.0419195	1	1310
RTTN	1.83311	1.6989	1.83693	2.13334	2.53466	1.94632	0.301921	0.0419534	1	1311
CMTM4	6.12032	5.68618	6.32035	7.25571	7.20076	6.7888	0.231514	0.041965	1	1312
RRP36	51.4804	59.116	53.8535	42.9682	53.0307	42.8555	-0.244089	0.0421115	1	1313
ANKRD29	2.05458	1.95403	2.3564	1.47567	1.74125	1.44354	-0.44771	0.0422198	1	1314
INADL	3.4995	2.81429	3.48151	3.57698	3.77766	4.33835	0.256974	0.0423036	1	1315
TMEM59	51.5056	53.288	55.3933	44.2093	46.7379	46.7981	-0.216429	0.0423369	1	1316
PIGQ	17.3177	19.1437	22.0402	22.3858	21.6002	24.7162	0.234704	0.0423749	1	1317
PPAPDC3	0.0808742	0.216359	0.13106	0.0367042	0.0223014	0.0812274	-1.54617	0.0423773	1	1318
FOXC1	16.4401	17.412	15.3359	19.4419	19.4313	18.8471	0.230532	0.0423996	1	1319
PNPLA8	5.95804	4.5527	4.25789	3.56616	4.85742	3.50154	-0.311641	0.0424612	1	1320
URB1	9.3833	7.96615	9.40158	10.3494	10.433	10.2369	0.216256	0.0424667	1	1321
PDZK1	0.153083	0.102384	0.124038	0.260534	0.105533	0.442037	1.08084	0.0426552	1	1322
TCTEX1D2	10.7947	9.14772	11.6914	7.37732	8.09451	8.63864	-0.389833	0.0426657	1	1323
ATN1	78.8593	59.943	68.8485	85.9964	76.3508	79.3985	0.221739	0.0426832	1	1324
ANKRD11	25.4222	15.0609	18.5348	27.7889	19.8998	23.685	0.276911	0.0427274	1	1325
AFAP1	20.8489	14.7864	20.4184	23.4954	19.6647	22.7721	0.238244	0.0427362	1	1326
BBS10	1.66783	1.65992	1.44792	1.25705	1.28118	1.01704	-0.425691	0.0427873	1	1327
TRIM47	42.3499	49.4173	41.9097	52.6707	55.3638	48.234	0.225138	0.0428217	1	1328
NMNAT2	0.0297404	0.0414391	0.0258189	0.0590514	0.102513	0.0840102	1.29815	0.0428316	1	1329
SERPINC1	0.0241892	0.107854	0.0279997	0.219562	0.100054	0.21258	1.70032	0.0429137	1	1330
DYNLL1	243.894	261.232	282.314	239.508	219.218	220.065	-0.211615	0.0429245	1	1331
TRAK1	3.93711	3.18972	3.64661	4.39927	3.9454	4.35107	0.238895	0.0429488	1	1332
CENPU	10.1091	10.319	11.3109	7.34874	9.90517	9.01931	-0.272539	0.0430613	1	1333
RPL39	124.805	220.765	183.778	125.355	166.012	140.633	-0.293933	0.0430928	1	1334
FAM20C	8.86562	8.78244	9.29842	11.9833	10.8418	9.4657	0.264407	0.0431568	1	1335
PDGFB	5.35792	5.49907	5.508	6.80182	6.13028	6.82073	0.273061	0.0431569	1	1336
PTPRF	57.9563	38.5374	52.9198	64.1533	52.3713	59.5556	0.240939	0.04316	1	1337
COA4	101.833	132.402	114.899	95.3016	108.649	92.2794	-0.237024	0.0431778	1	1338
SOCS3	16.9605	23.9856	18.0551	20.4873	29.409	21.9028	0.280988	0.0431807	1	1339
CAV1	52.9406	52.194	54.4169	61.2499	58.1777	64.6994	0.207818	0.043184	1	1340
JAG2	9.24849	6.59984	10.4588	11.4852	8.9838	11.1039	0.269348	0.0432368	1	1341
KCNMB3	0.0612859	0.0409888	0.0567519	0.166885	0.0506994	0.184661	1.3267	0.0432599	1	1342
HIST2H2AA4	22.8765	36.416	40.2312	20.6736	25.6758	31.2399	-0.356985	0.0432602	1	1343
BOLA2	12.6218	16.9494	18.5813	12.0141	14.0739	12.3366	-0.322322	0.0434461	1	1344
WWOX	1.85022	1.6718	1.59003	1.14505	1.27551	1.37261	-0.432877	0.0434613	1	1345
PCMT1	35.7233	47.0557	45.5098	32.9042	37.3641	38.359	-0.2395	0.0434725	1	1346
ZMYM6NB	3.24371	4.13226	3.37921	2.57623	2.61951	2.32706	-0.513864	0.0434959	1	1347
RSPH10B2	0	0	0	0.0445902	0	0.0328931	3.92418	0.0436188	1	1348
GOLGA8M	0	0	0	0.0142473	0	0.0236472	3.92872	0.0436439	1	1349.5
LOC100507395	0	0	0	0.166551	0	0.276438	3.92872	0.0436439	1	1349.5
PEX11A	2.70436	4.06002	3.43797	2.0042	3.18986	2.57094	-0.39758	0.0436587	1	1351
KCNC4	4.70808	4.3572	4.12164	4.91088	5.94587	5.02667	0.267294	0.0436645	1	1352
SLC38A7	19.8578	15.5418	18.4743	21.9915	20.1996	20.7535	0.227181	0.0437179	1	1353
GTF2H2	18.0325	18.5988	18.5698	14.651	16.6894	15.1968	-0.245738	0.0437481	1	1354
NRP2	1.82856	1.42864	1.36204	2.21259	1.86611	1.72002	0.328506	0.0437527	1	1355
CAPN9	0	0	0	0.0335863	0.061221	0	3.94653	0.0438165	1	1356
SEC11C	42.7016	45.195	47.6807	34.8078	41.4062	37.6354	-0.250913	0.0438404	1	1357
WDR64	0	0	0	0	0.0402854	0.024455	3.9557	0.0438552	1	1358
FOXC2	12.3012	11.9519	11.3794	15.2285	16.0125	12.0864	0.283076	0.0439235	1	1359
FBLIM1	0.615908	0.654363	0.568115	0.982706	1.00842	0.616181	0.50416	0.0439278	1	1360
COX16	7.36441	10.3795	9.10241	7.47764	7.26256	6.70706	-0.321652	0.0439554	1	1361
GLRX3	67.1754	94.7098	81.7229	63.3467	76.0689	66.7487	-0.241093	0.0439557	1	1362
TIMM10B	13.6946	11.8019	15.6947	11.0203	11.146	12.3267	-0.252388	0.0439861	1	1363
LOC100287808	0.0505663	0.0751541	0.0585317	0.13387	0.162678	0.190452	1.36832	0.0441267	1	1364
C1QL1	3.28619	4.26828	3.34077	5.34963	3.82171	5.23782	0.405772	0.0441273	1	1365
MUC1	11.6836	13.3875	10.5277	13.5209	16.0447	13.7022	0.27916	0.0441426	1	1366
BAZ2A	16.7661	14.3207	16.8353	18.5762	17.2267	19.6914	0.213875	0.0441452	1	1367
SERINC2	13.7564	14.7148	13.2531	17.0606	17.3682	14.7535	0.237933	0.0441513	1	1368
ZNF319	5.20922	5.52862	4.90824	5.98661	6.26964	6.50383	0.260926	0.0442092	1	1369
LOC648044	0.387904	0.108098	0.56126	0	0	0.121749	-2.74267	0.0442626	1	1370
VWF	0	0	0.0393193	0	0	0	-4.21964	0.0443146	1	1371
TOMM7	160.009	213.013	175.405	160.008	150.516	157.502	-0.229443	0.0443663	1	1372
LOC101928263	0.285043	0.158867	0.494917	0.0808529	0.049126	0.17893	-1.53421	0.0443778	1	1373
GCN1L1	40.0694	39.8087	39.1062	45.1151	47.3307	44.5194	0.204018	0.0443876	1	1374
SOD1	353.512	337.867	332.464	303.73	267.779	313.632	-0.209628	0.0444658	1	1375
NPM1	1331.68	1355.55	1354.22	1083.98	1268.26	1175.72	-0.195093	0.0444995	1	1376
RP5-1074L1.1	0.640242	0.841764	0.988127	0.409776	0.633766	0.556475	-0.626074	0.0445064	1	1377
TRIM4	1.92129	2.37653	2.41046	2.82685	2.75156	2.95677	0.350508	0.0445249	1	1378
SPDYE5	0.0883416	0.0492366	0.122709	0.150349	0.170524	0.188546	0.963757	0.0445556	1	1379
ECI2	59.649	73.6584	64.5978	52.6213	62.4049	53.779	-0.229697	0.0445794	1	1380
MAD2L1	47.0066	55.8532	66.9704	41.9367	48.5776	52.6157	-0.244033	0.0447725	1	1381
FAM83H	42.4559	39.9604	40.8294	50.3714	46.0563	45.5731	0.206011	0.0448166	1	1382
FAM27E2	0.145546	0.0270397	0.168473	0.0275229	0.0334457	0	-2.30242	0.0449031	1	1383
NDUFB9	228.922	279.964	284.788	213.945	232.86	234.787	-0.218387	0.0449301	1	1384
SZT2	1.59992	1.23932	1.69151	1.89732	1.78218	1.78167	0.273761	0.0449319	1	1385
NEIL2	7.22959	10.5076	6.94363	6.4349	7.30408	6.16181	-0.313673	0.0449513	1	1386
AP1M2	26.1767	30.756	33.1805	25.2438	23.4107	27.4426	-0.241432	0.0450103	1	1387
RPN2	145.614	53.4995	125.086	87.8417	50.1635	104.281	-0.414316	0.0450172	1	1388
ZBTB4	8.91607	7.70955	9.59422	11.0238	9.27932	10.4492	0.23387	0.0450719	1	1389
TGFA	0.854568	1.08293	0.812172	1.12269	1.48832	1.10676	0.430944	0.0450756	1	1390
LRBA	3.32753	3.16722	3.52419	3.50867	4.02196	4.31766	0.242753	0.0451669	1	1391
EHF	0.0972806	0.225216	0.086619	0.0509424	0.113492	0.0281843	-1.10254	0.0452605	1	1392
ARHGAP1	20.4615	24.8324	18.9045	26.3064	28.829	21.3785	0.252398	0.0452665	1	1393
PROSER2	13.7523	15.9885	11.8274	16.7554	18.6422	14.4739	0.261041	0.0452802	1	1394
MAPKAPK5-AS1	5.06482	5.43659	7.27403	4.57597	4.73306	4.80433	-0.327055	0.045311	1	1395
COL16A1	0.875076	1.05244	0.950725	0.984156	1.30178	1.53229	0.404383	0.0453302	1	1396
MGRN1	13.8071	14.1086	14.686	17.578	15.9409	15.7375	0.211658	0.0453709	1	1397
SNORD30	7.348	7.50817	10.6319	4.8633	2.5328	3.8438	-1.13434	0.045417	1	1398
NPR3	25.1266	24.2073	27.877	27.914	30.2651	30.7979	0.206906	0.0455359	1	1399
NAA10	148.105	144.107	128.476	122.148	118.937	121.874	-0.213361	0.0455384	1	1400
FOXJ2	9.62028	9.70387	9.60711	12.129	10.9653	10.6978	0.225807	0.0455835	1	1401
WDR24	18.8382	20.1231	18.3256	22.4342	23.5461	20.9982	0.225863	0.0455961	1	1402
TBC1D9B	26.9628	23.8295	24.4571	29.5282	27.5183	29.9958	0.210918	0.0455971	1	1403
HCAR2	0.0622712	0.0694129	0	0	0	0	-3.99159	0.0455992	1	1404
GATA6	4.89514	4.60827	3.90447	5.49572	5.45897	5.33226	0.279046	0.0456377	1	1405
PLLP	10.1933	10.1176	15.6767	13.5146	11.8434	19.9867	0.339358	0.0456462	1	1406
MAPK8IP3	5.27341	3.36833	5.9612	5.73644	4.99311	7.19625	0.301022	0.0456497	1	1407
NHS-AS1	0	0.37425	0.388632	0	0	0	-4.01032	0.0456815	1	1408
CAMSAP3	1.84765	2.19609	2.12688	2.95342	2.50525	2.34528	0.343098	0.0457031	1	1409
ZNF100	0.858257	0.588731	0.802405	0.589888	0.409617	0.590557	-0.492655	0.0457238	1	1410
PET100	34.8702	38.4239	38.05	30.7215	29.4804	30.3562	-0.29604	0.0457649	1	1411
KATNBL1	6.51731	6.40923	5.94782	4.85592	5.66773	5.03019	-0.280301	0.0459091	1	1412
ACTN1	82.6965	72.6708	62.7554	96.1884	88.0322	72.8487	0.237577	0.0459609	1	1413
MICAL3	5.81965	4.17599	5.36866	6.72204	5.41274	5.9546	0.239308	0.0459628	1	1414
GNAZ	0.0801684	0.0744689	0.0927969	0.106119	0.184223	0.268395	1.14851	0.046001	1	1415
CD274	0.316669	0.239527	0.222549	0.141151	0.18712	0.0993911	-0.869991	0.0460393	1	1416
ALG5	21.008	26.8414	24.5216	19.7496	21.6143	18.7504	-0.266767	0.0460536	1	1417
ARHGAP23	22.3317	16.1239	21.5016	25.2252	21.0578	23.9437	0.231909	0.0460605	1	1418
COMMD6	10.6256	13.0957	11.5104	9.28076	9.84056	10.0931	-0.27047	0.0460773	1	1419
BEGAIN	17.9012	15.995	16.1986	22.6159	19.3143	17.2302	0.24242	0.0460927	1	1420
LOC101929046	0.575899	0.733654	0.730105	0.466728	0.189055	0.447582	-0.855147	0.0461321	1	1421
LOC102723537	0	0	0	0.509246	0.154708	0	3.92556	0.0461443	1	1422
LOC101927493	0	0	0	0.0316827	0	0.14023	3.93327	0.0461485	1	1423.5
TRNAI4	0	0	0	0.657203	0	2.90882	3.93327	0.0461485	1	1423.5
LOC100507599	1.1184	1.1307	1.53543	0.826289	0.753077	0.881648	-0.610218	0.046176	1	1425
IDH1	32.8295	35.3405	47.0463	27.2632	31.3025	38.1394	-0.249495	0.0462331	1	1426
UBE2E1	26.8024	31.0166	28.7548	23.3686	26.3287	24.3165	-0.225942	0.0462333	1	1427
ACN9	4.60515	5.76045	4.58285	3.73554	3.64877	4.34273	-0.351044	0.0464495	1	1428
AMOTL2	75.9582	48.6621	61.5698	86.5703	61.2506	74.1004	0.256483	0.0464497	1	1429
LOC284344	0.0996243	0	0.0576588	0	0	0	-3.98382	0.0465017	1	1430
MYLK4	0.0696965	0.00706271	0.058673	0.136589	0.0786235	0.0875011	1.14868	0.0465275	1	1431
CCDC106	0.0949565	0.0846774	0.0439658	0.280119	0.104738	0.190742	1.33968	0.0465508	1	1432
KIAA1683	0.112232	0.0625519	0.10826	0.137951	0.283694	0.140903	0.964165	0.046557	1	1433
JADE2	12.2298	11.054	12.0521	14.2783	12.4622	14.1881	0.213826	0.0466016	1	1434
LOC100996732	0	0.0948001	0.196886	0	0	0	-4.0098	0.0466135	1	1435
GYS1	25.9218	25.8969	25.3974	29.3169	31.1338	28.8253	0.210257	0.0466526	1	1436
ZNF32	2.28798	2.74408	1.6762	1.54443	1.83685	1.27261	-0.533167	0.046721	1	1437
NACC1	79.5972	82.6037	73.1326	98.8093	90.3868	83.3191	0.212116	0.0467411	1	1438
FBXW4	4.79725	5.64543	3.90253	6.8585	5.42659	5.63118	0.319957	0.0467629	1	1439
NNT	2.3044	1.61434	1.92645	2.31499	2.42705	2.59171	0.326621	0.0467999	1	1440
SAMD4B	29.7662	27.8533	26.4466	35.0326	32.0894	30.3103	0.213887	0.0469444	1	1441
GRAMD1B	10.0344	9.61633	6.91897	12.1931	12.7596	7.64806	0.294512	0.046958	1	1442
VMA21	15.5036	19.2489	18.3858	13.8526	16.8711	14.51	-0.231647	0.0469748	1	1443
GP1BA	0.0685539	0.0382081	0.198382	0.194454	0.16541	0.344267	1.21624	0.0469925	1	1444
MRPL48	30.888	38.0209	33.8417	28.3458	31.542	26.0253	-0.257717	0.0471173	1	1445
VBP1	34.7416	44.5734	41.2796	31.4039	38.2571	32.5825	-0.237742	0.0471433	1	1446
RALGAPA1	1.12395	0.77024	1.02764	1.176	1.27833	1.22989	0.335309	0.047157	1	1447
FSCN1	328.558	358.942	345.09	417.694	384.268	381.581	0.197914	0.0471628	1	1448
PIK3IP1	0.277321	0.193204	0.200628	0.530971	0.334566	0.348165	0.851566	0.0471655	1	1449
C1orf131	25.9436	21.2426	20.1691	19.534	20.4635	15.7638	-0.272307	0.0472434	1	1450
MED14	12.325	10.9682	10.9137	13.9299	13.2216	12.5704	0.21682	0.0473234	1	1451
TAOK2	9.88451	8.46933	11.1769	11.5856	10.2956	12.7049	0.231611	0.047475	1	1452
KATNBL1P6	0.337976	0.930764	0.85147	0.360913	0.520814	0.349436	-0.776974	0.0474894	1	1453
CRYBB3	0.645682	0.332185	0.574918	0.732595	0.958726	1.30947	0.930902	0.0475387	1	1454
GRK7	0.147297	0.246285	0.284166	0.111416	0.033848	0.0924625	-1.42314	0.0475869	1	1455
LOC102724872	0.228334	0.254521	0.190885	0.143927	0.13992	0.0477773	-1.00905	0.0475905	1	1456
RP11-356I2.4	0.523522	0.510618	0.454492	0.692989	1.08272	0.65726	0.695812	0.0476584	1	1457
SPIRE1	4.37659	3.57706	4.0213	4.8763	4.36524	5.07196	0.258846	0.0476993	1	1458
COX5B	245.127	290.744	262.323	227.468	233.352	227.827	-0.212824	0.0477058	1	1459
MED13	8.07297	7.04476	8.2874	8.27203	8.88315	10.0479	0.218464	0.0477105	1	1460
SF3B14	106.019	120.409	112.359	98.086	98.4211	94.9932	-0.216143	0.0477722	1	1461
NDUFV2	83.1813	98.3958	95.5478	71.6344	84.4177	81.376	-0.222673	0.0478045	1	1462
SYDE1	21.5107	25.5195	21.5142	28.4415	27.1883	24.5913	0.227146	0.0478444	1	1463
RIPK4	0.586714	0.802079	0.4613	0.967134	0.946311	0.750494	0.522567	0.0478664	1	1464
AC005594.3	0.0558298	0.0466746	0.0484683	0.158362	0.0769764	0.157707	1.35712	0.0478852	1	1465
N4BP2L2	4.04996	3.80958	4.3481	3.02355	3.33169	3.76144	-0.270046	0.0479955	1	1466
SPEF2	0.100052	0.0456247	0.068435	0.10836	0.144219	0.125612	0.800676	0.048226	1	1467
ZNHIT3	10.9733	11.9807	12.9998	8.96352	9.96069	11.1909	-0.254533	0.0482303	1	1468
GPR137C	0.111933	0.0779815	0.0971739	0.0634999	0.0289368	0.0351318	-1.12704	0.0482323	1	1469
CEP57	18.1857	17.7059	17.4316	14.2488	15.5725	15.7999	-0.225029	0.0482398	1	1470
HADH	18.1003	18.5464	20.416	15.3501	16.5609	16.5668	-0.233336	0.0482704	1	1471
FUCA1	1.51217	1.33183	2.03129	2.13934	1.67309	2.85941	0.459592	0.0482941	1	1472
DNAJC8	55.4674	51.4067	55.9403	44.2519	46.2744	50.0325	-0.210872	0.04833	1	1473
PDZK1IP1	0.815075	1.443	0.832473	1.57758	2.18149	1.38446	0.727005	0.0483924	1	1474
SMAD3	4.47495	4.2049	4.83739	5.65077	4.82715	5.48656	0.243288	0.0483995	1	1475
WDR62	12.1589	10.2506	13.9069	14.0416	12.7912	15.8321	0.236197	0.0484346	1	1476
FAM136A	48.8311	49.6004	49.7204	42.6086	40.2647	45.0675	-0.210756	0.0484454	1	1477
DPY30	38.1795	47.3405	47.8841	34.9675	40.2131	37.5062	-0.242084	0.0485051	1	1478
RP11-3P17.4	219.093	281.939	236.916	197.421	220.503	218.79	-0.214047	0.0485331	1	1479
ILF2	224.122	220.196	216.631	190.45	186.66	198.567	-0.198746	0.0485622	1	1480
MLLT11	0.417113	0.553513	0.50581	0.180289	0.32863	0.324176	-0.830549	0.0485862	1	1481
SARM1	0.287516	0.287787	0.258095	0.18641	0.186074	0.176799	-0.599755	0.0486032	1	1482
SIVA1	54.4826	81.5531	79.7321	58.2839	58.3321	63.5149	-0.258671	0.0486069	1	1483
HERC1	2.13739	1.75472	2.10248	2.2973	2.24809	2.55613	0.246288	0.048612	1	1484
COPS3	65.6894	76.3086	76.4914	54.3518	67.7285	65.5872	-0.21888	0.0486321	1	1485
CDK7	40.3204	35.0549	34.6032	29.7504	31.7894	32.2453	-0.230026	0.0486356	1	1486
ELP4	5.55377	7.07264	6.66207	4.91082	5.75372	5.04438	-0.29554	0.0487808	1	1487
MICAL2	5.24745	4.94417	3.45901	6.40502	6.10026	4.29951	0.298277	0.0488727	1	1488
RP11-890B15.2	0.0520748	0.019349	0.0334877	0.105039	0.0717991	0.0581136	1.14099	0.0488926	1	1489
LOC102723564	0.0569991	0.084715	0.131956	0.301801	0.104785	0.238534	1.25627	0.0489683	1	1490
FOPNL	15.5505	16.0883	17.8028	12.4645	14.8856	14.3629	-0.243909	0.0489853	1	1491
SP6	0.518722	0.306807	0.343105	0.288267	0.204342	0.225938	-0.694959	0.0490412	1	1492
RIMS1	10.8458	13.3065	12.3916	13.7835	17.7961	11.7461	0.247211	0.0492946	1	1493
ELP2	17.5101	20.1113	18.3858	14.2967	16.8704	16.4684	-0.234281	0.0493402	1	1494
MRPL41	72.1722	101.887	87.4019	75.7676	74.7539	69.2266	-0.249954	0.0494324	1	1495
THBS1	47.5272	37.3239	49.8725	40.2839	35.6021	39.7325	-0.216622	0.0494539	1	1496
MRPL54	60.8205	81.6005	75.4982	59.4837	65.3595	58.3912	-0.249055	0.0495111	1	1497
BACE2	28.79	26.5862	27.7802	31.9355	32.1039	31.39	0.200137	0.0495324	1	1498
ATP5F1	133.531	151.857	167.7	111.017	137.648	140.457	-0.218032	0.0495749	1	1499
TELO2	29.1576	28.2199	31.5564	36.5632	30.452	35.7606	0.211175	0.0496537	1	1500
SCIMP	0.0502148	0	0.011625	0	0	0	-3.97762	0.0497229	1	1501.5
RAET1L	0.267228	0	0.0618646	0	0	0	-3.97762	0.0497229	1	1501.5
ZFP42	0.0809965	0.0180572	0	0	0	0	-3.97813	0.0497265	1	1503
DDI2	4.35031	2.95946	3.98034	5.02662	4.54266	4.57814	0.328361	0.0497546	1	1504
GPR89B	10.1348	10.4281	10.4373	8.36141	9.22782	8.51334	-0.247352	0.0498022	1	1505
ICAM2	0	0.156859	0.0325774	0	0	0	-4.01136	0.0498237	1	1506
MOB1B	1.86256	1.7866	1.81554	2.15776	2.3653	2.09222	0.276204	0.0498525	1	1507
SHC1	40.9376	39.5427	38.527	47.9578	43.532	45.4392	0.203227	0.0499779	1	1508

## Sheet: (iii)WTControl vs TFEBKOControl
Geneid	WTN1_Control	WTN2_Control	WTN3_Control	EBKON1_Control	EBKON2_Control	EBKON3_Control	logFC	p.value	FDR	ranking
FGF7	4.01793	3.6134	3.09458	0	0	0	-11.2165	1.17e-16	3.87e-12	1
SH3BGRL	5.02231	4.07135	4.43026	0.080571	0.152201	0.06578	-5.4496	3.18e-15	5.27e-11	2
SORBS2	2.50609	2.60121	3.4261	0.56286	0.462915	0.590825	-2.3801	3.66e-14	3.64e-10	3
POU5F1B	4.40278	3.92223	4.69522	0.207802	0.140194	0.169654	-4.5993	4.4e-14	3.64e-10	4
RNF212	3.23903	3.53961	3.59382	0.103012	0.322467	0.246696	-3.93702	7.69e-14	5.09e-10	5
SYTL4	0.948498	0.836804	0.963776	0	0	0	-9.36145	1.5e-12	8.3e-09	6
ACTL8	30.7843	21.9981	26.8853	10.5342	9.34745	8.60038	-1.4648	7.08e-11	3.35e-07	7
PTPRR	1.58177	1.81758	1.81523	0.176032	0.370033	0.221878	-2.74662	9.58e-11	3.65e-07	8
RNF182	0.859875	1.1185	1.46566	0.109387	0.094462	0.071445	-3.59658	9.93e-11	3.65e-07	9
BCHE	1.03942	1.16716	1.39061	0.050776	0	0.055272	-4.96272	2.38e-10	7.88e-07	10
LUM	0.892036	0.583448	0.521041	3.23874	3.66554	3.48283	2.38851	3.59e-10	1.08e-06	11
OOEP	2.25397	2.90916	2.62892	0	0	0	-8.22358	1.13e-09	3.12e-06	12
TLR4	0.450053	0.538165	0.49041	0.057477	0.054288	0.054746	-3.11088	2.15e-09	5.47e-06	13
FGFR2	0.990229	0.644847	1.55641	0.095279	0.142406	0.175521	-2.92426	2.47e-09	5.85e-06	14
COL6A1	0.789444	0.972609	1.03402	2.51251	2.73314	2.85163	1.54888	3.91e-09	8.63e-06	15
CGA	5.68174	3.51064	3.48348	0.492113	0.424967	0.803544	-2.85662	1.12e-08	2.22e-05	16
BCAM	0.669095	0.374223	0.841609	2.5906	2.10384	2.63554	1.98058	1.14e-08	2.22e-05	17
GAGE2A	3.57668	1.73114	2.22791	0	0	0	-7.84963	2.41e-08	4.44e-05	18
DSCAM-AS1	0.980499	0.697895	1.57296	0.046958	0.050689	0.127792	-3.78236	6.71e-08	0.000117	19
ZNF462	0.023435	0.034029	0.040197	0.228962	0.199095	0.159236	2.59342	8.09e-08	0.000134	20
ENPEP	0.306395	0.227389	0.346854	0.024946	0	0	-4.87332	1.02e-07	0.000161	21
MEGF6	0.289923	0.157164	0.477391	0.934736	0.947844	1.57767	1.92533	2.71e-07	0.000388	22
NEGR1	4.47246	3.94611	6.40867	11.3709	7.85327	12.2822	1.10692	2.72e-07	0.000388	23
LRIG1	2.35684	2.43701	1.99553	4.29997	4.64158	4.1301	0.959278	2.81e-07	0.000388	24
LPL	4.30229	3.16305	5.50652	9.10054	7.50225	9.77377	1.04408	4.66e-07	0.000597	25
TGFB2	0.779702	0.904057	0.828872	1.75094	1.82981	1.79211	1.11083	4.68e-07	0.000597	26
NXPE3	1.63982	2.13286	2.01816	3.50058	3.03582	3.79561	0.850284	7.97e-07	0.000978	27
ZNF883	0	0.020758	0.022069	0.384092	0.433452	0.342089	4.55349	8.96e-07	0.00106	28
SPINK6	10.2308	11.9247	9.23962	2.66318	5.07671	1.85045	-1.69413	1.25e-06	0.00139	29
UNC13A	1.21804	1.63788	1.25877	0.63899	0.671839	0.686547	-1.02867	1.26e-06	0.00139	30
WNT7B	28.7398	28.3126	31.9782	44.0918	41.5007	49.4406	0.617321	1.33e-06	0.00142	31
NEO1	0.668888	0.51399	0.610313	0.179657	0.169688	0.256682	-1.54763	1.5e-06	0.00153	32
C3	16.4615	9.43903	12.6698	7.605	6.25796	5.63719	-0.96455	1.52e-06	0.00153	33
RP11-438N16.1	0.803563	0.755636	0.567068	0.018692	0	0.142434	-3.67261	1.59e-06	0.00155	34
CXCL16	0.530962	0.575656	0.284144	0.017292	0.055996	0	-4.11217	1.79e-06	0.0017	35
PARP10	4.20341	4.43003	3.63197	2.16081	2.10554	2.16146	-0.91732	2.11e-06	0.00194	36
PDE2A	57.2456	56.6779	56.1947	79.1612	79.5025	89.1942	0.558285	2.21e-06	0.00198	37
C11orf74	2.43809	2.74848	2.63617	0.954813	1.05779	0.875262	-1.41788	2.33e-06	0.00203	38
TRNP1	0.698124	0.675795	0.824903	0.042103	0.068171	0.183326	-2.86977	2.58e-06	0.00219	39
ALDH1L2	2.40221	2.55464	3.21037	1.58116	1.39753	1.53528	-0.8361	2.68e-06	0.00222	40
RNF150	0.160862	0.166098	0.209695	0	0	0.019009	-4.59091	3.28e-06	0.00265	41
DTNA	0.177005	0.311124	0.263656	0.041716	0.061405	0.086694	-1.97141	3.56e-06	0.0028	42
VTN	6.96209	4.44389	5.00606	1.93068	2.88562	2.1825	-1.2136	4.21e-06	0.00324	43
RASL10B	0.798604	0.865827	0.476685	0.182054	0.14037	0.198177	-2.01794	4.45e-06	0.00335	44
RSPO3	0.263071	0.305588	0.227418	0.034269	0.064736	0.018652	-2.70896	6.05e-06	0.00445	45
TP73-AS1	2.56852	2.10385	2.79789	1.41558	1.21548	1.49192	-0.83879	7.36e-06	0.0053	46
MAGEA1	18.2089	17.1353	16.2818	23.5742	29.9068	26.535	0.64732	8e-06	0.00564	47
ST14	5.82805	5.43214	7.04787	3.02068	3.50521	4.05544	-0.77429	1.18e-05	0.00814	48
AIG1	0.214635	0.226658	0.28113	0	0.017148	0.060526	-3.18051	1.2e-05	0.00814	49
KIF20B	7.85391	5.14503	8.55483	4.25003	3.05845	4.49323	-0.84958	1.24e-05	0.00825	50
GAGE12J	1.53768	1.13826	1.58248	0.147285	0	0.160329	-3.63216	1.4e-05	0.0091	51
OLFM1	0.674904	0.204962	0.435807	0.118516	0.02326	0.023457	-2.9037	1.56e-05	0.00991	52
TNFRSF11A	1.21592	1.91657	1.53926	2.98739	3.32875	2.49857	0.931095	1.64e-05	0.0102	53
ARRDC4	0.150523	0.109281	0.103272	0	0	0	-6.39493	1.79e-05	0.011	54
ICAM4	0.034261	0.066331	0.141037	0.80893	0.662424	0.455467	2.96865	1.88e-05	0.0113	55
ARHGEF28	2.4263	2.06172	2.06343	3.79837	3.2088	3.3811	0.681427	2.01e-05	0.0118	56
MYL9	0.127857	0.247534	0.043861	0.832769	0.786562	1.2087	2.70465	2.05e-05	0.0118	57
MUC12	0.025006	0.030257	0.032168	0	0	0	-6.34436	2.07e-05	0.0118	58
MOCOS	20.6903	20.7709	18.6363	13.9514	13.7938	12.899	-0.54845	2.29e-05	0.0128	59
LOC100507412	2.19996	1.94514	2.01447	0.959028	0.898203	1.15143	-1.01759	2.82e-05	0.0156	60
CTNNB1	88.5954	89.7259	100.736	63.6637	65.3638	70.5743	-0.46668	2.88e-05	0.0157	61
IL7R	3.08039	4.41916	3.27277	5.39478	7.27433	5.51902	0.769367	3e-05	0.016	62
ZSWIM4	5.7486	6.89066	5.35	8.43859	9.27961	9.31019	0.600729	3.06e-05	0.0161	63
MME	3.55601	2.8157	4.04614	2.0559	1.83297	2.35837	-0.71937	3.2e-05	0.0166	64
PGBD5	1.18639	1.10427	0.673091	0.408657	0.374285	0.269605	-1.473	3.26e-05	0.0166	65
IGSF9	2.14454	1.35547	1.62281	3.15308	2.59425	3.6112	0.884618	4.13e-05	0.0207	66
RASSF9	2.78366	3.51951	3.33247	1.27193	1.6975	1.68667	-1.03478	4.22e-05	0.0209	67
KIAA0355	1.79954	1.69075	1.82863	2.74557	2.51847	2.94181	0.641523	4.4e-05	0.0214	68
LXN	21.8961	19.7355	19.6173	13.9564	13.0163	12.7211	-0.60892	4.63e-05	0.0222	69
LHFP	0.285424	0.165777	0.37207	0.712637	0.903036	0.843207	1.59427	4.96e-05	0.0232	70
NCK2	0.274371	0.212476	0.188243	0.029784	0.016075	0.016211	-3.28837	4.98e-05	0.0232	71
BTBD9	0.088685	0.095948	0.177169	0.025484	0	0.023117	-2.81264	5.1e-05	0.0235	72
RIMS4	0.773545	0.777238	1.05808	0.454407	0.33561	0.390513	-1.11967	5.25e-05	0.0235	73
PID1	2.76586	3.23737	2.2139	4.75393	5.75121	4.10151	0.843112	5.26e-05	0.0235	74
CD177	0.625816	0.501351	0.577423	1.42313	1.08102	1.58742	1.27617	5.39e-05	0.0235	75
NTN4	6.49151	6.4478	6.2159	9.82348	9.36368	8.57979	0.552232	5.4e-05	0.0235	76
SEMA3F	42.3804	36.3698	41.48	57.0097	51.6635	54.8845	0.461023	5.51e-05	0.0237	77
GPRC5A	101.385	127.745	88.1893	184.916	199.874	126.25	0.703307	6.01e-05	0.0255	78
SERPING1	0.334439	0.298839	0.132378	0	0.022609	0	-4.63586	6.24e-05	0.0262	79
CYR61	80.4455	71.0083	68.7661	103.338	97.1502	99.3695	0.461013	6.51e-05	0.027	80
EDNRB	0.136431	0.050795	0.075603	0	0	0	-6.18527	7.3e-05	0.0299	81
NCEH1	15.3474	18.1494	17.8299	23.1043	23.7182	23.027	0.461009	7.59e-05	0.0307	82
GIPC3	5.06388	5.53882	6.73494	9.57529	7.90946	8.11163	0.581293	8e-05	0.0319	83
ANKRD33B	1.17785	1.38867	1.96329	2.68426	1.88007	3.5733	0.86246	8.92e-05	0.0351	84
DUSP1	34.1275	36.1833	33.9286	54.6883	46.1188	43.6491	0.487547	9e-05	0.0351	85
FAM167A	4.52551	5.17726	3.36364	7.08987	8.2256	5.88454	0.711762	9.24e-05	0.0352	86
FAM13A	2.41373	2.02058	2.6481	1.52641	1.52093	1.34542	-0.66917	9.25e-05	0.0352	87
TRIM29	39.5462	39.446	46.246	56.7233	51.0133	62.467	0.45938	0.000103	0.0389	88
CLMN	0.289372	0.237021	0.213807	0.519519	0.524928	0.374827	0.955296	0.000106	0.0391	89
MFSD7	0.396399	0.500504	0.514369	1.19271	0.954238	1.0234	1.1825	0.000106	0.0391	90
AK4	1.67319	2.07756	1.65655	2.62679	2.77964	2.76557	0.609394	0.000121	0.0439	91
CBFA2T3	5.75838	6.57286	5.02693	8.23659	9.4183	7.74382	0.563523	0.000122	0.0439	92
TMEM52B	4.52951	5.48879	5.00172	7.2813	8.1358	6.85663	0.5844	0.000124	0.0442	93
CFH	0.630945	0.25541	0.61391	1.48504	0.816631	1.26071	1.27062	0.000131	0.046	94
TNS4	19.0246	26.0894	17.8587	35.1806	37.9971	25.0407	0.656768	0.000137	0.0479	95
NFIX	0.381657	0.476179	0.471331	1.08411	0.909352	0.661466	1.01684	0.00014	0.0482	96
C1S	13.4166	6.57874	8.8556	5.08993	6.29683	4.71582	-0.82336	0.000145	0.0493	97
TMEM261	17.4152	16.8979	17.6692	10.3878	12.5831	13.4347	-0.49881	0.000161	0.0545	98
AGR2	11.0485	11.1044	13.3718	8.03151	5.57329	8.66786	-0.65596	0.000172	0.0572	99
CD1D	0	0	0	0.076834	0.118483	0.083639	5.92974	0.000174	0.0572	100
FAM222A-AS1	1.17546	1.02407	0.846792	0.047851	0.258261	0.260442	-2.39469	0.000175	0.0572	101
SMPDL3B	0.247099	0.08698	0.254298	0	0.019742	0	-4.43643	0.000176	0.0572	102
SLC35F3	2.72706	3.04946	3.01619	4.44054	4.9586	4.02817	0.627555	0.000199	0.0635	103
HIST1H2BH	2.7608	5.80977	4.07655	1.17274	0.843935	1.91489	-1.66773	0.000199	0.0635	104
FAM213A	4.12558	4.86533	4.11646	2.77919	2.65029	2.61699	-0.68814	0.000209	0.0659	105
GAB2	1.35523	1.24941	1.54415	2.0557	1.89999	2.49514	0.653111	0.000217	0.0676	106
LTBP1	0.184197	0.304604	0.284345	0.099977	0.087685	0.081624	-1.49347	0.000218	0.0676	107
NOG	6.39033	5.50731	6.71525	8.86886	8.50709	10.1322	0.5802	0.000232	0.0711	108
RBPMS2	5.06059	4.52761	3.86656	8.92697	7.6146	5.61761	0.737133	0.000235	0.0712	109
RRAD	0.069126	0.334574	0.142279	0.534656	0.880886	0.94959	2.08749	0.000236	0.0712	110
COL8A1	0.808711	0.750891	1.34183	2.12308	1.36344	2.36961	1.03367	0.000248	0.0741	111
PAPSS2	32.357	39.6293	39.6276	47.8216	48.7387	50.7208	0.416386	0.000279	0.0826	112
UBASH3B	8.94346	11.1842	7.93425	13.7964	14.6668	11.5291	0.525778	0.000282	0.0826	113
WNK2	3.26912	4.04213	3.70928	4.77746	4.93488	5.30769	0.461681	0.000294	0.0854	114
AMOTL2	21.1175	23.3854	20.7722	29.0063	28.2081	27.8812	0.398038	0.000308	0.0887	115
MYO10	35.3692	39.4933	40.4436	52.6399	45.0842	51.6545	0.389894	0.000312	0.0887	116
SPTSSA	20.3536	22.2165	23.3499	14.1617	17.233	16.4507	-0.44608	0.000313	0.0887	117
FNBP1	9.9988	10.0597	10.4709	14.3398	11.692	14.3565	0.419854	0.000346	0.0973	118
TGM2	0.174794	0.169203	0.077094	0.416767	0.493767	0.309828	1.5355	0.000351	0.0977	119
LIFR	24.073	30.3049	33.8383	42.1093	36.499	40.0452	0.44544	0.000354	0.0977	120
PROS1	1.08247	0.765733	0.656978	0.418055	0.390286	0.319785	-1.13055	0.000365	0.0999	121
LIMK2	3.53884	2.84807	5.45232	1.9515	1.86244	2.94489	-0.7895	0.000375	0.102	122
ARHGAP29	3.81058	3.84036	4.16922	5.10694	5.22744	5.26168	0.416756	0.000377	0.102	123
GLI2	1.62606	1.62482	1.74284	2.65996	2.18638	2.39744	0.553979	0.000383	0.102	124
MYLK	0.277724	0.191176	0.336627	0.567794	0.433913	0.557912	0.973602	0.000385	0.102	125
ACTN4	215.769	230.075	237.218	303.987	265.726	296.074	0.35844	0.000389	0.102	126
WDR54	1.0588	1.05599	1.3538	2.8212	1.74825	2.36016	1.01724	0.000395	0.102	127
RN7SK	50.8611	99.8073	93.6164	44.0364	9.31792	44.668	-1.30005	0.000395	0.102	128
THSD4	0.926373	1.18183	0.903766	1.80489	1.4118	1.42847	0.640067	0.000403	0.103	129
SESN1	3.31575	3.69931	3.58586	2.19625	2.42013	2.36585	-0.58662	0.00042	0.107	130
CFB	7.14634	4.06043	2.91784	2.6878	2.62826	1.72108	-0.9884	0.000448	0.113	131
RPS29	96.1148	95.7407	113.752	74.532	82.9341	70.7082	-0.40302	0.000465	0.116	132
OAS1	12.5106	13.4778	10.9306	17.8623	16.7019	15.6074	0.457577	0.000466	0.116	133
TNS1	3.70646	4.45656	3.42631	6.01062	5.1547	4.80635	0.477913	0.000488	0.121	134
BCO2	0.407439	0.246504	0.471724	0.774018	0.760911	0.962933	1.16668	0.000495	0.121	135
IRS2	16.7376	22.1934	16.9102	29.3494	23.5638	23.9567	0.47607	0.000498	0.121	136
CNTNAP4	0.785479	1.17055	1.13809	1.86804	1.52596	1.70372	0.736776	0.000502	0.121	137
MYH8	0.025347	0.06543	0.052171	0	0	0	-5.63444	0.000509	0.122	138
BIRC3	1.29918	1.73638	1.45857	1.91115	2.46519	2.38134	0.601567	0.000526	0.125	139
QPRT	1.0234	0.840563	1.21279	0.454479	0.408821	0.082455	-1.65643	0.000538	0.127	140
CFI	0.421784	0.449123	0.173629	0	0.129739	0.018691	-2.77528	0.000541	0.127	141
CES1	0.350789	0.242549	0.28365	0.713999	0.792743	0.732819	1.36111	0.000543	0.127	142
PXN	27.5297	31.642	28.0634	37.4268	38.0718	36.3638	0.374368	0.000549	0.127	143
MIR614	165.515	176.133	136.503	231.208	280.96	197.429	0.584403	0.000553	0.127	144
TFAP2C	8.366	9.16671	7.89531	11.3908	12.5304	10.7431	0.462382	0.000559	0.127	145
RPS14P3	0.97403	1.53217	1.00241	1.43735	1.28403	23.3617	2.87706	0.000561	0.127	146
PIK3CD	2.45572	2.56197	2.68801	3.38407	3.49277	3.7453	0.47896	0.000568	0.127	147
MIR4697HG	0.221135	0.130298	0.168209	0.469669	0.27884	0.4857	1.26128	0.00057	0.127	148
PFKFB2	4.94149	5.56042	6.5521	7.11726	7.246	8.30892	0.427876	0.000571	0.127	149
INSL4	25.7148	20.9577	31.8421	40.859	34.4092	37.8611	0.547311	0.000581	0.128	150
DLG2	0.681143	0.72804	0.920047	0.51605	0.448964	0.461141	-0.68704	0.0006	0.131	151
EPB41L1	3.33523	3.54313	4.34184	5.79754	4.02344	6.27562	0.537754	0.000601	0.131	152
ROMO1	113.649	101.337	125.615	77.4828	84.9027	89.4447	-0.41841	0.000607	0.131	153
DPPA2	0.169936	0.164501	0.384751	0	0.029869	0	-4.1315	0.000611	0.131	154
LDOC1	0.104112	0.134376	0.14286	0.819385	0.304994	0.522868	2.10137	0.000634	0.135	155
PTN	0.20535	0.085192	0.181142	0	0	0	-5.55252	0.000649	0.137	156
PSAP	164.866	46.2606	133.154	61.8247	35.6962	66.9168	-1.04713	0.000652	0.137	157
DCBLD2	7.34285	11.5089	10.4778	14.7173	13.6275	12.6073	0.498575	0.00066	0.137	158
YPEL2	0.331518	0.481372	0.491696	0.190525	0.239938	0.120982	-1.21735	0.000663	0.137	159
GGH	34.3402	19.2835	26.9011	18.9728	16.5463	17.8065	-0.5764	0.000664	0.137	160
HKDC1	2.2956	2.61038	2.97444	1.49744	1.89594	1.54427	-0.65645	0.000664	0.137	161
KCNMB4	0.314389	0.557943	0.312763	0.16211	0.184199	0.120741	-1.32419	0.000672	0.137	162
MPZL2	5.95279	6.5369	6.20857	4.0909	4.89405	4.0561	-0.50365	0.000682	0.139	163
LRP3	4.74303	5.26419	3.77312	3.32896	3.12629	2.57289	-0.59467	0.000689	0.139	164
AGPAT3	8.41667	8.04157	7.58246	11.6305	9.87955	9.78621	0.396848	0.000709	0.142	165
EPHA2	36.3897	32.4469	33.0822	47.8607	42.8115	40.4645	0.380556	0.000724	0.144	166
C8orf22	7.29861	7.57678	10.2568	4.50792	5.59596	6.33469	-0.59535	0.000724	0.144	167
FBLN2	10.8372	5.07063	10.5452	6.03651	3.57519	5.59223	-0.7778	0.00076	0.15	168
SEMA3C	9.19081	11.5434	13.7389	13.6948	15.4559	18.2157	0.475183	0.000772	0.151	169
GPR87	1.47577	1.46104	0.966489	0.628067	0.619011	0.20808	-1.39479	0.00079	0.154	170
NALCN	0.368338	0.363688	0.561022	0.779706	0.686268	0.776941	0.814741	0.000801	0.155	171
GGT1	1.19995	0.61397	1.02321	0.376824	0.527282	0.379811	-1.12156	0.000803	0.155	172
IFI6	6.82175	3.44533	5.18906	2.65627	2.5545	2.78637	-0.93049	0.000814	0.156	173
PPP1R13L	18.1304	15.8491	15.1363	23.5851	20.8792	19.9351	0.407187	0.000829	0.158	174
ZFP36L1	7.85426	7.72527	7.25139	9.98264	9.99888	9.83713	0.400811	0.000839	0.159	175
ATP5I	138.229	114.596	158.366	94.2204	99.2491	107.396	-0.43256	0.000863	0.162	176
LOC102724428	46.3466	52.3502	47.7303	64.5149	59.9691	60.4372	0.352567	0.000881	0.164	177
NKD2	4.07598	3.84067	3.36917	5.73679	5.86863	4.93824	0.56736	0.000882	0.164	178
CLCN4	0.022543	0.021822	0.0232	0.097886	0.072643	0.119875	2.07716	0.000912	0.169	179
RERG	5.74876	5.31001	4.5388	7.02065	7.50127	7.50629	0.511861	0.000921	0.169	180
TNFAIP3	1.62115	2.03611	2.48145	2.6314	2.98473	3.57373	0.598394	0.000927	0.17	181
CLCA2	0.126745	0.049076	0.130437	0.010319	0.011139	0.011233	-3.04402	0.00094	0.171	182
CRIM1	34.0565	47.2518	45.6136	56.1664	51.2608	59.2512	0.40912	0.00102	0.184	183
NCF2	0.36819	0.376214	0.252611	0.58288	0.755024	0.942687	1.19485	0.00103	0.185	184
PLEKHF1	4.19678	4.18418	4.39664	6.26084	5.63186	6.39215	0.533203	0.00103	0.185	185
SH2D2A	7.21673	8.37772	5.29279	4.00711	5.37037	3.21023	-0.71668	0.00105	0.187	186
PRCP	31.7819	23.0097	28.5852	21.4789	18.6922	21.2824	-0.42286	0.00106	0.187	187
SAMD4B	24.9521	28.9922	23.9349	32.4448	33.7854	33.1798	0.366834	0.00106	0.187	188
CASP9	3.55893	3.3073	3.7882	2.75682	2.31453	2.44223	-0.48528	0.00108	0.189	189
REEP1	1.00361	1.17049	1.05774	0.600521	0.743869	0.417942	-0.85554	0.0011	0.192	190
KRT7	238.314	177.901	237.85	300.536	244.625	311.623	0.406764	0.00115	0.198	191
PALM	10.6673	9.33044	8.48304	13.8049	12.035	11.9803	0.42489	0.00115	0.198	192
SCPEP1	12.6422	6.98218	11.9578	7.04696	6.59256	6.83421	-0.60499	0.00116	0.2	193
RTN4RL2	107.407	113.114	92.8465	132.442	135.108	130.221	0.358754	0.00119	0.202	194
TSPAN10	4.93386	5.20466	5.20779	6.48894	7.86611	7.7924	0.543944	0.00122	0.207	195
AKT3	0.063153	0.091699	0.155982	0.010283	0.027751	0.039179	-1.97447	0.00123	0.207	196
AC010890.1	0.384292	1.023	0.790977	0.078219	0.084433	0.085146	-2.97871	0.00123	0.207	197
KIAA0319	0.302279	0.374269	0.455776	0.698249	0.574558	0.654173	0.785264	0.00124	0.207	198
GPR124	0.55079	0.597799	0.755782	0.924043	0.968116	1.17599	0.70421	0.00126	0.209	199
TRNR	253.504	50.9025	137.31	72.8449	46.9033	67.4713	-1.21608	0.00127	0.211	200
EGFR	10.6905	17.7962	16.7706	25.0243	18.5996	20.3461	0.516583	0.00133	0.219	201
CMIP	15.9568	20.3045	14.8091	23.94	24.5008	19.8061	0.433242	0.00134	0.22	202
ZNF703	6.40618	7.63234	6.10983	10.2021	9.63087	8.21482	0.492793	0.00135	0.22	203
MCF2	1.03809	0.938632	1.51445	0.677998	0.711811	0.606611	-0.78284	0.00136	0.22	204
COX14	23.8988	22.3435	27.433	18.0855	17.7272	18.239	-0.42863	0.00137	0.221	205
FAM133A	0.100848	0.111569	0.04448	0	0.012661	0	-3.90928	0.00137	0.221	206
TMOD3	35.2828	46.2552	42.3457	51.7297	52.3494	53.6497	0.364212	0.00141	0.226	207
CTTNBP2NL	4.96148	5.3575	6.09141	6.99818	6.55331	7.59224	0.38254	0.00145	0.23	208
LINC00665	2.73679	4.62458	4.44715	5.72685	6.5405	5.70212	0.622028	0.00148	0.235	209
RPH3AL	0.145135	0.245862	0.056011	0.324949	0.653697	0.401962	1.61059	0.0015	0.236	210
DANCR	65.5137	53.8882	69.2646	51.6872	41.5305	47.4337	-0.40519	0.0015	0.236	211
F3	12.1088	9.30705	10.4651	14.4754	15.8502	12.5455	0.445123	0.00153	0.237	212
ARHGEF18	13.0041	12.7384	10.729	17.8598	15.8138	13.7993	0.39628	0.00153	0.237	213
TRNL2	58.9185	18.0839	39.9304	20.4747	11.9978	15.92	-1.24295	0.00153	0.237	214
FLNB	41.3721	46.0358	45.1224	62.3403	53.2573	50.8303	0.345728	0.00154	0.238	215
LCN15	0.070682	0.051316	0.109112	0	0	0	-5.25948	0.00155	0.238	216
SYNGR3	1.44264	1.49281	1.86864	2.38959	2.84175	2.53509	0.710321	0.00157	0.24	217
DDO	0.388059	0.606814	0.614407	0.121517	0.236107	0.158734	-1.61089	0.00161	0.242	218
AXL	37.3033	36.9667	33.7828	53.0877	42.3728	42.5646	0.369394	0.00161	0.242	219
SPINK4	9.14939	5.9045	5.42131	4.06314	3.04579	2.58007	-1.05518	0.00161	0.242	220
INPPL1	48.5192	52.51	49.3124	60.5112	60.0629	64.902	0.318302	0.00162	0.242	221
SLC22A3	2.26416	1.95378	2.50322	3.41292	3.20649	2.93545	0.526917	0.00162	0.242	222
FAM225A	0.03517	0.034046	0.081439	0.15749	0.123637	0.187023	1.64291	0.00166	0.246	223
KLF4	24.9275	23.577	24.7023	30.8326	30.1651	29.6899	0.325639	0.00167	0.246	224
UQCR10	100.512	86.2051	128.533	76.338	78.4941	81.3829	-0.39699	0.00168	0.247	225
C1R-2	3.59744	1.14844	2.32375	0.903598	1.31172	0.881869	-1.16837	0.0017	0.249	226
VAT1L	0.027092	0.09179	0.125467	0.011029	0	0	-3.91465	0.00172	0.249	227
MYH10	2.25649	2.48017	2.784	1.91127	1.63448	1.87882	-0.45349	0.00172	0.249	228
MMP17	0.614381	0.266603	0.479661	0.172485	0.093094	0.187761	-1.54765	0.00172	0.249	229
OLR1	59.7944	64.143	64.6873	69.2845	83.3956	83.6507	0.341021	0.00173	0.249	230
SNAP25	5.42969	4.82456	5.48363	3.56292	3.45425	4.00415	-0.49739	0.00176	0.25	231
ADARB1	14.5598	13.3066	16.823	19.8246	16.6822	20.163	0.360351	0.00176	0.25	232
MYADM	20.1083	23.0587	18.9356	27.4417	25.8543	25.446	0.357439	0.00176	0.25	233
NTS	0.370568	0.119572	0.084748	0	0	0	-5.36337	0.0018	0.253	234
HCN2	18.9958	20.214	23.8165	25.3252	26.0216	27.8732	0.347295	0.00181	0.253	235
HERC4	23.4509	21.1529	21.7424	27.3898	26.4514	28.014	0.319011	0.00182	0.253	236
TBC1D2	10.7764	10.7133	7.49812	14.762	15.5696	10.6556	0.514784	0.00182	0.253	237
CNRIP1	0.5075	0.726222	0.454162	0.862305	1.41561	1.11467	1.01222	0.00183	0.253	238
RAB11FIP1	3.96118	5.1734	5.32629	3.67444	3.60111	3.42434	-0.4169	0.00183	0.253	239
FAM129A	5.12417	4.83272	4.98719	7.16377	5.34612	7.0651	0.405342	0.00183	0.253	240
COX6C	101.919	72.4928	94.0003	69.9004	68.6871	63.4255	-0.39157	0.00186	0.256	241
HEXB	54.7181	25.0162	39.0513	28.3159	21.2968	27.3274	-0.60885	0.00188	0.258	242
IDS	4.154	4.91828	4.34316	5.30885	6.25422	5.94036	0.398421	0.0019	0.258	243
RORC	0.861494	1.47329	1.37422	0.666327	0.794975	0.610811	-0.82188	0.00192	0.26	244
PACS1	27.4878	30.2024	29.619	37.2656	34.0641	36.5148	0.320878	0.00194	0.261	245
SOX13	18.1964	18.8241	18.122	22.8327	21.6921	23.6807	0.322244	0.00194	0.261	246
SERPINE2	10.2594	9.67313	7.37792	12.1206	11.6635	12.5962	0.426812	0.00197	0.263	247
ADCY9	11.9279	14.3759	15.061	18.0032	16.7552	17.1523	0.344866	0.00197	0.263	248
SLPI	33.9813	15.0801	23.1674	11.847	13.7662	17.5237	-0.72852	0.00198	0.263	249
FLNA	350.929	411.922	391.173	521.722	435.111	459.257	0.311649	0.00201	0.266	250
HLA-B	9.87852	3.91408	5.8556	3.78481	2.57471	4.57063	-0.82985	0.00201	0.266	251
NDUFA2	50.6149	44.7379	55.911	35.3019	39.1106	40.7573	-0.37601	0.00203	0.266	252
MANBA	8.18147	5.07105	7.13545	4.82958	4.37372	4.99784	-0.50356	0.00207	0.27	253
TPD52L1	17.677	19.0099	19.528	12.3456	16.1665	13.3655	-0.40826	0.00209	0.272	254
EDIL3	9.42059	11.1838	12.6841	13.4987	14.1566	14.7986	0.368193	0.00209	0.272	255
CITED4	25.4086	25.7435	20.3742	34.1026	32.8181	27.8421	0.421112	0.0021	0.272	256
TSPAN8	37.5226	31.7554	36.5738	23.5852	27.7839	28.8392	-0.38419	0.00217	0.28	257
TLDC1	5.10055	5.7573	4.52117	7.04743	7.50097	5.90628	0.426767	0.0022	0.282	258
CD24	57.8222	55.9727	75.0914	72.598	76.7355	93.8936	0.3822	0.00225	0.285	259
C12orf57	101.278	94.9464	80.4436	68.6885	77.1179	60.7832	-0.40578	0.00225	0.285	260
NREP	3.47284	3.94137	3.2197	2.5959	2.42062	2.36146	-0.51189	0.00225	0.285	261
ZFP36L2	18.9665	22.5721	18.7087	27.4984	25.2518	23.6409	0.35807	0.00226	0.285	262
LOC101928189	1.45568	1.08886	1.70237	2.74741	2.26787	3.40122	1.00212	0.00226	0.285	263
CORO2A	1.50591	1.33769	1.85974	1.16836	0.9887	0.918543	-0.59062	0.00229	0.288	264
GPR126	7.87061	8.6375	9.77627	10.8677	10.5593	11.3575	0.33608	0.00236	0.295	265
IRF2BP1	27.5492	28.3004	23.292	34.8353	35.5316	30.3039	0.362514	0.00242	0.302	266
CES1P2	0.063968	0.216728	0.065832	0.468726	0.590292	0.283465	1.92283	0.00245	0.303	267
HIST1H3H	2.58849	5.74222	3.77386	1.6684	1.4218	2.29409	-1.15456	0.00246	0.305	268
ZBTB7A	12.8276	14.2024	11.5341	17.9592	14.7835	16.299	0.361405	0.00253	0.312	269
FAM43A	0.583953	0.596679	0.484112	0.264129	0.213835	0.316273	-1.04975	0.00259	0.318	270
SIK1	16.6291	20.7984	19.3895	25.2948	22.5409	23.2405	0.339335	0.00265	0.324	271
GALNT10	10.304	9.99103	11.3094	12.9498	11.8107	14.6585	0.334994	0.00269	0.324	272
DDAH1	14.0648	13.3551	15.9052	20.5916	15.2087	19.3393	0.365418	0.00269	0.324	273
BAD	8.12736	6.33427	7.59207	9.97639	10.1463	10.4536	0.488343	0.00269	0.324	274
GLIS2	10.7929	11.1615	11.0107	12.8915	13.0201	15.6135	0.347769	0.0027	0.324	275
TWF2	37.7353	36.194	31.0806	26.6075	27.4522	27.4059	-0.35169	0.0027	0.324	276
HSPB3	1.23633	0.566897	1.47324	0.21191	0.400304	0.403685	-1.65322	0.00273	0.326	277
FURIN	38.8183	39.5573	37.4672	48.3652	46.5016	46.3777	0.301931	0.00273	0.326	278
EPHA3	0.030575	0.029597	0.0236	0	0	0	-5.0235	0.00284	0.337	279
HIST2H2BF	0.902091	1.32491	1.05642	0.481191	0.218703	0.716787	-1.1955	0.00291	0.343	280
HFE	5.22402	4.22971	5.74127	3.6231	3.59919	3.70104	-0.45728	0.00292	0.343	281
KLHL13	15.4499	16.1779	19.5558	20.6714	19.6995	23.6684	0.340407	0.00292	0.343	282
IQSEC1	4.7241	5.32744	5.29092	6.71274	6.02634	6.50138	0.342987	0.00293	0.343	283
RPN2	152.731	56.4513	141.245	78.3989	42.3222	80.4322	-0.78145	0.00294	0.343	284
DYRK2	3.58652	4.82686	5.22539	6.33906	5.60517	6.00487	0.413977	0.00297	0.345	285
LACTB	7.79323	7.25146	6.82825	8.73329	9.51562	9.48441	0.357428	0.00303	0.351	286
BRSK2	0.739855	0.528617	0.580122	0.380062	0.22448	0.413721	-0.84166	0.00305	0.352	287
CD99	32.0975	19.438	22.3808	18.9998	15.4671	17.6934	-0.48619	0.00308	0.354	288
FGF2	6.89084	8.74811	5.96779	9.97585	11.2979	7.96929	0.451289	0.00314	0.36	289
AMIGO2	3.70102	3.59513	3.22492	4.71409	5.75725	3.96583	0.472798	0.00317	0.362	290
GPR137	9.73514	9.28025	9.74754	11.3861	11.5523	13.3872	0.352127	0.00321	0.365	291
HIST1H2BF	1.66095	4.24924	2.6861	1.25569	0.521326	1.3669	-1.42559	0.00323	0.365	292
EMP1	14.5549	11.8526	16.4768	20.8264	14.5823	22.0581	0.440104	0.00323	0.365	293
RBMS2	5.54833	6.88872	5.76909	7.7345	8.20763	7.08071	0.354238	0.00328	0.37	294
CUX1	8.51188	10.6663	10.5551	14.3684	10.4282	13.2663	0.372652	0.00332	0.373	295
RALGPS1	0.184398	0.196966	0.281384	0.35203	0.352056	0.450831	0.817567	0.00338	0.378	296
ARHGEF2	17.3951	16.3869	15.7976	22.1243	19.5001	19.3037	0.313664	0.0034	0.379	297
NEAT1	30.7318	17.5849	41.537	41.3564	38.0879	53.2627	0.583403	0.00344	0.381	298
ELTD1	0.084578	0.109164	0.217606	0	0.037166	0.037479	-2.39467	0.00344	0.381	299
CPZ	0.903805	0.486054	1.11617	0.588676	0.158861	0.267004	-1.25925	0.00347	0.382	300
SESN3	6.1822	9.346	8.36022	6.018	5.94412	6.10933	-0.38675	0.00347	0.382	301
KRT17	73.8333	83.4347	39.4789	107.364	183.321	59.6793	0.847237	0.00348	0.382	302
MFAP5	2.17518	1.6121	3.55021	3.0715	4.16679	4.27729	0.671833	0.00349	0.382	303
SLC12A7	4.10497	5.11564	3.72117	5.92679	6.23749	5.07464	0.428113	0.00351	0.382	304
TMEM50A	30.8482	32.8005	34.1645	38.0882	38.6017	42.6987	0.303532	0.00353	0.382	305
DAB2	21.987	24.2676	27.2262	29.4288	27.3915	34.7669	0.334005	0.00353	0.382	306
TIMP3	18.0867	16.581	17.4174	23.3943	19.6629	20.8262	0.311393	0.00354	0.382	307
HSD3B7	11.1573	12.2099	9.20755	13.9828	14.477	13.511	0.379523	0.0036	0.386	308
LOC101059949	0.111915	0.162504	0.115176	0.030372	0.016393	0.016531	-2.48027	0.0036	0.386	309
PDIA6	71.7548	37.8147	57.7909	44.945	32.1518	39.9626	-0.49763	0.00362	0.387	310
LRG1	10.5469	10.1263	7.90466	6.65016	7.5563	6.2739	-0.46623	0.00365	0.389	311
AUTS2	0.15585	0.114945	0.221491	0.338365	0.228279	0.401219	0.993926	0.00368	0.391	312
JUP	71.0936	81.4851	76.8419	90.7098	91.3376	95.4652	0.290214	0.00371	0.391	313
TBC1D1	2.58781	3.07091	2.52381	3.27933	3.93457	3.49394	0.402242	0.00371	0.391	314
PORCN	4.78264	4.98293	4.84291	6.20826	7.12348	5.99205	0.419775	0.00373	0.392	315
PCDH17	1.76037	2.648	3.03703	1.83437	1.56964	1.83762	-0.48777	0.00375	0.392	316
PPIC	11.4329	12.2659	9.00504	7.93051	8.45173	6.10884	-0.52452	0.00375	0.392	317
JAG1	5.03587	6.18629	5.34043	7.77685	6.91944	6.47191	0.370143	0.00377	0.392	318
ITIH4	0.248625	0.300841	0.127934	0.037954	0.122908	0.013772	-1.92126	0.00384	0.399	319
DDOST	52.0706	25.1329	44.6728	28.8552	22.4803	31.4533	-0.53972	0.00387	0.401	320
SIM2	2.08833	1.9817	1.59864	2.93144	2.63996	2.32491	0.493587	0.0039	0.402	321
EPAS1	54.323	67.7655	50.3567	79.9412	77.8738	63.0405	0.372321	0.00391	0.402	322
DKK1	32.0786	27.2222	30.4826	43.2371	34.203	35.3686	0.347164	0.00396	0.406	323
ACP6	0.191579	0.132465	0.33799	0.022282	0.024053	0.072767	-2.37484	0.00398	0.407	324
RP11-1072A3.2	0.777368	0.94063	0.866685	0.395565	0.370059	0.430597	-1.08956	0.00402	0.409	325
FAAH2	2.49406	2.77343	3.26673	2.01379	1.93828	1.71717	-0.56987	0.00405	0.412	326
ARHGDIB	2.68499	1.29955	4.05847	4.64529	3.76075	5.98623	0.863038	0.00408	0.412	327
FOSL2	16.6518	21.0935	16.5229	22.9656	23.7306	21.2331	0.338925	0.0041	0.412	328
RP11-713P17.3	0	0	0	0.072265	0.078006	0.078665	4.95066	0.00411	0.412	329
SERINC5	3.01432	4.28696	2.99187	5.05949	5.85693	3.58942	0.51048	0.00412	0.412	330
PLSCR3	0.172514	0.023857	0.126814	0.401298	0.346543	0.305787	1.71021	0.00413	0.412	331
FAR2P1	0.033822	0.043654	0.034807	0	0	0	-4.89013	0.00413	0.412	332
RBMS3	0.100153	0.163284	0.157319	0.244623	0.240894	0.27563	0.867391	0.00414	0.412	333
SERPINE1	7.35637	8.54528	5.57927	8.67144	12.3399	8.84412	0.487621	0.00415	0.412	334
C17orf75	3.53928	3.44677	3.49934	2.28086	2.58423	2.89983	-0.41874	0.0042	0.415	335
ANK2	0.006643	0.006431	0.023928	0	0	0	-5.02594	0.00421	0.415	336
PRDX4	199.999	103.018	142.801	110.658	99.1734	108.942	-0.46695	0.00427	0.419	337
TARP	2.24025	1.82618	4.65148	1.56794	0.79444	1.88096	-1.01063	0.00427	0.419	338
RPS21	904.74	786.637	1058.11	700.106	733.195	755.03	-0.31101	0.00433	0.421	339
GBP1	0.064535	0.20303	0.083019	0.013135	0.014179	0.028598	-2.54106	0.00435	0.421	340
HIST2H2BE	2.68499	3.9542	3.68429	2.24207	1.85548	2.64402	-0.59956	0.00436	0.421	341
ATP6AP2	45.7305	19.4914	36.6502	23.0814	18.2242	25.7027	-0.58621	0.00437	0.421	342
MAGT1	31.4435	28.8907	34.7484	24.3403	25.2596	26.9118	-0.2963	0.00438	0.421	343
ZBED5-AS1	2.65845	2.79527	1.934	1.15684	1.65157	1.25929	-0.84773	0.00438	0.421	344
AMPD2	24.2032	26.1507	24.7213	30.4284	30.3748	29.7976	0.287162	0.00439	0.421	345
SGOL2	3.66625	2.28596	4.07269	2.25625	2.13225	2.48474	-0.52424	0.0044	0.421	346
FAM172A	2.55038	3.23902	2.61007	3.74798	3.74606	3.41882	0.39263	0.00442	0.422	347
MAST4	0.831334	1.26345	0.936832	1.48567	1.55255	1.19359	0.496233	0.00445	0.422	348
PLCXD1	7.84191	7.16278	7.62472	9.58072	8.62925	9.67831	0.317756	0.00446	0.422	349
HIST1H1B	1.09779	1.62526	0.996856	0.473176	0.227008	0.686776	-1.40044	0.00446	0.422	350
TJP2	12.2552	13.1109	12.9274	15.874	14.2688	16.2322	0.292038	0.00449	0.424	351
HPD	159.98	116.516	223.792	119.042	90.2453	140.178	-0.49785	0.0045	0.424	352
GSTT2B	7.95849	7.44425	7.59218	4.84143	5.38323	5.82495	-0.50371	0.00452	0.424	353
HMGN5	10.6391	6.74987	10.2339	7.02319	5.49633	6.96561	-0.48415	0.00453	0.424	354
KLHL31	0.079352	0.068279	0.108886	0.193817	0.193718	0.18754	1.17743	0.00464	0.433	355
IL2RG	0.399073	0.611655	0.2738	0.812276	0.906034	1.09053	1.12553	0.00465	0.433	356
KRT13	0.059492	0.086384	0.153064	0	0	0	-4.8914	0.00466	0.433	357
CNN2	99.0617	116.707	97.206	125.397	130.216	125.963	0.300862	0.00469	0.434	358
C1QL1	3.67306	3.02883	3.74508	6.34091	4.03506	5.09397	0.585858	0.0047	0.434	359
EVA1A	1.40764	1.36261	1.84828	2.2921	2.23957	2.5166	0.627765	0.00473	0.435	360
SEPN1	8.76154	8.88029	9.10164	11.4191	9.97692	11.6163	0.319872	0.00474	0.435	361
LOC101927245	0.138127	0.178278	0.047384	0.487317	0.445103	0.448863	1.88264	0.00476	0.435	362
RALGAPA2	0.549683	1.04885	0.625531	0.438925	0.497021	0.445007	-0.67564	0.00478	0.436	363
GLIS1	0.561691	0.479758	0.425041	0.726313	0.972759	0.863844	0.815934	0.00479	0.436	364
RBM12B	5.04046	5.60685	5.96086	7.45876	6.43484	6.85754	0.33867	0.00482	0.437	365
HIST1H2AH	1.27272	1.54001	1.5281	0.43175	0.37284	0.657982	-1.53458	0.00487	0.44	366
EVC	0.593988	0.791788	0.99711	1.33189	0.919958	1.19957	0.554194	0.00488	0.44	367
ARAP1	11.5203	10.837	11.1028	13.4549	13.4756	13.4853	0.288742	0.00489	0.44	368
LOC101929719	0	0	0	0.14386	0.022184	0.111857	5.05485	0.00492	0.442	369
ARHGAP23	19.4258	18.8779	21.2852	24.8877	22.202	24.8042	0.287846	0.00497	0.444	370
PALLD	26.7165	26.2509	29.5699	33.9329	30.4201	35.0734	0.285365	0.00507	0.452	371
HIST2H2AA4	27.227	34.9566	34.6075	19.9894	24.2641	26.4164	-0.43916	0.00508	0.452	372
ZNF766	4.97085	4.79543	5.42994	3.8537	3.71256	3.77399	-0.40448	0.00509	0.452	373
RAVER1	59.548	75.2222	57.8345	80.0169	80.297	78.0307	0.321828	0.0051	0.452	374
MYH9	158.951	191.564	139.105	230.938	207.372	179.116	0.349594	0.00514	0.454	375
FNDC3B	10.9071	15.4087	13.1216	17.0393	16.1468	16.1428	0.338435	0.00516	0.455	376
SLC39A13	5.65864	5.73046	5.32178	7.6548	6.83987	6.91307	0.373355	0.00527	0.463	377
TKT	212.154	191.461	197.374	164.759	165.477	166.165	-0.25965	0.00531	0.465	378
RPS15A	947.109	817.413	1090.15	737.139	813.288	733.729	-0.30277	0.00538	0.47	379
HEXA	16.2025	4.55937	13.4861	7.24337	4.39694	7.45815	-0.82094	0.00541	0.471	380
AHRR	5.18168	4.27446	5.61087	6.6546	5.62307	6.84461	0.361803	0.00542	0.471	381
PAM	24.5391	13.7116	21.7046	16.7579	11.8974	14.4661	-0.45638	0.00554	0.48	382
RPL36A	0.736043	0.559822	1.00998	1.19852	1.27833	1.2736	0.722289	0.00557	0.481	383
AIM1L	0.058358	0.094153	0.060058	0.158377	0.196603	0.163783	1.28296	0.00561	0.484	384
GYS1	26.3816	30.7655	25.7717	33.5902	33.0369	34.1782	0.296478	0.00564	0.486	385
PLXNA2	2.78318	3.54143	3.44898	3.95059	3.79887	4.43656	0.333744	0.00569	0.488	386
HHIPL2	1.20897	0.86334	0.713884	0.693853	0.400615	0.298608	-0.97174	0.00574	0.49	387
BNC2	1.21297	1.44137	1.29232	1.68391	1.69469	1.65732	0.367009	0.00574	0.49	388
BICC1	3.39688	3.71324	3.47999	4.47766	4.54907	4.21885	0.338892	0.00578	0.492	389
SIAE	5.08585	1.78775	3.66967	2.29012	1.86028	2.21594	-0.7071	0.00592	0.501	390
APMAP	33.8553	22.5489	32.7589	21.5738	19.7307	26.044	-0.38768	0.00593	0.501	391
HINT1	276.999	239.101	300.357	206.738	225.22	228.561	-0.2882	0.00593	0.501	392
VARS2	6.81016	6.86977	6.29226	8.40021	8.10803	8.35795	0.33145	0.00595	0.501	393
OAS3	12.0406	15.7267	12.9532	17.3336	16.0078	16.8244	0.315829	0.00602	0.506	394
LOC284889	0.977473	1.03632	0.670634	1.55375	1.759	1.19632	0.759974	0.00617	0.517	395
CD83	9.32507	8.40021	11.3246	6.3899	6.75533	8.58719	-0.40184	0.00623	0.517	396
IFI30	247.283	176.588	211.383	173.976	156.527	171.791	-0.32205	0.00624	0.517	397
SLC12A6	4.42066	5.22397	5.08152	6.41319	5.81485	5.85366	0.312853	0.00624	0.517	398
RPS27A	488.003	460.489	508.836	390.084	431.36	373.096	-0.26928	0.00625	0.517	399
LINC00707	26.438	33.3939	18.2813	40.3303	41.3437	27.4811	0.496408	0.00627	0.517	400
ADARB2	3.08777	2.70183	3.48927	4.31808	3.47988	3.93854	0.357792	0.00629	0.517	401
TGFA	0.620957	0.684005	0.561921	0.897805	0.97854	0.948851	0.610347	0.0063	0.517	402
VCL	51.2916	61.807	57.7806	74.2645	64.7981	67.3653	0.288922	0.0063	0.517	403
PRKAA1	19.9606	26.1812	28.9647	28.1918	31.2055	34.8107	0.343624	0.0063	0.517	404
PAPSS1	7.34517	7.28507	8.44726	10.2447	9.50651	9.30223	0.350491	0.00634	0.518	405
CCNB1IP1	16.6418	14.5279	17.7183	12.5884	12.3387	13.1669	-0.3423	0.00642	0.522	406
ELFN2	3.22186	3.31445	3.70725	4.44285	3.75097	4.56237	0.333354	0.00642	0.522	407
LINC00271	0.093548	0.06037	0.128365	0	0	0	-4.74537	0.00643	0.522	408
SLFN12	0.628261	0.712423	0.849771	1.19839	1.23049	1.06589	0.691844	0.00644	0.522	409
HSPA2	1.43652	1.88975	2.91883	2.77395	2.8001	3.94999	0.627244	0.00646	0.522	410
SERTAD4	2.675	2.40579	2.61627	3.36723	3.28461	3.86721	0.466022	0.00647	0.522	411
RGP1	4.47998	6.96236	5.34819	7.59993	7.75272	6.55487	0.399076	0.0065	0.522	412
CRABP2	1.27617	0.926512	2.06852	0.701331	0.47666	0.961371	-0.97172	0.00652	0.522	413
ZCCHC8	4.74779	3.88797	4.627	5.92511	5.32108	5.55729	0.359165	0.00653	0.522	414
PTGES	78.0781	94.0682	73.3311	95.8753	105.976	99.635	0.310788	0.00654	0.522	415
MAML2	0.401748	0.472233	0.494666	0.782675	0.517001	0.807484	0.638366	0.00658	0.524	416
C15orf40	2.5817	2.62351	2.76511	1.94975	2.05331	1.84288	-0.4297	0.00663	0.525	417
TRNE	629.183	435.859	436.748	426.781	332.682	352.528	-0.41687	0.00663	0.525	418
ZBTB45	7.55833	8.18002	7.97179	9.42804	9.91575	9.9579	0.321194	0.00664	0.525	419
SYNPO	9.45803	12.3385	11.1487	13.2737	13.2038	13.6968	0.301745	0.00665	0.525	420
ATP13A3	17.8463	28.0908	23.3848	29.6124	30.3254	28.0832	0.360305	0.00667	0.525	421
AC002454.1	0	0	0	0.097156	0.104875	0.423043	4.95469	0.00675	0.529	422
COX7B	282.819	214.318	362.557	197.653	222.4	232.707	-0.37749	0.00677	0.53	423
RPS12	970.498	878.292	1106.18	740.022	868.515	784.526	-0.28602	0.00686	0.536	424
ANTXR1	44.4133	49.3415	54.8664	60.2467	54.0714	64.5797	0.284227	0.00689	0.537	425
TNS3	12.7236	16.7117	15.4581	18.4173	16.9673	19.6329	0.30877	0.00693	0.538	426
SSR4	118.308	57.779	87.8536	65.3627	57.0376	66.9103	-0.46205	0.00694	0.538	427
NUDT2	27.4293	24.6686	27.7889	19.0479	22.271	21.2395	-0.33615	0.00707	0.546	428
NUDT16	1.95719	1.81443	2.16915	2.57406	2.34193	2.72197	0.379787	0.00708	0.546	429
IGSF9B	0.110443	0.106911	0.33065	0.531339	0.255892	0.382631	1.12469	0.00711	0.548	430
MGRN1	13.5069	16.2787	13.647	17.5595	17.7834	17.2404	0.290888	0.00715	0.55	431
IRGQ	2.76551	3.48628	3.37635	3.6128	4.04768	4.39872	0.339861	0.00722	0.554	432
COL4A4	0.41794	0.455143	0.641334	0.735229	0.72477	0.654826	0.502594	0.00728	0.557	433
AOX1	1.90246	2.1819	2.2771	2.42438	2.85324	3.16141	0.42248	0.0073	0.557	434
RHOU	2.92708	3.64301	3.5089	2.74102	2.47822	2.29009	-0.40676	0.00733	0.558	435
LRP4	1.28629	0.929395	1.46311	0.987124	0.757241	0.785455	-0.51752	0.00748	0.568	436
SF3A2	101.473	116.604	87.5018	124.88	130.046	120.239	0.31019	0.00752	0.57	437
HIST1H4A	0.548546	2.124	0.70566	0.446606	0	0.12154	-2.43373	0.00757	0.573	438
TMEM187	4.16197	4.32509	4.50369	2.7158	3.38878	2.95632	-0.50342	0.00761	0.574	439
ERGIC1	74.1027	69.8337	80.0712	88.6054	84.9258	90.182	0.252536	0.00764	0.575	440
GNAT2	0.560602	0.651205	0.538473	1.00413	1.18244	1.12618	0.927926	0.00767	0.576	441
SRGAP1	4.22999	5.64282	4.75277	7.10481	5.68319	5.67984	0.352692	0.00773	0.579	442
CCDC92	1.55638	2.05065	2.18013	2.65749	2.69764	2.93116	0.533783	0.00778	0.581	443
MARCH4	1.05469	1.14302	0.365738	1.64271	1.86389	1.03634	0.834112	0.00781	0.583	444
UBAP2L	74.7319	81.5234	76.4781	94.9701	88.2535	91.4517	0.2549	0.00785	0.583	445
FOXC1	13.6108	13.9909	13.5055	18.06	14.988	16.8696	0.296164	0.00786	0.583	446
RNF43	0.268617	0.227522	0.21885	0.446508	0.51149	0.327341	0.860541	0.00786	0.583	447
JAKMIP3	0.221482	0.121492	0.235533	0.102183	0.084348	0.08506	-1.05856	0.00791	0.583	448
ZNF676	0.086937	0.016831	0.053682	0	0	0	-4.74621	0.00792	0.583	449
C21orf67	1.61026	1.82984	1.51307	2.22302	2.91237	2.21307	0.582536	0.00792	0.583	450
MLYCD	2.11496	2.2723	2.05699	1.45701	1.42979	1.40067	-0.57135	0.00802	0.588	451
COX7C	491.096	457.552	510.305	386.872	402.956	414.58	-0.25988	0.00803	0.588	452
SMAD3	3.91011	4.40286	4.28072	5.48297	4.59043	5.51343	0.323395	0.00806	0.588	453
ASAH1	12.2564	8.22507	11.6072	7.78254	8.1934	8.48673	-0.37345	0.00807	0.588	454
C14orf2	50.5163	41.7692	50.6769	35.807	41.5238	35.64	-0.32172	0.00809	0.588	455
NCKAP5L	12.3395	11.63	12.4061	14.5565	13.5512	15.4132	0.274844	0.00809	0.588	456
NEK7	27.9878	34.7975	31.5972	37.4251	42.318	35.2165	0.301017	0.00813	0.589	457
FOXP4	10.5598	11.3046	10.6039	12.7328	12.5814	13.467	0.271621	0.00817	0.591	458
HIST2H2AC	1.16739	2.59911	1.92224	1.04549	0.20519	0.724231	-1.48072	0.00821	0.592	459
AGA	3.03226	1.64375	2.7711	1.67875	1.27914	1.69843	-0.65616	0.00822	0.592	460
CDH12	0.070446	0.011365	0.072499	0.009559	0	0	-3.45926	0.00828	0.593	461
KATNAL1	1.88657	2.22649	2.35377	2.53541	2.65734	3.02334	0.361096	0.00829	0.593	462
CNN3	0.02219	0.04296	0.091346	0.180663	0.273022	0.137664	1.89524	0.0083	0.593	463
CAV1	53.9714	53.3386	58.242	67.4791	60.0688	68.8326	0.262932	0.00831	0.593	464
PRR7-AS1	1.17972	0.555559	1.31253	1.68733	1.54117	2.09109	0.823493	0.00834	0.593	465
LOC101928059	0	0	0	0.034468	0.148827	0.225126	4.83623	0.00836	0.593	466
RYR2	1.18988	1.40054	1.33472	1.7333	1.58605	1.57233	0.334131	0.00837	0.593	467
CASC15	0.268217	0.155783	0.220825	0.065512	0.070716	0	-2.13213	0.00838	0.593	468
SH3PXD2B	6.56151	9.57079	6.4236	9.76268	10.1055	8.97793	0.368528	0.00843	0.594	469
SCAMP2	28.1154	27.044	25.5185	32.9283	31.9499	31.4668	0.271821	0.00843	0.594	470
RIMS1	10.9401	14.8813	11.8384	15.6668	19.0872	13.249	0.366307	0.00845	0.594	471
HIST1H2BO	1.52935	5.71025	3.48508	2.13453	0.960044	1.54904	-1.18268	0.00846	0.594	472
SH3KBP1	16.2054	17.7115	17.2283	19.698	19.5207	21.6093	0.265599	0.00857	0.598	473
DAGLA	2.1479	2.03676	2.92324	2.91933	2.76601	3.72953	0.423331	0.00861	0.598	474
RNF7	28.8521	24.9859	30.4344	21.5099	23.7136	22.9357	-0.2886	0.00861	0.598	475
MUC4	0.015178	0.014692	0.021868	0.004943	0.002668	0	-2.55604	0.00862	0.598	476
COL4A6	2.30904	2.80506	2.41671	3.16873	3.16753	3.11312	0.342469	0.00864	0.598	477
HDAC1	62.2376	57.342	62.3435	47.3146	47.8573	54.4456	-0.26618	0.00864	0.598	478
MMP15	36.3932	43.5746	45.6279	50.0883	47.7839	52.6905	0.278198	0.00866	0.598	479
LOC102723591	0.405953	0.392969	0.835561	0.110171	0	0	-3.34498	0.00868	0.598	480
HIST1H4E	2.70635	4.45364	5.70967	3.19495	1.42708	1.19928	-1.10312	0.00868	0.598	481
PABPC4L	0.433378	0.449482	0.477862	0.184821	0.217641	0.356654	-0.82945	0.00871	0.598	482
HNRNPUL1	96.8223	102.024	92.3017	117.494	109.36	116.54	0.253355	0.00875	0.6	483
DOCK8	0.183531	0.12502	0.300806	0.243506	0.418172	0.445802	0.88001	0.00881	0.602	484
DGKA	0.795887	0.725111	0.690592	0.508221	0.301728	0.456415	-0.78354	0.00882	0.602	485
PTRF	145.819	135.557	132.968	169.137	153.216	165.041	0.249971	0.00883	0.602	486
PDLIM5	11.6282	15.9619	10.7106	17.4952	18.0016	13.7474	0.377278	0.00894	0.608	487
ACSL1	0.993996	1.24285	1.65165	1.48367	1.88363	2.21154	0.537174	0.00904	0.613	488
PSMB3	286.67	258.33	268.507	207.567	244.729	213.625	-0.27222	0.00909	0.613	489
MGLL	12.8635	12.3073	10.5252	15.2985	14.69	13.4139	0.297431	0.0091	0.613	490
SLC8A2	0	0	0	0.016237	0.043817	0.026513	4.70113	0.00911	0.613	491
PTGS1	0.295504	0.294721	0.304114	0.226008	0.102307	0.12698	-0.94251	0.00911	0.613	492
RUSC2	9.12474	8.40281	8.59924	11.2061	9.76122	10.4267	0.281402	0.00914	0.614	493
KCP	0	0	0.019445	0.046149	0.074723	0.033491	2.84574	0.00918	0.614	494
PKMYT1	37.2982	41.2933	37.7679	42.6881	47.5164	48.5135	0.26856	0.0092	0.614	495
RNR1	389.456	744.732	679.872	386.13	328.407	560.941	-0.49458	0.0092	0.614	496
TRNH	134.561	22.9023	91.3062	48.1558	27.9401	43.247	-1.03333	0.00924	0.616	497
PDE7A	2.44489	2.16466	2.28599	1.66283	1.75563	1.86294	-0.36897	0.00944	0.626	498
CWF19L1	18.7358	14.5167	15.9118	13.2348	13.1965	12.6383	-0.31471	0.00945	0.626	499
KIAA1377	0.252334	0.216348	0.18549	0.422622	0.278787	0.396155	0.759741	0.00945	0.626	500
GLS	8.74595	11.414	8.95398	11.6985	13.1986	11.0198	0.31802	0.00953	0.63	501
COL27A1	1.35495	1.38692	1.98822	1.95294	1.8574	2.50511	0.434995	0.00958	0.632	502
GSTM4	8.3561	8.68132	9.31162	9.83652	10.8752	12.5001	0.349128	0.00964	0.635	503
UHRF2	6.31937	5.40505	6.34123	7.99026	7.64361	6.77667	0.329458	0.00966	0.635	504
SEC61B	196.707	186.021	179.083	144.04	166.971	149.395	-0.27133	0.00969	0.635	505
HIST1H4J	6.0186	8.46171	5.60405	3.26675	4.15597	4.19107	-0.77874	0.00971	0.635	506
PPM1H	7.01752	8.73621	8.42422	9.18967	9.60162	10.5941	0.296764	0.00976	0.635	507
LOC101928000	5.41381	5.24065	7.39301	2.71245	4.02592	4.05992	-0.72361	0.00977	0.635	508
SCAF1	36.976	38.2186	32.8187	45.1128	42.8125	41.0686	0.271432	0.0098	0.635	509
HLA-C	139.857	50.3483	92.6879	71.2317	44.3535	67.7336	-0.60838	0.0098	0.635	510
MUC5B	0.187931	0.107498	0.172894	0.120551	0.067566	0.073184	-0.81238	0.00983	0.635	511
RAPGEF3	0.207128	0.200503	0.078949	0.318534	0.330356	0.265157	0.91468	0.00984	0.635	512
HMGN3	28.9594	20.8566	29.517	20.3522	19.648	22.4421	-0.32743	0.00985	0.635	513
MARCKSL1	61.1394	60.9859	52.6019	50.841	48.709	40.4657	-0.30323	0.00985	0.635	514
GK3P	0.068568	0.022125	0	0.13026	0.120522	0.222823	2.28826	0.00989	0.636	515
OLFML2B	0.01381	0	0	0.033731	0.036411	0.110156	3.31552	0.00993	0.637	516
ACAT2	18.8647	15.0261	22.6548	11.9858	14.9042	16.1317	-0.3764	0.01	0.642	517
SH3RF2	1.06986	0.827025	1.11688	1.27837	1.21758	1.66444	0.481416	0.01	0.642	518
TBCA	50.556	39.6316	41.6188	35.9648	37.6855	32.4955	-0.29552	0.0101	0.642	519
LRRC3	0.468399	0.551986	0.544921	0.630062	1.12756	0.956597	0.803429	0.0101	0.642	520
YOD1	7.99526	9.57218	11.0622	11.7196	11.1587	11.8977	0.298452	0.0101	0.642	521
HERC5	5.84061	5.83618	5.01147	6.11216	7.19637	7.75809	0.349157	0.0101	0.642	522
PROSER2	13.5377	15.1925	11.1771	16.6262	18.0008	15.1025	0.331737	0.0102	0.643	523
SRP14	208.872	157.848	185.42	149.36	146.153	153.902	-0.28029	0.0102	0.643	524
CD37	0.441687	0.702418	0.746769	1.00176	1.16452	1.20232	0.844816	0.0102	0.643	525
PFDN5	318.044	258.129	314.013	232.58	250.666	246.465	-0.26945	0.0102	0.643	526
BLVRB	68.3574	67.4402	71.453	51.9179	60.8612	56.2518	-0.27756	0.0102	0.643	527
INPP1	1.37324	1.369	1.49762	2.05252	2.07148	1.94366	0.534019	0.0103	0.643	528
PTPRO	0	0	0.006875	0.048954	0.023486	0.011842	3.30236	0.0103	0.643	529
CDKN1B	18.8372	17.191	18.8856	14.1833	14.6041	15.7767	-0.28506	0.0103	0.644	530
SCNN1A	1.57502	1.52465	1.62091	1.98869	1.90034	2.59068	0.471091	0.0104	0.648	531
SH3YL1	0.112896	0.157097	0.13797	0.264257	0.186033	0.281407	0.853627	0.0104	0.648	532
EXT2	18.912	12.3842	20.1717	12.8851	11.4064	14.8596	-0.37613	0.0104	0.648	533
CEP170B	8.89201	9.39076	8.82727	11.0331	10.2901	10.875	0.263803	0.0105	0.649	534
GKN1	1.05762	1.08402	1.15246	0.658472	0.492081	0.22055	-1.22144	0.0105	0.649	535
B4GALT4	16.3583	13.6142	15.6639	20.4862	17.9172	17.1428	0.301616	0.0106	0.653	536
ZBTB4	8.06749	8.54035	8.50524	9.72209	9.28994	11.0704	0.275711	0.0106	0.654	537
SLC39A6	33.6956	35.9735	32.9933	28.0659	27.6755	29.4086	-0.25463	0.0106	0.654	538
LSM7	148.335	139.507	151.95	118.053	127.863	116.162	-0.26332	0.0107	0.657	539
CXorf56	19.4162	17.6586	18.234	15.2617	15.0368	14.6621	-0.28223	0.0107	0.657	540
LOC102724927	0.785598	0.998118	1.69277	1.59901	1.89865	2.06699	0.698237	0.0107	0.657	541
CPEB4	1.91741	2.78411	2.67607	3.28255	3.26632	2.904	0.374845	0.0108	0.66	542
MBP	0.725548	0.993119	0.998752	1.1438	1.34839	1.11404	0.425145	0.0108	0.66	543
APLP2	85.4038	38.6949	82.171	56.4855	33.0415	50.1621	-0.54227	0.0109	0.662	544
PHLDA1	3.98594	4.4347	3.03659	5.83715	5.97484	3.68553	0.451508	0.0109	0.662	545
FAM83H	42.7505	49.8901	42.7782	55.4651	52.6142	52.3021	0.259431	0.011	0.665	546
FAM102A	12.7302	13.3366	13.5006	14.8857	14.8689	17.4866	0.270983	0.011	0.669	547
SNTB1	2.22872	2.64158	2.21238	2.75753	3.35446	2.95508	0.370526	0.0112	0.673	548
NFIC	27.0002	34.153	25.4519	36.0074	35.0988	34.0408	0.294151	0.0112	0.673	549
CYP2S1	3.5035	4.3335	3.96612	5.1502	5.26856	4.86455	0.388645	0.0112	0.674	550
KIAA1217	1.37076	1.4822	1.49574	1.98668	1.57207	1.9343	0.35333	0.0112	0.674	551
LOC100507336	0.138929	0.080691	0	0.271466	0.219775	0.320134	1.84108	0.0113	0.678	552
POLR2G	50.8929	40.297	55.0728	35.6789	39.2097	40.9453	-0.3186	0.0113	0.678	553
NCOR2	34.4656	43.6001	38.1654	48.2221	45.2228	45.0396	0.268468	0.0113	0.678	554
NUAK2	5.50373	6.38198	5.9032	8.02785	6.85337	7.16866	0.326045	0.0114	0.679	555
POLR2A	67.9693	95.9086	83.8693	98.7643	97.7236	102.446	0.286381	0.0115	0.682	556
TRMT10C	31.0513	24.5443	29.8218	21.3187	24.8349	22.4226	-0.29935	0.0115	0.682	557
DNAJC22	1.28209	1.08742	1.50793	0.835061	0.815555	0.984768	-0.53845	0.0115	0.682	558
TRIM56	7.7378	8.65979	8.36287	11.8151	8.73423	10.1337	0.32611	0.0115	0.682	559
LOC100130872	0.16387	0.198286	0.115943	0.266834	0.252028	0.390313	0.928468	0.0115	0.682	560
ALDH5A1	1.95376	1.33726	2.40672	2.94838	1.90783	3.20949	0.521661	0.0116	0.682	561
ZNF518A	1.61539	1.58715	1.82434	1.25115	1.20699	1.38341	-0.37101	0.0116	0.682	562
KIF15	4.00562	2.5467	3.78643	2.56067	2.16434	2.8751	-0.42583	0.0116	0.682	563
PTPRG	0.010757	0.078097	0.088563	0.100716	0.155986	0.157303	1.22797	0.0117	0.685	564
ERRFI1	4.58197	4.20115	4.35018	5.12283	5.33131	6.09128	0.348138	0.0117	0.685	565
CHRND	0.723126	0.299998	0.779631	0.364459	0.136182	0.350959	-1.04863	0.0117	0.686	566
DIRAS1	2.26699	2.70313	2.64205	3.66695	3.32495	3.02039	0.412866	0.0118	0.688	567
SETMAR	3.42191	3.52943	4.5827	3.06581	2.88913	2.62218	-0.40675	0.0118	0.689	568
ZNF831	2.50719	2.49687	3.35777	2.47224	1.59442	2.20924	-0.39409	0.0119	0.69	569
LAMA1	49.0074	34.6198	64.5105	43.1171	28.2041	37.8482	-0.41941	0.0119	0.69	570
CEP350	3.29855	3.00393	4.38057	3.23918	2.34092	2.62373	-0.35997	0.0119	0.69	571
LYRM2	4.54741	4.13731	4.47356	3.46491	3.41181	3.61831	-0.30975	0.012	0.69	572
GBAP1	6.86545	5.55438	6.26609	4.896	4.55828	4.64119	-0.38909	0.012	0.69	573
NDUFA4	48.6351	44.152	54.797	35.8229	41.2177	43.5431	-0.27443	0.012	0.69	574
LOC101928111	0.332886	0.483358	0.513877	0.067756	0	0.147513	-2.46672	0.012	0.69	575
MYBL1	6.13121	5.5166	6.29972	7.43171	6.37279	8.116	0.304808	0.012	0.69	576
EGLN3	2.26774	2.75761	2.1988	1.77002	1.79534	1.4783	-0.50218	0.012	0.69	577
NPL	1.06348	1.04506	0.994967	1.61362	1.3453	1.49947	0.538168	0.0121	0.691	578
PFDN4	18.8368	17.1336	20.7508	15.8608	14.3229	14.7462	-0.3177	0.0121	0.691	579
BAIAP2	9.24383	8.06391	9.87078	10.4281	10.3228	11.8972	0.281404	0.0121	0.691	580
SCRN1	0.29261	0.265548	0.263494	0.111672	0.200905	0.121561	-0.90279	0.0122	0.698	581
TMEM52	0.159754	0.515481	0.438422	0.867106	0.889193	0.849509	1.2267	0.0124	0.703	582
ZBTB7B	13.5879	13.0478	13.49	15.6501	14.7083	16.7591	0.24752	0.0125	0.707	583
LINC00467	7.13399	6.58007	7.27258	3.89042	4.85012	5.60686	-0.53432	0.0125	0.707	584
GRK5	9.77219	8.49435	9.27697	11.9505	9.60479	12.6023	0.326472	0.0125	0.707	585
TRNS2	89.0597	5.85901	51.6112	23.2311	15.9579	18.3916	-1.31525	0.0125	0.707	586
KIAA1549	7.42152	9.3701	8.97769	11.4718	9.71917	9.81569	0.283871	0.0126	0.708	587
LOC728755	0	0	0	0.558043	0.086054	0.173561	4.68623	0.0126	0.708	588
TIMP2	78.5111	95.7532	98.6388	99.6143	107.025	118.035	0.266673	0.0126	0.708	589
LRRC8B	0.643969	0.940526	0.866201	1.10838	1.07729	1.11142	0.4435	0.0126	0.708	590
CD180	3.5393	2.99291	1.96774	3.99666	5.4821	2.88438	0.55472	0.0127	0.71	591
GUSB	14.8386	4.40153	11.3904	7.45813	3.56723	7.0178	-0.74193	0.0127	0.71	592
CNOT4	4.92348	4.99513	5.14487	6.08986	5.43367	6.83897	0.301112	0.0129	0.722	593
FAM216A	18.0111	13.2143	15.5329	12.0698	12.8518	11.4741	-0.34385	0.013	0.723	594
VIM	383.874	404.769	329.395	448.302	455.671	415.053	0.253503	0.013	0.723	595
BCL2L1	17.0946	16.6163	16.0052	18.63	21.1547	19.1888	0.2622	0.013	0.723	596
PRDX3	204.814	193.029	256.165	164.423	174.253	195.615	-0.27386	0.013	0.723	597
MARVELD2	1.59893	2.07345	1.83179	2.54217	2.63808	2.2593	0.450458	0.0131	0.724	598
GBP3	1.77836	1.60477	1.2563	2.2577	2.94037	1.58946	0.564446	0.0132	0.726	599
EDN2	1.64167	1.62889	1.47831	0.935609	0.793523	1.05484	-0.75311	0.0132	0.726	600
CPEB1	0.717662	0.741806	0.763607	1.14878	1.05831	0.981011	0.537245	0.0132	0.726	601
LOC100289092	1.1356	1.18384	0.539395	1.77801	1.76572	2.32257	1.03436	0.0132	0.726	602
MTMR12	14.8896	17.5908	17.3894	19.1173	19.5407	20.1864	0.254882	0.0132	0.726	603
GNS	34.8488	33.4549	43.7475	32.309	27.4792	31.4937	-0.27725	0.0133	0.728	604
DNAJC10	19.0124	17.4747	20.2864	16.0307	15.4528	15.8538	-0.24481	0.0134	0.729	605
MFAP3L	0.403664	0.431175	0.472725	0.555303	0.660584	0.659995	0.535685	0.0134	0.729	606
LRPPRC	57.1479	48.1645	65.3775	43.7467	41.7039	52.9545	-0.28525	0.0134	0.729	607
MUC16	0.237138	0.478235	0.640024	0.413583	0.140981	0.236953	-0.7494	0.0134	0.729	608
SBK2	0.073297	0.212858	0.264014	0.656434	0.289875	0.519687	1.4184	0.0135	0.729	609
TGFB1	31.6003	37.1664	23.6997	42.1615	45.7193	31.4896	0.382879	0.0135	0.729	610
MARK4	5.24451	5.12386	5.23709	6.07607	6.12267	6.58831	0.283418	0.0135	0.729	611
PRSS8	0.315555	0.254552	0.216499	0.085638	0.069331	0.116528	-1.49266	0.0135	0.729	612
MCAM	74.2425	50.18	78.2824	55.4135	50.8891	54.2486	-0.31717	0.0135	0.729	613
PCDHB13	0.072816	0.140974	0.089925	0.011857	0.038396	0.025814	-1.93414	0.0135	0.729	614
ACTB	4268.81	4704.24	3899.77	5118.8	5405.34	4529.36	0.241423	0.0136	0.731	615
FMNL1	17.8275	19.1661	18.5012	21.3117	22.3157	21.4209	0.245252	0.0137	0.734	616
FAM65A	23.3217	23.3008	22.4594	25.7963	26.3129	28.8438	0.243903	0.0137	0.734	617
FAM20C	9.891	8.7575	8.89497	11.8328	11.5794	10.1973	0.304235	0.0137	0.736	618
OBSL1	4.8205	3.89916	3.28258	3.63139	2.92984	2.46119	-0.39475	0.0138	0.736	619
PDGFB	4.94986	4.25915	4.75753	5.47014	5.43443	6.49472	0.332606	0.0138	0.737	620
DOCK10	2.22519	1.85895	1.85084	2.64553	2.55031	2.23686	0.34155	0.0138	0.737	621
STXBP5	2.61712	2.76419	3.13947	2.15282	2.32385	2.33867	-0.30503	0.0138	0.737	622
P2RY2	1.1012	1.42493	1.26049	1.5644	1.74794	1.54361	0.374165	0.014	0.741	623
IRS1	1.06883	1.24348	1.28162	1.77235	1.34007	1.48609	0.373449	0.014	0.741	624
TNFRSF12A	289.545	256.142	257.372	305.497	334.888	302.308	0.247557	0.014	0.741	625
NFKB2	54.0744	44.1842	48.3794	60.6284	53.3046	59.4806	0.258255	0.014	0.741	626
KIAA1551	2.45942	1.74432	2.27212	1.82394	1.4267	1.56104	-0.40892	0.0141	0.741	627
AP2A1	40.3861	43.7094	42.2079	46.8879	49.78	50.9887	0.241009	0.0141	0.741	628
ABHD17A	16.9981	17.5686	16.2664	19.6627	20.5384	20.22	0.26466	0.0141	0.741	629
NME7	7.77215	8.77375	8.14099	9.85784	11.6341	9.25921	0.333106	0.0141	0.741	630
MGST3	70.1535	55.3891	74.7313	54.9515	54.0374	54.7266	-0.27231	0.0142	0.741	631
SNRPD2	267.186	234.147	270.745	212.728	226.065	204.231	-0.2462	0.0142	0.741	632
CNTD2	0.345361	0.191037	0.126937	0.080337	0.08672	0	-1.90687	0.0142	0.741	633
PITPNM3	4.32998	4.36897	6.08182	6.22958	5.10069	7.28129	0.350554	0.0142	0.741	634
CAPN2	115.485	125.014	95.0992	145.788	140.553	119.504	0.289253	0.0142	0.741	635
EHBP1L1	29.6135	31.9049	26.0371	37.6098	34.1824	32.6577	0.269699	0.0143	0.742	636
TNK2	5.54575	5.22755	5.51396	6.39522	6.47715	6.35997	0.256421	0.0143	0.743	637
HIST1H2AB	0.534746	0.828228	0.770456	0	0.187983	0.284357	-2.10955	0.0144	0.748	638
ATP6AP1	74.3844	45.6911	73.4015	54.8847	34.7571	54.2553	-0.40881	0.0145	0.748	639
AAK1	2.13031	2.71009	2.50099	3.08798	2.91585	2.80865	0.279912	0.0145	0.748	640
TSC22D3	3.3509	3.01098	4.99495	2.34892	2.4695	3.30273	-0.46502	0.0145	0.748	641
SH3BGRL3	85.5584	82.3789	61.2591	94.1694	92.0003	93.0612	0.29832	0.0145	0.748	642
RAB20	31.9138	29.0277	30.3038	24.5793	26.8291	22.9809	-0.27758	0.0145	0.748	643
OSBP2	23.493	25.6417	18.4132	29.4975	28.7419	24.5895	0.308701	0.0145	0.748	644
ATP5J2	122.895	95.7703	124.215	79.2485	91.5983	103.786	-0.30374	0.0146	0.748	645
UBE2H	13.5987	14.35	13.1405	16.1084	15.3471	16.8694	0.249032	0.0146	0.748	646
LRRK1	3.77714	5.2224	4.7747	6.27016	5.65787	5.10724	0.323691	0.0146	0.748	647
JMJD1C	2.39927	1.84187	2.69247	1.9568	1.51818	1.87862	-0.35354	0.0147	0.751	648
RPL27	1318.96	1266.4	1481.8	1082.49	1247.2	1058.43	-0.24535	0.0147	0.753	649
HSP90B1	422.895	214.787	319.391	286.634	184.678	230.234	-0.43018	0.0148	0.754	650
KRT18	1132.06	1126.06	998.854	1208.5	1350.92	1226.72	0.232544	0.0148	0.754	651
DMWD	19.092	21.1386	20.2037	24.3707	23.6233	23.0164	0.248958	0.0148	0.754	652
SMG7	23.4978	30.4107	26.996	31.9371	31.4912	32.5313	0.26168	0.0149	0.754	653
FIS1	118.114	102.909	120.845	93.4664	100.467	88.4677	-0.25772	0.0149	0.754	654
C15orf59	0.073098	0.07076	0.105318	0.035708	0.025697	0.032392	-1.36143	0.015	0.754	655
ESR2	0.024645	0.007952	0.050726	0.086948	0.079416	0.080087	1.56953	0.015	0.754	656
PRR12	12.6453	14.1613	11.9853	15.6016	14.271	16.0325	0.257337	0.015	0.754	657
HIST2H4A	27.9551	38.6585	33.6749	20.9769	26.2664	27.63	-0.40829	0.015	0.754	658
CCDC125	3.91073	3.27654	3.45566	2.54718	2.63102	2.97594	-0.36901	0.015	0.754	659
APP	89.8572	40.5027	90.5137	57.5895	35.2754	58.6696	-0.52397	0.015	0.754	660
C1R	1.7877	1.01299	1.34618	0.922986	0.728074	0.57965	-0.86596	0.0152	0.762	661
CNTN1	0.01343	0.013001	0.048375	0.005467	0	0	-3.22401	0.0153	0.763	662
PVRL1	4.84782	5.92855	4.87743	6.33138	6.70237	6.0121	0.298014	0.0153	0.763	663
SLCO4A1	45.1499	53.4559	37.1165	59.4534	62.1038	47.1902	0.328996	0.0153	0.763	664
GJB3	1.71351	1.99464	1.71879	2.73717	2.38276	2.38367	0.48283	0.0153	0.764	665
TMEM59	56.0099	54.1325	60.7139	47.5022	47.4836	48.1728	-0.23801	0.0154	0.764	666
INHBE	0.648937	0.405278	0.58167	0.340865	0.294356	0.204079	-0.93153	0.0154	0.765	667
SFTPC	0.025674	0.074559	0.079267	0	0	0	-4.39633	0.0154	0.765	668
SHROOM3	3.54823	3.91486	4.22748	4.83889	4.32171	4.72265	0.265126	0.0155	0.766	669
KLHL42	6.11168	6.70248	7.03639	8.321	7.43653	7.82783	0.265806	0.0155	0.766	670
MPP7	16.0541	17.8793	18.0137	20.8306	20.8143	19.1667	0.244385	0.0156	0.77	671
LIPA	18.5575	14.2332	18.1019	13.711	12.5047	14.8119	-0.29368	0.0157	0.773	672
FIGF	0.098389	0.023811	0.151884	0	0.021617	0	-3.22073	0.0157	0.773	673
ZNF266	3.33374	2.9294	3.38022	2.49386	2.4109	2.54029	-0.35582	0.0158	0.773	674
OSR2	7.01095	6.36977	8.07709	8.86404	8.3065	9.4582	0.329289	0.0158	0.773	675
WIPF1	1.90986	2.5606	2.19674	1.49673	1.95672	1.43015	-0.43348	0.0158	0.773	676
LMO1	1.55811	2.7305	3.12408	0.962355	1.41656	2.14278	-0.70115	0.0158	0.773	677
MAL2	25.2358	29.2653	27.5733	28.1661	35.0972	34.5593	0.268333	0.0158	0.773	678
LOC101929211	0	0.086942	0.092431	0	0	0	-4.57983	0.0158	0.773	679
TTC37	10.9828	10.3545	13.3922	9.93213	8.61468	9.7813	-0.27543	0.0159	0.773	680
CAV2	14.3045	14.0561	14.9912	16.0685	17.1688	17.7924	0.251436	0.0161	0.781	681
SMAD6	6.07396	5.70767	6.81616	7.69398	6.1189	9.93592	0.368149	0.0161	0.781	682
BACE2	28.4152	27.628	27.4205	32.9531	32.4532	31.3299	0.229262	0.0161	0.781	683
STXBP5L	0	0	0	0.004357	0.009406	0.028457	4.55595	0.0162	0.785	684
LOC101928389	0.12604	0.061004	0.032428	0	0	0	-4.39707	0.0163	0.785	685
ERH	276.473	264.609	283.414	220.894	240.626	232.95	-0.23095	0.0163	0.785	686
VHL	11.1986	7.87313	9.74033	8.25222	7.28553	7.40656	-0.31053	0.0163	0.785	687
MST1R	7.91664	7.91163	9.29077	10.0117	9.00437	11.0688	0.277113	0.0163	0.787	688
PDZK1	0.072878	0.05291	0.300006	0.341175	0.192146	0.532864	1.34526	0.0164	0.789	689
TOM1L2	2.26563	2.25066	2.31417	2.87397	2.58027	3.01569	0.326234	0.0165	0.792	690
TOR3A	41.3835	38.874	40.0185	31.9721	35.5042	33.0794	-0.24199	0.0165	0.792	691
PDLIM1	71.9696	71.6367	64.8953	83.4105	82.6025	78.0635	0.242949	0.0166	0.792	692
PLXNB1	1.86716	1.57696	3.00485	1.6273	1.22795	1.74365	-0.46556	0.0166	0.792	693
FMNL3	0.776853	0.704736	0.666999	0.928849	0.983134	0.869476	0.388212	0.0167	0.796	694
NHSL1	1.02017	1.38872	1.18113	1.57811	1.72589	1.37882	0.399155	0.0167	0.797	695
ATP6V0C	255.405	261.798	234.954	296.409	299.926	279.651	0.235543	0.0168	0.797	696
HSD17B13	0.063848	0.061806	0.087611	0.017328	0	0	-3.08934	0.0168	0.799	697
LOC646719	1.61633	1.32392	2.03744	2.35938	1.87439	2.33099	0.419436	0.0169	0.803	698
NDUFA1	196.606	157.802	212.165	160.326	152.952	151.826	-0.26592	0.017	0.803	699
HTR1D	4.73259	4.82508	4.96307	5.64047	5.94624	6.36327	0.321387	0.017	0.803	700
DDX58	1.01901	1.34983	0.971425	1.35362	1.52715	1.71116	0.469758	0.017	0.803	701
ROR1	1.1464	1.71708	1.55447	1.96762	1.79037	2.01144	0.400317	0.017	0.803	702
UBALD1	49.5345	47.2861	39.6823	51.9106	55.3366	55.228	0.265449	0.017	0.803	703
NPFF	0.866756	0.299655	0.955724	0.302435	0.272051	0.164609	-1.46103	0.0171	0.804	704
C22orf24	0.109396	0.211793	0.112583	0.445329	0.320472	0.387815	1.39549	0.0171	0.804	705
CDC42EP3	3.08787	3.52497	3.19564	3.54922	4.01363	4.53047	0.315769	0.0172	0.806	706
CITED2	43.2071	44.9976	46.3755	52.0111	52.204	51.812	0.229953	0.0172	0.806	707
TES	43.7575	47.4844	49.8769	55.805	54.0328	54.2205	0.234286	0.0172	0.806	708
LINC00672	0	0	0	0.044999	0.024287	0.024492	4.38465	0.0174	0.811	709
RPS18	2798.66	2860.39	3375.18	2341.48	2780.37	2457.42	-0.23524	0.0174	0.811	710
LTBP2	0.125241	0.150101	0.135027	0.242777	0.220134	0.206137	0.71908	0.0174	0.811	711
ZMYM2	2.69523	2.6135	2.76422	2.13403	2.04716	2.38459	-0.28228	0.0174	0.811	712
C5AR1	2.28071	2.68681	3.85288	1.75177	1.90984	2.44084	-0.51333	0.0176	0.817	713
UQCRQ	69.4252	60.7552	74.2302	55.5276	56.9124	58.42	-0.24113	0.0176	0.817	714
CHST4	0.044226	0.085623	0.091029	0.018004	0	0	-3.08838	0.0177	0.818	715
ANK3	0.0549	0.03865	0.0565	0.028444	0.024124	0.022116	-0.97465	0.0177	0.818	716
SH3TC1	2.12641	2.08596	1.39703	1.35253	1.48501	1.22833	-0.45087	0.0178	0.823	717
ITGB3BP	16.145	15.0394	21.8655	12.2951	14.2654	15.0795	-0.33073	0.0179	0.823	718
EVPL	9.22402	9.57373	9.84345	11.2932	10.8018	11.2706	0.23673	0.0179	0.823	719
COX7A2	121.854	113.437	119.903	96.2892	104.058	97.861	-0.23563	0.018	0.826	720
RPL30	1447.75	1307.58	1428.9	1205.7	1205.74	1141.42	-0.21885	0.018	0.826	721
SELM	30.1216	34.1608	27.3522	24.2234	26.4722	21.0687	-0.33719	0.0181	0.826	722
ITGA6	19.203	19.2518	20.1239	24.6704	21.1206	22.4663	0.237491	0.0181	0.826	723
USB1	32.0048	33.4006	33.1721	37.7094	36.1844	40.3964	0.229033	0.0181	0.826	724
FSCN1	354.713	390.384	355.396	428.772	414.763	421.42	0.216512	0.0181	0.826	725
SNHG9	16.4211	8.68972	18.0261	8.02166	11.3528	6.59757	-0.70719	0.0181	0.826	726
ACBD7	0	0.014654	0.015579	0.110923	0.026608	0.067081	2.59389	0.0181	0.826	727
PYGL	14.125	14.4193	12.4335	10.639	12.0041	10.7392	-0.28078	0.0183	0.832	728
CLIC4	33.3426	39.1033	37.9964	42.5085	44.288	41.9905	0.238193	0.0183	0.832	729
TNKS1BP1	28.4829	29.5345	30.073	33.1874	32.8086	35.8865	0.225756	0.0184	0.834	730
NRXN3	0.191014	0.150663	0.265745	0.302393	0.254916	0.332308	0.571051	0.0184	0.834	731
DBI	110.272	95.0865	111.546	90.5021	88.8876	86.3324	-0.2365	0.0186	0.842	732
DPP9	31.4253	31.9657	29.5958	37.8915	34.701	35.5025	0.232918	0.0186	0.842	733
CEP290	1.16475	0.749725	1.50144	0.904302	0.627898	0.824759	-0.51154	0.0187	0.843	734
CHRD	0.042489	0.164519	0.13118	0.046124	0.024894	0.025104	-1.73757	0.0187	0.843	735
HK1	6.7337	8.80124	6.52538	5.44865	6.4633	5.60117	-0.31915	0.0189	0.849	736
CASZ1	1.95678	2.19033	1.58608	2.51424	2.44512	2.22534	0.339554	0.0189	0.849	737
C13orf35	0	0	0	0.074135	0.060019	0.020175	4.38515	0.0189	0.849	738
TSC22D2	5.26303	5.46843	5.36408	6.74179	5.92906	6.57345	0.273797	0.0189	0.849	739
SLC38A2	123.568	168.837	136.273	177.474	186.083	150.885	0.279149	0.019	0.849	740
MYOM1	0.279198	0.320943	0.170604	0.113657	0.138022	0.170118	-0.8603	0.0191	0.849	741
LAMTOR4	55.7662	49.3831	59.7071	42.9596	47.6911	43.5136	-0.27928	0.0191	0.849	742
HSPE1	54.8155	59.9022	52.2807	38.1349	50.009	47.7272	-0.28354	0.0191	0.849	743
FAM213B	0.701646	0.795165	0.774924	0.947446	0.992636	1.4712	0.597173	0.0191	0.849	744
FAM180A	0.017522	0.033923	0	0.04993	0.076995	0.069881	1.86012	0.0191	0.849	745
LRFN1	12.3716	14.6115	10.4871	15.517	17.5194	13.3352	0.322051	0.0191	0.849	746
TXNDC17	30.9285	26.2504	34.4609	24.8406	26.4035	24.0336	-0.2649	0.0191	0.849	747
NIPAL2	0.171463	0.2446	0.222895	0.330629	0.38862	0.31992	0.714176	0.0192	0.849	748
LIMS2	0.362499	0.755794	0.731772	0.998913	0.808704	1.06267	0.648344	0.0192	0.849	749
KLHL35	2.21117	2.03852	2.62776	2.87183	3.40072	3.07951	0.461198	0.0192	0.849	750
MEF2D	13.8956	13.4279	12.6181	15.6716	15.2898	15.4757	0.232936	0.0193	0.85	751
GOLGA4	10.4868	5.99884	10.5967	8.20782	5.30702	6.63786	-0.40555	0.0193	0.851	752
HAS3	0.467187	0.501401	0.376277	0.628431	0.767615	0.603076	0.583904	0.0193	0.851	753
MCCC1	7.10155	3.9421	6.60651	4.2792	3.68475	4.88931	-0.43873	0.0194	0.851	754
RMRP	26.0785	39.617	33.8906	26.8114	4.85145	24.2934	-0.81335	0.0194	0.851	755
LOC101409256	0	0	0	0.213544	0	0.023246	4.81174	0.0195	0.851	756
FEM1A	23.7689	25.4623	20.8283	25.5646	28.9135	28.2168	0.253314	0.0195	0.851	757
ERP29	180.735	74.712	137.601	104.908	72.1548	101.882	-0.47664	0.0195	0.851	758
HIST1H2AI	2.93689	3.36942	3.58216	2.30254	1.14714	2.02445	-0.82754	0.0196	0.853	759
LOC101928615	0.555752	0.648736	0.504656	0.19962	0.359132	0.420112	-0.79588	0.0197	0.858	760
SYDE1	23.438	24.3425	21.0876	28.1321	28.8101	24.4126	0.256305	0.0197	0.858	761
CYP11A1	2.13144	2.41842	2.10364	2.70258	3.23972	2.80257	0.408655	0.0199	0.863	762
ZC3H12C	1.01648	1.56564	1.52001	1.90206	1.6682	1.70717	0.380639	0.0199	0.863	763
NNT	1.85699	1.88978	2.0679	2.74466	2.30991	2.27878	0.353173	0.0199	0.863	764
TRNG	248.322	104.576	152.871	109.944	92.3054	138.298	-0.55481	0.02	0.863	765
HSD17B14	0	0.079779	0	0.167748	0.289719	0.109562	2.60619	0.02	0.863	766
MRPL16	68.0629	53.3521	65.4709	52.6383	50.4099	51.7154	-0.25449	0.02	0.863	767
EPHA5	1.84421	1.92142	2.3944	2.6184	2.41129	2.46283	0.301418	0.0201	0.863	768
B3GNT3	0.41262	0.381266	0.154415	0.10689	0.230763	0.033245	-1.33052	0.0201	0.863	769
AJUBA	14.1522	14.6306	15.4938	16.2206	16.9141	18.2747	0.231594	0.0201	0.863	770
PHKA1	2.07835	2.1802	1.86621	2.50109	2.37233	2.76663	0.332624	0.0201	0.863	771
PLEKHG2	1.99473	2.34717	1.96679	2.47495	2.57184	2.66767	0.304285	0.0201	0.863	772
TP53I11	0.214279	0.26327	0.347745	0.462984	0.311448	0.533203	0.680959	0.0202	0.864	773
MOB4	0.07755	0.225208	0.026603	0.021046	0.034077	0.034365	-1.84292	0.0202	0.864	774
MCF2L	0.792121	0.607038	0.735944	0.546387	0.555954	0.424144	-0.46383	0.0203	0.867	775
ARHGEF11	6.71301	7.63926	7.15258	8.61462	8.60842	8.00273	0.246556	0.0204	0.871	776
WDR61	46.8912	41.1335	53.6732	36.7383	40.0366	40.1311	-0.25938	0.0204	0.871	777
KTN1	56.2897	25.7922	51.9668	36.2337	25.9167	35.1542	-0.44272	0.0205	0.871	778
NACC1	79.1196	95.5229	75.5197	101.771	100.87	91.9601	0.250972	0.0206	0.872	779
DLL3	1.30588	1.05688	0.793134	1.91724	1.54276	1.27119	0.59979	0.0206	0.872	780
SERINC2	15.0356	17.5464	14.2311	18.4207	20.7305	16.8927	0.274956	0.0206	0.872	781
HOXC11	5.2843	5.11528	4.71659	5.6888	5.67854	8.23462	0.386946	0.0206	0.872	782
ITGB2	0.124731	0.015093	0.160456	0.266571	0.191833	0.262543	1.28385	0.0206	0.872	783
NCCRP1	0.413703	0.375441	0.771683	0.168411	0.204514	0.366652	-1.05354	0.0206	0.872	784
ITGB1	161.495	86.2482	157.799	115.924	82.0221	107.296	-0.39052	0.0207	0.873	785
USMG5	77.1499	74.1851	83.0386	62.6732	66.8499	67.3639	-0.23457	0.0208	0.875	786
BPNT1	15.275	15.4144	15.72	11.1398	13.4243	13.5899	-0.26725	0.0208	0.875	787
SUMF1	13.2508	9.10352	11.5905	9.36845	7.93548	9.64923	-0.31553	0.0209	0.875	788
NBL1	0.155486	0.12041	0.112011	0.40509	0.163977	0.248043	1.08792	0.0209	0.875	789
MYO1E	49.118	56.3122	50.7134	60.0419	58.9072	61.8025	0.226425	0.0209	0.875	790
MCU	22.7894	26.4051	26.1358	26.9179	28.7134	32.6372	0.243928	0.0209	0.875	791
PLSCR4	0.599354	0.998455	0.631161	1.16886	1.06573	1.05002	0.570661	0.021	0.876	792
LOC101926918	0.074311	0.035967	0.229429	0.423511	0.228579	0.362229	1.58491	0.021	0.876	793
CCDC77	22.1078	16.0209	18.7294	15.6956	15.0461	15.4979	-0.28129	0.021	0.876	794
PPP1R27	0.255393	0.30903	0.065708	0	0	0.056587	-3.08349	0.0211	0.878	795
STK10	9.1113	9.66494	9.14996	11.1789	10.4134	10.9595	0.236884	0.0211	0.878	796
C4A	0.263254	0.509667	0.106434	0.068892	0.214833	0.116657	-1.13568	0.0212	0.878	797
LRRN2	7.54774	7.03114	8.17724	8.69108	8.6695	9.76313	0.269954	0.0212	0.878	798
TINAGL1	4.46715	3.54589	5.21793	5.36455	4.61296	7.62124	0.428042	0.0212	0.878	799
CASP1	4.07219	4.06286	3.00814	4.08835	6.19158	4.73826	0.442589	0.0213	0.879	800
ID2	4.1141	4.30835	4.23396	2.77099	2.39948	3.77878	-0.48621	0.0213	0.879	801
LASP1	139.692	156.943	141.651	166.002	169.477	168.256	0.21629	0.0213	0.879	802
CCNK	21.42	22.7977	21.1933	24.1548	26.0254	26.0336	0.235782	0.0213	0.879	803
LINC00888	1.55607	1.94933	1.88401	1.09301	1.34073	1.10868	-0.58841	0.0214	0.88	804
TCTN1	4.34593	3.20343	4.12377	3.34352	2.31266	2.93291	-0.4229	0.0214	0.88	805
RUNX1	3.91893	5.37877	3.17116	6.19301	5.81711	4.22104	0.394528	0.0214	0.88	806
PTPN23	21.7224	30.13	22.6778	30.1822	31.4197	28.057	0.281369	0.0215	0.881	807
RPS3A	130.237	122.594	147.913	97.7724	122.56	113.666	-0.2453	0.0215	0.882	808
ATXN2L	44.4094	44.8202	42.5273	52.6171	47.3976	52.1628	0.223378	0.0215	0.882	809
SLC9A3	1.28593	1.44041	1.64479	1.89948	1.84051	2.23052	0.465757	0.0216	0.882	810
BEST1	0.03335	0.107612	0.011441	0.018102	0	0	-2.78045	0.0216	0.882	811
MKL1	12.7648	12.2962	13.6318	14.6716	14.2401	15.9156	0.228783	0.0217	0.883	812
MED16	11.4603	13.394	11.2679	14.6081	14.5261	13.7291	0.262063	0.0217	0.883	813
HIST1H2BJ	9.65145	13.5521	15.6084	9.06675	9.32101	9.11774	-0.47789	0.0217	0.883	814
HIST1H2BG	2.63672	3.99503	5.3091	2.05338	1.91426	2.84485	-0.78916	0.0218	0.885	815
STX11	0.662077	0.801126	0.618609	0.914947	0.865138	1.08863	0.474062	0.0218	0.885	816
MINOS1	6.40247	6.34942	7.09776	4.66292	5.47842	5.94145	-0.28785	0.0218	0.885	817
RP11-696N14.1	0	0.010235	0	0.060257	0.065044	0	3.21183	0.0219	0.888	818
RPS7	469.714	434.205	490.178	375.749	426.539	374.992	-0.22633	0.022	0.888	819
GALM	1.41819	1.37283	1.82952	2.26048	1.75544	2.37216	0.48573	0.022	0.888	820
RPL7L1	73.0638	56.9471	66.8715	54.9787	51.5872	58.1426	-0.24094	0.022	0.888	821
LOC729732	0.051245	0.037205	0	0	0	0	-4.39582	0.022	0.888	822
HLA-H	1.98148	1.23539	2.48853	1.61325	0.796919	0.952474	-0.73027	0.0221	0.888	823
C1orf177	0.228127	0.165622	0	0.023217	0.025061	0	-2.77987	0.0221	0.888	824
ATN1	63.8868	67.5204	64.6432	75.4555	74.0132	75.5183	0.214487	0.0221	0.889	825
KIAA1244	0.078769	0.152499	0.130407	0.086437	0.048157	0.06981	-0.80014	0.0222	0.89	826
LOC102724041	0.654036	0.633116	0.224364	1.59747	5.36476	0	2.15513	0.0223	0.892	827
MPP4	0	0.095611	0.02033	0	0	0.008754	-3.3347	0.0223	0.893	828
ATF3	11.5959	8.19629	11.4971	8.26082	7.55002	9.03941	-0.31448	0.0224	0.893	829
EZR	133.737	132.944	131.142	154.176	147.725	152.859	0.208976	0.0224	0.893	830
FAM200A	2.22631	2.21036	2.25201	1.64216	1.80607	1.38286	-0.45112	0.0224	0.893	831
ITPRIPL2	14.5113	18.8706	16.9867	22.1455	19.2171	18.3869	0.263037	0.0224	0.893	832
RPL26	822.787	769.355	828.399	658.263	744.021	658.605	-0.21496	0.0225	0.895	833
SOD1	374.531	289.295	361.638	277.756	284.97	295.849	-0.23902	0.0225	0.895	834
AOC2	1.0337	0.592967	1.28051	1.51176	1.27857	1.54385	0.598565	0.0226	0.895	835
CILP2	0.255135	0.223453	0.237561	0.39566	0.330997	0.452235	0.731443	0.0226	0.897	836
BRK1	49.1061	50.8528	53.7957	40.6867	41.441	46.7121	-0.23914	0.0227	0.897	837
NDUFB3	32.385	27.2378	35.663	22.1228	27.2313	27.4613	-0.29361	0.0227	0.897	838
VIP	0.22888	0.073853	0.026172	0	0.02235	0.022539	-2.67482	0.0228	0.9	839
TBC1D9B	27.5272	27.2204	26.9265	31.5227	29.7129	32.8613	0.219896	0.0229	0.903	840
ENGASE	6.45973	5.97805	6.99884	6.92496	7.57501	8.58756	0.264503	0.0229	0.903	841
LRRC34	0.168923	0.04088	0.065192	0	0	0.037428	-2.67653	0.023	0.903	842
LOC101929004	0.500723	0.313634	0.454686	0.191845	0.1812	0.208835	-1.09261	0.023	0.903	843
CPT1A	33.3349	24.4806	30.4932	24.0793	23.3108	25.8094	-0.25385	0.023	0.903	844
PLAC8	36.025	40.1492	45.2086	39.3154	48.4922	58.5855	0.285683	0.023	0.903	845
HSPB11	25.0654	24.465	27.8293	20.8307	21.2516	21.1085	-0.2744	0.0231	0.903	846
DOCK5	5.78443	7.02593	7.24689	8.33213	7.50523	7.65183	0.245163	0.0231	0.903	847
GAA	6.93353	5.25324	4.99488	5.09138	4.23029	4.07695	-0.34189	0.0231	0.903	848
SERPINB4	0.148385	0.77565	0.030542	0.024162	0.156489	0.052604	-2.01411	0.0232	0.903	849
ANAPC11	41.5899	39.7085	45.7635	35.5604	36.8568	34.2529	-0.23452	0.0232	0.903	850
DYRK3	5.73495	7.87371	7.65721	8.46861	9.04258	8.58743	0.311818	0.0232	0.903	851
GLB1	25.6022	13.373	20.3607	16.0768	12.9572	16.157	-0.37495	0.0232	0.903	852
CHRNA9	7.10531	9.52512	6.96631	5.63889	6.79602	5.8999	-0.3506	0.0233	0.903	853
LRPAP1	8.3412	3.65424	7.18131	4.96332	3.49775	5.31417	-0.45852	0.0233	0.903	854
P4HTM	3.16515	3.31623	3.39149	2.36473	2.63441	2.52465	-0.37577	0.0233	0.903	855
RBMS3-AS3	0.057971	0.168351	0.119321	0	0	0	-4.18478	0.0233	0.903	856
RP11-402G3.3	0.190828	0.12315	0.065463	0	0	0	-4.18573	0.0234	0.903	857
TRIM44	26.2031	29.3895	28.7328	33.4351	31.1049	32.7041	0.221855	0.0234	0.903	858
C7orf63	0.037986	0.012257	0.026062	0	0	0	-4.18703	0.0234	0.903	859
CDHR3	0.014678	0.007104	0.022659	0	0	0	-4.1872	0.0234	0.903	860
DOCK9	4.53115	4.5434	5.15925	5.84555	5.08809	5.72917	0.244642	0.0235	0.903	861
LINC00623	9.45757	8.34042	9.36194	10.9627	11.1997	11.3653	0.320615	0.0235	0.903	862
SLC7A1	24.2305	30.7053	25.4182	33.2006	32.7589	28.7956	0.25365	0.0237	0.908	863
C22orf46	4.37856	3.96057	3.9046	5.7021	4.73123	4.47129	0.3011	0.0238	0.912	864
CSPG4	25.3166	27.1279	31.849	33.3878	29.134	36.0502	0.242812	0.0239	0.912	865
RLF	4.46481	4.09287	5.32571	3.44901	3.8091	3.99319	-0.28549	0.0239	0.912	866
ACTG1	2983.84	3168.87	2929.25	3601.82	3513.2	3180.61	0.197301	0.0239	0.912	867
TSKU	22.4126	24.6979	23.9794	26.4378	29.4351	26.4416	0.227904	0.0239	0.912	868
SNHG15	29.2239	21.6474	31.6445	20.9999	22.2216	22.0152	-0.31989	0.024	0.912	869
PPA2	37.4454	31.0231	33.8919	27.3337	29.5321	28.4843	-0.24571	0.024	0.912	870
TRIAP1	29.8234	32.2118	31.2253	23.2972	25.9066	27.8468	-0.26052	0.024	0.912	871
NRP1	4.37753	4.50285	4.04876	5.23118	5.35628	4.8085	0.267721	0.0241	0.912	872
OSBPL3	6.15112	7.09472	7.32489	8.22991	8.2328	7.62715	0.245185	0.0241	0.912	873
CAND2	0.066657	0.118296	0.148631	0.027135	0.058581	0.039384	-1.3772	0.0241	0.912	874
SKP1	117.34	100.01	114.845	90.9016	98.4555	91.9164	-0.22281	0.0241	0.912	875
CPA5	0	0	0	0.056102	0.040373	0.040714	4.20373	0.0241	0.912	876
NPTXR	2.86876	3.41393	3.3496	3.8713	3.74709	4.00422	0.286938	0.0241	0.912	877
GRIN3A	0.019694	0.031774	0.006756	0.032069	0.057694	0.087272	1.55481	0.0242	0.912	878
MAP1S	21.6455	25.2191	19.8562	26.1555	28.3429	24.4557	0.257745	0.0242	0.912	879
MEP1B	0	0	0	0.035929	0.038784	0.058667	4.20666	0.0243	0.912	880.5
LYPD5	0	0	0	0.026354	0.028448	0.043032	4.20666	0.0243	0.912	880.5
SLC35A1	7.14635	7.2546	6.63838	5.27351	6.20996	4.88658	-0.34591	0.0243	0.913	882
ALCAM	1.57646	1.16195	1.65533	1.94804	1.7371	1.91489	0.369106	0.0243	0.913	883
LOC440386	0.062289	0.080396	0.042736	0.202854	0.14598	0.165614	1.44917	0.0244	0.913	884
COMMD6	12.6941	11.11	12.3517	8.62547	11.24	9.19904	-0.29811	0.0245	0.913	885
ASB9	4.6512	4.83772	7.23099	3.40413	3.54411	5.21854	-0.44137	0.0245	0.913	886
ESPNL	0.021159	0.010241	0.076215	0.008614	0	0	-3.09171	0.0245	0.913	887
SDF2L1	118.957	102.439	107.165	97.4204	93.5667	84.4247	-0.2374	0.0246	0.913	888
C16orf58	15.1974	15.5716	13.2513	16.9504	18.5201	16.5871	0.256933	0.0246	0.913	889
ZMIZ2	9.5159	9.665	10.7384	11.0529	10.8735	13.0575	0.241646	0.0246	0.913	890
MAPK4	3.15375	2.7645	3.89053	2.97749	2.1758	2.37626	-0.36004	0.0246	0.913	891
GNG12	55.5505	77.8324	61.289	75.6361	82.7127	73.372	0.266458	0.0246	0.913	892
TTC19	7.71676	6.57354	7.75387	6.16847	6.1653	5.60807	-0.27879	0.0246	0.913	893
LOC100506596	0.732588	0.386813	0.822471	1.57245	0.760891	1.53464	1.01184	0.0246	0.913	894
CENPE	2.5463	1.12352	2.88863	1.83686	0.879507	1.57969	-0.58571	0.0247	0.913	895
COX8A	173.571	174.253	179.663	148.524	156.344	141.881	-0.22271	0.0247	0.913	896
JPH2	2.69382	3.06419	3.23299	3.58593	3.30179	3.98853	0.290633	0.0247	0.913	897
FIBCD1	3.86871	3.98274	3.83923	3.31225	2.99523	2.85726	-0.33393	0.0248	0.913	898
HIF3A	0.045421	0.012562	0.0601	0.015849	0.005703	0.005751	-1.9732	0.0248	0.913	899
HOMER3	37.3959	37.1052	28.1276	42.1284	47.7605	34.8339	0.296468	0.0248	0.913	900
BTG2	3.25426	2.69495	3.91048	2.09816	2.04993	3.05086	-0.43703	0.0251	0.921	901
CLU	114.41	43.5799	101.59	66.5634	41.0162	70.9698	-0.52103	0.0251	0.921	902
MIR635	3.12336	3.52736	1.60718	0.84764	0.914981	0	-2.09476	0.0251	0.921	903
BEGAIN	20.8997	17.4486	15.9052	23.142	21.622	19.8414	0.267771	0.0251	0.921	904
SCARB2	19.4047	14.7248	20.5975	15.1105	12.842	16.6763	-0.27662	0.0252	0.923	905
PEX11A	3.79541	3.49391	3.40817	2.37815	2.95951	2.8361	-0.37359	0.0253	0.925	906
CARM1	44.9074	47.3116	44.1742	56.032	51.3134	50.0718	0.223011	0.0254	0.928	907
THBS1	12.6876	13.8255	14.8073	17.3956	14.7356	15.8752	0.233704	0.0254	0.928	908
GATA6	3.29246	3.18715	2.89713	4.3049	3.59275	3.67733	0.319995	0.0255	0.929	909
MAPK8IP1	0.184169	0.315415	0.233273	0.069205	0.024901	0.213445	-1.24075	0.0256	0.929	910
CTSF	4.55942	1.52023	2.18972	2.00041	1.22437	1.81839	-0.69394	0.0256	0.929	911
FAM157A	0.065132	0.015762	0.083787	0.132571	0.128792	0.187605	1.44423	0.0256	0.929	912
CAPSL	0.132851	0.214336	0.273443	0.360541	0.467021	0.667202	1.25995	0.0256	0.93	913
SF3A1	53.3164	62.5776	48.6763	66.5767	63.7134	62.2823	0.241243	0.0257	0.931	914
PRKCB	0.006366	0.024648	0.052409	0	0.011189	0	-2.67433	0.0258	0.932	915
WASF2	24.2278	32.4671	26.0241	32.0811	32.8068	32.5904	0.251529	0.0258	0.932	916
C1orf192	4.36525	6.49611	5.6323	8.32809	8.5889	5.94752	0.488286	0.0258	0.932	917
CALR	1011.41	607.145	868.424	726.341	575.405	691.417	-0.30175	0.0258	0.932	918
CSGALNACT1	7.8942	6.72194	7.31999	8.48761	8.61563	8.531	0.241385	0.0259	0.932	919
TICAM1	20.241	17.3258	17.9568	20.0958	21.5605	23.3372	0.242441	0.026	0.935	920
PRRC2A	71.6086	91.548	73.1057	96.3698	87.4106	92.2597	0.239137	0.026	0.935	921
UNC13D	6.97505	6.04546	8.24051	7.1049	7.91674	11.5688	0.338202	0.0261	0.935	922
FYCO1	3.10997	3.96291	3.46244	4.32745	4.0451	4.17448	0.267518	0.0261	0.935	923
TFEB	5.09081	4.76568	5.14501	6.13026	5.81356	6.06529	0.280412	0.0261	0.935	924
TMEM239	0.377887	0.853534	0.324081	0.307662	0.055351	0.111636	-1.63606	0.0262	0.937	925
PROCR	28.8958	22.0796	28.3493	21.6612	19.963	23.3571	-0.27043	0.0262	0.937	926
ERGIC3	105.357	64.3301	93.0841	71.9604	65.8619	73.467	-0.29673	0.0262	0.937	927
ZC3H8	9.5616	7.57549	7.93269	6.80263	6.46396	6.46641	-0.3286	0.0263	0.94	928
SIMC1	0.015174	0.014689	0.062464	0	0	0	-4.18738	0.0264	0.94	929
TARS	276.005	250.378	256.834	303.033	283.76	304.151	0.201896	0.0265	0.942	930
LAMA3	2.51213	1.31971	3.21816	2.0414	1.36153	1.56314	-0.48014	0.0266	0.947	931
FBXO32	0.271746	0.149301	0.19652	0.340838	0.258186	0.377532	0.676434	0.0267	0.948	932
MAPK8IP3	4.8279	4.04357	5.79665	5.71375	5.25759	6.72827	0.28904	0.0268	0.95	933
RPS24	240.163	206.628	221.107	192.045	199.279	180.258	-0.20771	0.0268	0.95	934
SOCS5	4.03785	4.72433	4.8537	5.4702	5.33739	5.46005	0.273426	0.0269	0.95	935
SERPINB3	0.143542	1.22277	0.029545	0.046747	0.277532	0	-2.09357	0.0269	0.95	936
ASAP2	5.25565	5.76588	4.49829	7.46677	5.81211	5.65935	0.302733	0.0269	0.95	937
KIAA1009	0.913357	0.52496	1.02809	0.673907	0.518409	0.421603	-0.58399	0.0269	0.951	938
RNF44	10.8996	9.72133	10.8553	11.9424	11.5586	13.0974	0.233774	0.027	0.951	939
ALDH1A3	8.12793	8.92737	8.84529	10.4192	10.0543	9.95818	0.249125	0.0271	0.951	940
LOC283922	1.14492	1.5985	1.8807	2.52755	1.72215	2.26356	0.51327	0.0271	0.951	941
RPLP2	1928.01	1736.52	1818.05	1530.96	1678.23	1481.38	-0.20824	0.0271	0.951	942
LOC101930232	0	0	0	0.524093	0.282865	0.142627	4.20082	0.0271	0.951	943
FAM222A	2.6025	3.04817	2.50076	3.24268	3.5382	3.4534	0.342031	0.0272	0.951	944
RPL27A	264.223	253.737	264.905	220.075	241.823	210.319	-0.20275	0.0272	0.951	945
GREB1L	1.59839	2.15492	2.29098	2.43707	2.2016	2.85381	0.325834	0.0273	0.951	946
LOC652276	4.02254	3.12966	4.604	5.23388	4.42724	5.16431	0.354214	0.0274	0.951	947
C11orf53	0.290959	0.046942	0	0	0	0	-4.39798	0.0274	0.951	948
LOC102724621	0.291275	0.04028	0.171292	0	0.036569	0.092196	-1.91774	0.0274	0.951	949
FAM150B	0	0.023228	0.148169	0	0	0	-4.39898	0.0274	0.951	950
WFDC1	9.23916	6.88467	10.4318	6.54809	6.71781	7.21636	-0.35544	0.0274	0.951	951
FRG1B	1.34817	1.14844	0.887968	1.84402	1.65877	1.95954	0.700343	0.0274	0.951	952
MIR4523	2.21803	4.29418	7.60885	13.8448	6.49769	11.1394	1.17236	0.0274	0.951	953
VTRNA1-2	0	0	0	0.943963	2.03791	0.513781	4.20768	0.0274	0.951	954.5
ARHGEF6	0	0	0	0.013996	0.030217	0.007618	4.20768	0.0274	0.951	954.5
ITPKA	0.878189	0.747057	0.958549	0.519992	0.420977	0.613214	-0.7124	0.0275	0.951	956
LOC100128494	0	0	0.012403	0.04906	0.021183	0.042724	2.8736	0.0275	0.951	957
CASS4	0	0	0	0.010887	0.047008	0.023703	4.21061	0.0276	0.951	958
ZNF638	14.2728	10.0713	14.2837	11.567	9.36764	10.5316	-0.277	0.0276	0.951	959
NUTM2D	0.184069	0.204909	0.255733	0.112397	0.097061	0.146821	-0.83356	0.0276	0.951	960
TULP1	0.143974	0.116141	0.04939	0.019536	0.021088	0.021267	-2.17325	0.0276	0.951	961
WBP2	55.3185	61.1192	52.9062	65.5063	67.7815	62.5396	0.225075	0.0278	0.958	962
TPM1	8.98291	8.49124	9.05734	10.4073	9.07173	11.3871	0.234047	0.028	0.962	963
FGD3	0.024544	0.023759	0.138925	0.019983	0.010785	0	-2.3819	0.028	0.962	964
FOXC2	7.60827	8.89071	7.26842	10.143	10.3361	8.83838	0.318076	0.0283	0.971	965
TMEM178B	1.4109	2.05802	1.82496	2.24234	2.24637	2.02126	0.314582	0.0284	0.971	966
BMF	0.140472	0.151088	0.072282	0.063537	0.061727	0.048415	-1.04352	0.0284	0.971	967
KIAA1324	0.84765	0.923104	0.865931	0.629232	0.739474	0.607624	-0.39967	0.0285	0.971	968
HCG17	0	0.134926	0.143446	0.62415	0.367492	0.185298	2.0211	0.0285	0.971	969
KIAA1671	7.38384	11.5076	10.3513	12.5667	11.108	11.5493	0.284817	0.0285	0.971	970
MRPL30	25.2375	21.1642	23.5537	18.9359	19.1652	21.1611	-0.22328	0.0285	0.971	971
PPARD	4.77511	5.80977	4.98185	6.322	6.02536	6.22185	0.269436	0.0285	0.971	972
WNT6	5.8517	4.93831	9.69726	3.6648	3.69222	6.72872	-0.52249	0.0286	0.971	973
SLC25A35	0.918836	1.00219	1.31852	1.40134	1.27382	1.72042	0.457426	0.0286	0.971	974
SNHG8	40.8778	33.3475	33.5023	28.7855	27.3785	31.0427	-0.28962	0.0286	0.971	975
BRWD1-IT2	0.049625	0.24019	0	0.242418	0.392516	0.439813	1.80626	0.0287	0.972	976
ZNF778	3.49242	3.44915	5.29667	3.02759	2.73378	3.55887	-0.37335	0.0287	0.973	977
DDIT4	151.268	105.418	137.396	105.851	99.9554	119.638	-0.25942	0.0288	0.974	978
LOC102723603	0.158318	0.09431	0.150397	0.079321	0.042811	0.043173	-1.23171	0.0289	0.976	979
CDH5	0.185374	0.131592	0.241647	0.090555	0.065166	0.109527	-1.04058	0.0289	0.976	980
CYP39A1	0.133647	0.036963	0.078594	0.015544	0.016779	0.016921	-2.17612	0.0289	0.977	981
ZYX	148.552	159.456	128.411	172.685	174.868	159.157	0.230396	0.029	0.977	982
PSMG3	52.4388	43.8348	48.3244	40.433	41.9244	39.502	-0.22987	0.029	0.977	983
GLCE	2.83742	4.60302	3.96728	4.29364	5.31405	4.68256	0.340019	0.0291	0.977	984
LOC102724548	0	0.093884	0	0.157925	0.255708	0.515735	2.88305	0.0291	0.977	985
LINC01133	3.22765	1.38863	2.5374	3.28479	3.19118	4.13192	0.585876	0.0291	0.977	986
ALG12	15.0359	14.5966	15.0761	12.3991	12.3836	12.6215	-0.24098	0.0291	0.977	987
PAIP1	36.1028	37.599	36.3125	42.9347	40.2552	42.6672	0.209936	0.0292	0.977	988
S100A14	3.40696	3.55836	3.7369	4.56221	4.53068	5.1649	0.429036	0.0292	0.977	989
COA4	116.454	120.405	113.099	94.6597	108.326	93.0264	-0.22539	0.0292	0.977	990
CHST3	14.3674	14.2335	15.904	18.4762	15.6694	17.0813	0.22033	0.0292	0.977	991
TXN	224.739	201.857	207.631	166.841	193.299	180.021	-0.21547	0.0293	0.977	992
CDRT1	0.108111	0.091571	0.083445	0.022005	0.047506	0.023954	-1.54467	0.0294	0.98	993
ELP2	20.7135	18.8251	19.4924	16.9672	16.455	16.4497	-0.22673	0.0294	0.98	994
ATP1B1	72.7656	68.7098	83.596	81.5017	80.7828	98.9542	0.231587	0.0295	0.98	995
MDH1	71.6315	65.3645	83.2565	56.0538	61.908	67.2444	-0.23267	0.0295	0.98	996
CYBRD1	3.59259	3.6123	4.05506	4.79315	4.09434	4.65274	0.283462	0.0296	0.981	997
SUCLG1	63.1645	56.0601	66.0498	47.0362	51.2037	57.9356	-0.23025	0.0296	0.981	998
LOC102723521	5.09978	5.68539	5.29209	4.26277	4.47444	4.62523	-0.25162	0.0297	0.981	999
BCKDK	43.389	42.3792	40.1854	47.9487	46.9334	49.4063	0.21144	0.0297	0.981	1000
PEBP1	234.1	188.457	228.667	174.55	171.698	203.291	-0.22857	0.0297	0.981	1001
RELA	41.081	50.0152	38.8972	49.9121	56.0165	47.1945	0.251159	0.0298	0.981	1002
SPACA6P-AS	0.115884	0.049857	0.145763	0.010483	0.033948	0.057058	-1.57259	0.0298	0.981	1003
RPL34	163.167	164.934	173.645	126.806	155.202	143.588	-0.221	0.0298	0.981	1004
MAST3	2.47747	2.8808	2.73621	3.41303	3.22614	3.06595	0.278418	0.0298	0.981	1005
MAPT	0.064	0.034418	0.029273	0.011579	0.012499	0.012605	-1.72121	0.0298	0.981	1006
LOC102724747	0.864658	0.1395	1.48308	0.351986	0	0.12772	-2.19015	0.0299	0.981	1007
ZNF440	1.40965	1.25869	1.66333	1.19715	0.704871	1.16317	-0.4786	0.0299	0.981	1008
MAP2K3	48.34	48.7827	43.9038	54.9162	51.7159	55.4337	0.215623	0.0299	0.981	1009
COL3A1	0.046462	0.008995	0.028689	0.007565	0	0	-2.94431	0.03	0.981	1010
CASP2	18.2037	24.289	20.7111	25.4356	25.5312	23.1722	0.246101	0.03	0.981	1011
UVSSA	0.97391	1.51619	1.56026	1.95369	1.62359	1.75298	0.413917	0.03	0.981	1012
RNU6-8	6.67483	5.53829	9.32262	3.88172	2.09505	4.22549	-1.0418	0.03	0.981	1013
LIMA1	50.4394	40.824	52.3302	57.2561	49.512	60.3556	0.236148	0.03	0.981	1014
GNL3	61.9704	40.1843	51.0795	43.0856	38.5966	43.6086	-0.27355	0.0301	0.981	1015
C19orf66	2.94479	2.72755	2.98698	1.91458	2.10392	2.47844	-0.3994	0.0302	0.982	1016
P4HB	457.768	222.875	400.906	307.851	204.918	300.372	-0.39328	0.0302	0.982	1017
CAPN12	0.407597	0.378777	0.402693	0.637152	0.644785	0.549084	0.638499	0.0302	0.982	1018
SRRM1	35.3062	39.9715	37.9698	45.5491	41.3827	43.0614	0.21508	0.0303	0.984	1019
NKAIN1	0.052377	0.084502	0.017968	0	0	0.015473	-2.93652	0.0303	0.984	1020
ANKRD52	24.7235	31.2638	27.5728	34.2409	30.4039	32.2747	0.229572	0.0303	0.984	1021
MDN1	2.20291	2.73443	2.88539	2.5959	1.79012	1.86596	-0.3042	0.0304	0.984	1022
HSP90B2P	0.704419	0.305055	0.362471	0.301849	0.260663	0.147861	-0.91898	0.0305	0.986	1023
LINC00602	0.148227	0.143486	0.101697	0.301702	0.238825	0.328422	1.13807	0.0305	0.987	1024
CDH10	31.146	30.9111	27.5791	24.8022	27.9333	22.4486	-0.23758	0.0306	0.988	1025
TBC1D16	6.52794	8.35383	6.055	8.90384	8.73639	7.38054	0.271912	0.0306	0.989	1026
SPA17	2.98491	3.30972	2.34579	1.67905	2.19401	1.82775	-0.58705	0.0307	0.989	1027
C5orf51	21.3382	31.7543	22.2876	29.5911	31.9419	29.2437	0.282036	0.0307	0.99	1028
PYGB	20.4822	22.173	20.5472	24.2175	23.4711	24.716	0.211528	0.0309	0.994	1029
SSX1	0.03686	0.035681	0.075869	0.240083	0.129578	0.196009	1.87481	0.0309	0.994	1030
ZNF250	0.88465	0.761203	0.77814	0.627909	0.505023	0.63661	-0.43718	0.031	0.996	1031
IL6ST	16.7251	22.3833	23.3242	23.6154	24.5717	24.933	0.245026	0.031	0.996	1032
SELK	28.9998	25.4764	28.9462	21.2242	23.294	23.8776	-0.27006	0.0311	0.996	1033
EPS15L1	8.70562	7.61262	7.44581	9.55284	8.36967	9.8134	0.238169	0.0311	0.996	1034
PEX2	3.69607	4.09985	4.09279	3.17384	3.2384	3.25579	-0.28199	0.0311	0.996	1035
ARMC4	0.451576	0.424275	0.464732	0.735313	0.677005	0.565012	0.578632	0.0312	0.997	1036
IDH1	35.0371	36.438	50.1602	28.7798	30.6793	39.3762	-0.28197	0.0312	0.997	1037
EGLN1	13.2261	14.9046	12.2915	15.6836	16.2038	14.9323	0.227024	0.0313	0.998	1038
NME1	104.108	91.4856	98.4841	75.1728	87.8852	86.4787	-0.22092	0.0313	0.998	1039
AIP	30.9068	27.6353	29.3376	23.681	24.4351	25.4115	-0.24114	0.0313	0.998	1040
C14orf142	4.16447	3.90529	3.21435	2.64887	3.12618	2.15299	-0.4929	0.0314	0.998	1041
ANKH	14.5416	14.8996	16.3188	16.5111	16.9142	19.009	0.212673	0.0315	1	1042
MPV17	41.1114	36.9769	36.8707	32.8277	34.0461	29.0601	-0.24411	0.0315	1	1043
LOC101928170	2.10451	1.49646	1.95191	1.54419	1.22161	1.34706	-0.41308	0.0315	1	1044
SMARCA4	75.3479	78.0071	77.4577	93.008	78.9027	91.3669	0.205739	0.0316	1	1045
RPS6	1950.87	1719.77	1995.17	1598.6	1719.43	1565.27	-0.1968	0.0316	1	1046
ITGA3	52.3036	42.6245	45.9424	61.3473	47.4383	55.6278	0.239286	0.0316	1	1047
TJP1	8.48212	11.4143	9.64845	12.0276	11.4302	11.1679	0.244482	0.0317	1	1048
CHRM3	0	0	0	0.004328	0.023358	0.004711	4.21113	0.0317	1	1049
USP53	1.96416	2.01971	2.35173	1.58671	1.53141	1.90334	-0.31889	0.0318	1	1050
RWDD3	4.38322	3.60122	4.51092	3.29876	2.75155	3.13388	-0.42479	0.0318	1	1051
EMC3	17.7659	20.2451	19.9697	15.8883	17.6035	15.109	-0.23766	0.0318	1	1052
C12orf29	10.0823	11.0313	10.6317	8.02073	10.2335	7.51972	-0.28379	0.0318	1	1053
TNXB	0.567767	0.797816	0.376973	0.653122	0.981861	0.779138	0.478181	0.0319	1	1054
COTL1	319.994	308.299	284.466	344.668	349.416	343.69	0.200622	0.032	1	1055
MYEOV2	26.1006	23.9675	26.7018	21.1242	22.2584	19.8863	-0.26136	0.032	1	1056
MEOX1	2.74812	2.47021	4.39941	3.60473	3.37358	6.53352	0.507384	0.032	1	1057
PROM1	0	0.040354	0.021451	0	0	0	-4.18366	0.0321	1	1058
TMEM9	35.6959	29.378	36.4172	27.8184	27.2524	30.6115	-0.22721	0.0322	1	1059
LY6D	0.318047	0.369449	0.261851	0	0.111806	0.11275	-1.99837	0.0322	1	1060
KIAA0040	5.35772	5.2786	5.64457	6.10343	6.20679	6.77534	0.245349	0.0322	1	1061
CTSC	28.462	22.8161	28.2168	22.1103	20.8849	24.2048	-0.22555	0.0323	1	1062
BOD1	21.2691	16.3109	21.1972	15.9489	16.7162	15.8268	-0.25922	0.0324	1	1063
LARP7	12.1565	7.60887	9.51681	7.48183	6.38309	9.01523	-0.34033	0.0325	1	1064
DYSF	0.717291	1.10966	0.79338	1.15707	1.46108	0.914949	0.445654	0.0325	1	1065
PRKCA	4.01666	4.27701	3.85702	5.1242	4.43893	4.49605	0.226401	0.0325	1	1066
LOC102723965	0.265242	0.042793	0.09099	0.035992	0	0	-2.94416	0.0327	1	1067
PRELP	0.008765	0	0.018042	0.042819	0.046221	0.031074	2.08852	0.0327	1	1068
RFTN2	0.185172	0.164311	0.190567	0.050253	0.081369	0.109408	-1.14005	0.0327	1	1069
FAM211A-AS1	168.272	175.863	176.805	134.64	162.461	148.685	-0.20847	0.0328	1	1070
USE1	27.5933	24.2877	22.0799	17.8074	21.5266	20.4936	-0.29175	0.0328	1	1071
ATP6V0A4	1.74916	2.01319	1.67255	2.37724	2.22718	2.31923	0.363611	0.0329	1	1072
LOC102724196	0	0.052174	0	0.175528	0.142105	0.023884	2.50742	0.0329	1	1073
TNC	0.086212	0.033382	0.01183	0.018718	0.010102	0.010188	-1.67988	0.033	1	1074
NOMO1	38.3542	23.5927	36.8014	29.4956	20.976	27.7536	-0.31752	0.033	1	1075
NDNL2	6.72857	4.70738	5.94886	7.32081	8.11744	6.50543	0.354568	0.0331	1	1076
INF2	24.4072	23.4726	24.9091	27.8215	26.7855	28.1552	0.201744	0.0331	1	1077
LINC00115	0.387356	0.187483	0.159457	0.473056	0.646809	0.446291	1.09262	0.0331	1	1078
ZBTB32	0.142632	0.023012	0.048929	0.193543	0.188027	0.210684	1.44998	0.0332	1	1079
LGMN	23.5724	14.9852	21.6039	16.4037	16.2021	15.944	-0.29063	0.0332	1	1080
SNCG	38.697	31.8925	55.8612	28.183	29.1503	40.971	-0.34456	0.0332	1	1081
CLEC18B	0.025192	0	0.025926	0.184597	0.044281	0.066982	2.40327	0.0332	1	1082
KIAA1644	5.07399	4.81102	4.96188	6.00001	5.08602	6.31411	0.244624	0.0333	1	1083
ABCA3	0.077027	0.044738	0.071344	0.125425	0.142158	0.102399	0.950991	0.0334	1	1084
LOC101928838	0	0	0.245332	0.6793	0.314257	0.422549	2.40804	0.0334	1	1085
DLG5-AS1	0.050778	0.049154	0.069676	0.192927	0.089252	0.150009	1.34671	0.0334	1	1086
CD320	155.206	104.174	135.932	109.962	94.6855	119.844	-0.26823	0.0334	1	1087
PPP1R15B	46.7584	75.9091	71.6607	67.1881	88.4702	81.0727	0.301115	0.0334	1	1088
FUNDC2	23.9239	23.4086	26.2328	19.6321	22.3716	20.4708	-0.21846	0.0335	1	1089
MATN2	5.54911	2.72162	4.70822	3.74482	3.08864	2.73222	-0.41802	0.0335	1	1090
RP11-307C12.11	1.24968	1.0753	1.57189	1.71835	2.0013	1.77208	0.513821	0.0336	1	1091
PRKG1	0.013374	0.019419	0	0.027221	0.041138	0.053338	1.80458	0.0338	1	1092
C15orf52	1.83872	1.31639	2.2668	2.11297	2.12093	2.75843	0.385816	0.0339	1	1093
KCNC4	4.71819	4.93192	4.61335	5.5282	5.74392	5.45023	0.245186	0.034	1	1094
C16orf72	14.9108	16.8168	15.0814	19.2693	16.6536	18.1919	0.224714	0.0341	1	1095
PRAME	11.5879	12.0931	9.88424	12.5226	14.6338	12.6139	0.259239	0.0343	1	1096
LOC100996425	2.06266	2.43781	1.62909	1.24974	1.49658	1.59424	-0.48731	0.0344	1	1097
SMOX	5.87148	4.75934	5.37347	4.31719	4.46376	3.90727	-0.31702	0.0344	1	1098
RP11-356I2.4	0.389426	0.502627	0.374054	0.591838	0.821387	0.690271	0.738907	0.0345	1	1099
FAM222B	5.63762	6.07136	6.03352	7.29725	6.21346	7.29062	0.245469	0.0345	1	1100
PGBD4	0.330122	0.170433	0.226493	0.609218	0.502884	0.253566	0.929268	0.0345	1	1101
TRIM23	1.87396	2.05916	1.99371	2.3298	2.64843	2.43514	0.338364	0.0346	1	1102
TNFAIP2	18.5853	17.4112	19.0387	22.5927	19.1471	21.3881	0.214832	0.0346	1	1103
GHDC	6.54707	6.99678	6.12692	8.17326	8.57708	6.88558	0.281128	0.0347	1	1104
TOMM7	193.778	191.637	178.261	156.22	174.387	149.103	-0.21659	0.0347	1	1105
MYLK3	1.40441	0.929868	3.47254	1.06917	0.496909	1.78351	-0.7695	0.0347	1	1106
KLHL38	0.114846	0.111173	0.118192	0.224409	0.181678	0.366425	1.15959	0.0347	1	1107
CREBBP	14.0232	20.4613	17.1451	21.873	20.2252	18.9462	0.257688	0.0347	1	1108
TNFSF9	27.9252	33.3804	31.1025	30.5602	37.4768	40.7129	0.249215	0.0349	1	1109
C1QL4	0.074114	0.095657	0	0.181021	0.108557	0.262737	1.64425	0.0349	1	1110
AKAP6	0.05401	0.104565	0.101061	0.131919	0.129453	0.169711	0.741352	0.035	1	1111
RNF111	4.13117	5.17023	5.07071	5.72888	5.19065	6.04577	0.25516	0.035	1	1112
C1QTNF8	0.07489	0.028998	0.092486	0.012194	0.026327	0	-2.17584	0.035	1	1113
NRIP1	2.53349	2.37762	3.15202	2.23699	2.21087	2.11885	-0.27668	0.0351	1	1114
AKT1S1	85.6066	91.6622	73.2224	97.3643	99.0669	92.8889	0.222561	0.0351	1	1115
SPRYD3	20.9488	24.9273	19.482	24.4786	27.1573	24.7652	0.239564	0.0351	1	1116
RNU5E-1	0	0	0	0.698056	0.753513	0.759878	3.9964	0.0352	1	1117
LETM2	1.26598	2.12903	1.26974	2.08764	2.41378	1.75907	0.436759	0.0352	1	1118
ARHGAP1	22.7242	28.2598	19.3337	28.9752	30.1713	24.9811	0.272835	0.0353	1	1119
MID2	0.088627	0.20458	0.210481	0.238671	0.317547	0.253767	0.699023	0.0353	1	1120
SOGA1	3.7884	7.2722	8.11041	8.50583	6.69479	9.65291	0.39177	0.0353	1	1121
LOC284454	6.18274	2.53318	7.04355	6.36829	6.77313	8.99667	0.511367	0.0353	1	1122
CYP26B1	4.1487	3.61545	3.72046	4.74299	4.82313	4.15938	0.274273	0.0354	1	1123
LAMP2	10.3845	8.44267	11.1735	8.5387	8.16163	8.62548	-0.22616	0.0354	1	1124
ARHGAP17	21.8462	22.5495	21.627	25.3093	23.3481	26.8139	0.208231	0.0354	1	1125
SLC16A5	3.96313	4.06958	4.68605	5.01158	5.16624	4.92162	0.265373	0.0355	1	1126
SNORA38B	0.772951	0.748228	0.397735	0	0	0	-3.93812	0.0355	1	1128
LPHN3	0.016213	0.015695	0.008343	0	0	0	-3.93812	0.0355	1	1128
LIN28B	0.01839	0.017802	0.009463	0	0	0	-3.93812	0.0355	1	1128
DENND2D	0.040232	0	0	0.043674	0.05893	0.095085	2.17871	0.0356	1	1130
ZNHIT6	14.1916	15.6145	14.0265	17.9329	15.9561	16.3591	0.21279	0.0356	1	1131
BCL9L	27.2204	36.6975	28.9125	35.1886	38.3571	34.9313	0.239609	0.0357	1	1132
IL18R1	2.16792	2.33766	1.58153	3.20612	3.02672	1.9092	0.435496	0.0359	1	1133
KCNN3	0.003854	0	0	0.009413	0.013548	0.010247	2.74659	0.0359	1	1134
LOC101929155	0.022444	0.10863	0	0	0	0	-4.18219	0.0361	1	1135
MACROD2	0	0.048348	0.01028	0	0	0	-4.18236	0.0361	1	1136.5
TTPA	0	0.092201	0.019605	0	0	0	-4.18236	0.0361	1	1136.5
PFN2	0.266459	0.234487	0.673091	0.631101	0.638662	0.772867	0.822104	0.0361	1	1138
COX7A1	0	0	0	0	0.176512	0.237337	4.21303	0.0361	1	1139
CRYBB2	0.262963	0.381828	0.33828	0.428189	0.635534	1.22354	1.20192	0.0361	1	1140
NDUFB2	113.469	109.94	118.79	85.9216	100.537	103.213	-0.22449	0.0362	1	1141
RHOBTB1	4.27092	4.1607	4.6385	3.49942	3.64965	3.70464	-0.25115	0.0362	1	1142
SHKBP1	33.5483	31.898	28.8263	34.3547	38.2259	35.9248	0.217933	0.0362	1	1143
ANXA11	36.2227	37.4879	32.1351	39.3844	40.2758	41.5483	0.210081	0.0363	1	1144
PICK1	8.46687	6.24672	7.85004	5.81282	5.45678	6.99013	-0.28907	0.0363	1	1145
ARMC5	8.96166	8.7713	8.11725	9.14258	10.9179	9.98753	0.232224	0.0364	1	1146
PLEC	77.2388	112.483	80.0779	127.35	112.631	87.3342	0.294596	0.0364	1	1147
ZNF319	5.01242	5.05104	5.95749	5.65195	6.32172	6.99239	0.259915	0.0364	1	1148
CDK6	10.9773	17.5678	12.2786	18.0513	17.2552	14.4119	0.299399	0.0364	1	1149
RAMP1	0.11212	0.162801	0.057693	0.228211	0.689755	0.198737	1.68851	0.0366	1	1150
EHHADH	0.050964	0.111001	0.144234	0.03112	0.022395	0.056459	-1.42792	0.0366	1	1151
UQCRHL	135.881	107.027	146.769	110.089	103.168	112.948	-0.23813	0.0366	1	1152
HADH	20.0667	17.0794	19.7219	16.3555	15.4867	16.0665	-0.23002	0.0366	1	1153
SPRED2	4.70398	5.42726	4.93035	5.70232	5.70532	6.20733	0.240772	0.0367	1	1154
BTG1	9.47262	9.89772	8.58191	10.5256	11.5342	10.4144	0.231472	0.0367	1	1155
ATP5O	150.133	134.18	155.419	114.091	133.612	127.561	-0.21172	0.0367	1	1156
PCCB	36.3038	28.6642	39.0943	29.0775	28.1323	30.2724	-0.23213	0.0367	1	1157
ESCO1	2.47005	0.88203	2.54202	1.48369	1.02268	1.40104	-0.56831	0.0368	1	1158
TRIO	18.7665	18.0035	21.4176	26.1296	18.8888	22.7574	0.237921	0.0368	1	1159
CRISPLD2	0.620848	0.784343	0.508983	0.891001	0.943291	0.811367	0.478609	0.0369	1	1160
S100P	109.732	114.646	137.738	93.0858	118.151	86.8794	-0.26144	0.0369	1	1161
PPP1R18	16.7609	15.6449	14.6008	18.8842	17.2551	17.8138	0.214421	0.0369	1	1162
NDUFB6	58.2434	44.7373	60.733	44.3323	46.6566	45.0552	-0.24856	0.037	1	1163
PIM1	4.74556	5.17711	5.50399	6.4241	6.85172	5.42419	0.295824	0.037	1	1164
PLEKHG1	0.556502	0.648891	0.735419	0.525165	0.416828	0.476395	-0.43277	0.0371	1	1165
VASP	57.4777	58.6276	53.0039	62.4733	65.9336	64.4434	0.204761	0.0371	1	1166
TRND	9.00261	9.44088	13.8973	0.610799	5.27459	7.97872	-1.21099	0.0372	1	1167
HEXIM1	26.9627	27.8547	26.8375	30.0072	30.1892	32.5796	0.199592	0.0372	1	1168
MFSD12	137.5	136.145	139.46	161.211	162.537	144.658	0.198384	0.0372	1	1169
LOC101927809	1.63454	2.33175	1.94776	1.12066	1.28529	0.991173	-0.77959	0.0373	1	1170
SHC1	38.6103	44.4695	38.4191	45.3626	47.2288	46.2502	0.207631	0.0373	1	1171
TM2D3	7.70076	6.27968	7.8797	5.56905	5.23581	6.72715	-0.30174	0.0374	1	1172
KLHL36	2.97854	3.50428	3.27416	4.13052	3.9754	3.43461	0.259252	0.0375	1	1173
PPP1R36	0	0	0	0.085111	0.030624	0.061766	3.99282	0.0375	1	1174
DTX2	7.55713	7.95572	7.64116	8.29341	9.4464	9.4529	0.247027	0.0375	1	1175
HOXA2	0	0	0	0.07008	0.050432	0.025429	3.99335	0.0375	1	1176
YLPM1	5.99232	8.11557	6.90579	7.98582	8.4892	8.05675	0.238609	0.0375	1	1177
SRD5A1P1	0	0	0	0.038547	0.062414	0.02098	3.99693	0.0377	1	1178
ST3GAL5	0.108148	0.209377	0.143098	0.037736	0.040734	0.10954	-1.27202	0.0378	1	1179
PRICKLE2	0	0	0	0.004723	0.015295	0.010283	3.99998	0.0379	1	1180
RNF144B	1.02739	1.37426	1.30724	1.62731	1.61705	1.47343	0.363716	0.0379	1	1181
NHS-AS1	0.133198	0.386813	0.137079	0	0	0	-3.93695	0.0379	1	1182
ZNF213	5.82861	7.23428	6.57748	7.4588	7.96261	7.78692	0.256162	0.038	1	1183
GPRC5B	0.292628	0.121401	0.172088	0.215557	0.355145	0.493993	0.866016	0.038	1	1184
EFNA1	26.6006	18.648	23.3755	18.5125	19.364	18.9463	-0.25484	0.0381	1	1185
IL16	0	0	0	0.009328	0.025174	0	4.2082	0.0381	1	1186
RCN2	33.3273	23.8093	36.5215	24.2574	22.1698	29.6964	-0.28126	0.0381	1	1187
MIR6772	0.797106	0.77161	2.46099	0	0	0	-3.93966	0.0381	1	1188
PHLDB1	5.38328	4.88693	5.20849	6.09589	5.78611	5.92458	0.218813	0.0382	1	1189
BHLHE41	5.29042	4.75541	4.97232	6.47189	5.55088	5.77718	0.262226	0.0382	1	1190
CNTROB	8.62602	9.04595	9.39748	10.059	9.62422	11.6864	0.228173	0.0383	1	1191
C6orf48	71.3021	61.5566	74.8446	52.9805	63.7582	58.1983	-0.23018	0.0383	1	1192
RPL38	1515.09	1390.41	1510.48	1211.6	1373.27	1225.59	-0.1957	0.0384	1	1193
N4BP2L2-IT2	0.08346	0.070692	0.139573	0.059456	0.018337	0.036984	-1.28967	0.0385	1	1194
NDUFS5	421.966	374.654	435.823	346.75	364.326	349.191	-0.19966	0.0385	1	1195
ARHGAP19	3.19014	3.08811	3.16044	2.50027	2.50555	2.73795	-0.2698	0.0385	1	1196
KIAA1731	3.60156	2.28354	3.85579	2.60874	2.50002	2.5994	-0.31738	0.0386	1	1197
UBE2F	8.0461	8.31887	5.91775	8.28286	11.6806	7.9897	0.340622	0.0387	1	1198
STUB1	89.9924	78.7293	82.1272	98.8062	93.5862	93.276	0.204028	0.0387	1	1199
PDPK1	7.07696	8.11923	8.77384	9.9961	8.61401	9.078	0.225688	0.0387	1	1200
HOOK1	1.0759	1.25811	1.30212	1.60475	1.48262	1.47226	0.343779	0.0388	1	1201
ICA1L	0.011389	0.016536	0.035161	0	0	0.010093	-2.44144	0.0388	1	1202
DOPEY2	1.15884	1.34234	1.3132	1.60604	1.48188	1.58095	0.307758	0.0388	1	1203
NAPRT1	65.9328	60.2282	54.9674	68.4597	70.0549	68.8678	0.210434	0.0389	1	1204
CAMK2D	1.46165	1.784	1.39796	2.07607	2.05251	1.66855	0.335522	0.039	1	1205
SETX	5.38238	5.30487	6.04234	5.17099	4.54278	4.46691	-0.22019	0.039	1	1206
N4BP2L2	3.58376	3.67728	4.29672	3.12201	2.90547	3.46996	-0.26619	0.039	1	1207
C17orf70	12.9551	13.8283	12.9114	13.7754	15.4654	16.5142	0.219605	0.0391	1	1208
SOCS6	4.60977	4.66065	4.65622	5.43505	5.20663	5.52297	0.230982	0.0392	1	1209
JAG2	9.60844	7.80312	10.7522	11.3748	9.87348	11.6306	0.241688	0.0392	1	1210
TRIM16L	18.5094	20.5317	20.7657	15.4997	18.0602	17.5106	-0.21173	0.0393	1	1211
PPFIBP2	0.313032	0.211196	0.390488	0.15446	0.125048	0.260616	-0.73966	0.0393	1	1212
HIST1H4H	4.77411	4.48937	8.0015	3.6648	3.71619	3.62669	-0.62415	0.0394	1	1213
SRD5A1	35.6526	43.4747	41.1902	42.592	48.6216	46.9671	0.21551	0.0394	1	1214
CCNA1	0.044322	0.042904	0.091227	0.018043	0	0	-2.78003	0.0395	1	1215
ATXN7L2	5.06209	5.64378	5.37173	4.12136	4.15451	4.69584	-0.29472	0.0395	1	1216
IFT52	7.38731	6.85794	7.54021	5.05314	5.8537	6.4398	-0.31345	0.0395	1	1217
SNX5	25.1863	20.1456	25.9821	19.2476	19.013	21.7348	-0.2321	0.0397	1	1218
ATP5F1	152.493	137.588	169.583	113.888	133.594	143.618	-0.21617	0.0398	1	1219
SH2D3A	14.5934	14.2467	13.6358	16.644	16.84	15.6449	0.226082	0.0398	1	1220
NBPF19	1.82566	1.11011	1.76043	1.40519	1.02133	1.21691	-0.34557	0.0399	1	1221
PDXK	37.5995	39.124	42.5781	42.8436	43.1426	49.2694	0.197282	0.04	1	1222
CERCAM	13.3351	8.83884	11.087	10.0975	7.52815	9.24515	-0.2902	0.04	1	1223
TMTC1	8.18684	9.02181	9.68998	10.2255	10.2057	10.1693	0.203195	0.0401	1	1224
IL34	0.026612	0	0.082161	0.108332	0.070163	0.259437	1.9562	0.0402	1	1225
MYO1C	59.3512	65.068	67.6972	71.6163	69.7774	75.6999	0.192713	0.0403	1	1226
GCHFR	34.5584	32.8297	43.9595	30.0003	28.485	32.9108	-0.26645	0.0403	1	1227
HNRNPU	207.718	234.703	192.044	251.821	231.656	237.456	0.199103	0.0403	1	1228
SFPQ	76.9734	88.0938	74.1818	95.9385	91.315	85.3871	0.204017	0.0404	1	1229
POLR2K	47.81	45.7213	47.1482	36.9147	41.7866	40.7427	-0.22013	0.0405	1	1230
LINC00035	0.539268	0	0.443984	0	0.094787	0	-2.94134	0.0406	1	1231
TSHZ2	0.537083	0.515995	0.635848	0.802215	0.557187	0.798103	0.371327	0.0407	1	1232
CCDC71	13.3731	13.1089	14.3712	9.51256	12.5694	11.5277	-0.26551	0.0408	1	1233
TCF7L1	0.061114	0.059159	0.141512	0.186587	0.120846	0.257275	1.11888	0.0408	1	1234
LOC102724184	0.50913	0.394276	1.15272	1.07774	1.34234	1.8049	1.05031	0.0408	1	1235
EIF3H	170.209	148.73	169.362	130.727	136.296	152.447	-0.20304	0.041	1	1236
SOAT1	20.7486	27.5834	23.3554	26.9823	30.0701	26.1612	0.230829	0.0411	1	1237
COL17A1	0.15459	0.061619	0.046792	0.155476	0.239754	0.12089	0.978238	0.0411	1	1238
MMP12	0.081537	0.105238	0.167824	0.066384	0	0	-2.18148	0.0411	1	1239
NUCB1	55.8018	31.7859	41.7321	38.9093	30.2486	34.4136	-0.30291	0.0412	1	1240
TNIP1	34.3756	31.9286	29.8489	35.7742	37.177	36.5331	0.202665	0.0412	1	1241
RPS14	540.837	560.735	639.176	464.484	542.562	493.006	-0.19703	0.0413	1	1242
CD109	14.4847	11.7959	19.3276	14.2402	10.0169	12.4403	-0.29296	0.0413	1	1243
PAQR5	8.66832	11.9993	7.62721	11.0517	13.2799	10.1659	0.299362	0.0414	1	1244
ASPRV1	0.187468	0.181472	0.289395	0.400653	0.3707	0.415367	0.864182	0.0414	1	1245
FBXL17	1.46209	2.34804	1.72669	2.19732	2.46457	2.154	0.313776	0.0415	1	1246
MAOA	0.056287	0.054487	0.08689	0.114567	0.164892	0.108085	0.981094	0.0415	1	1247
MKKS	11.6942	11.5207	10.1657	9.36534	9.88533	8.69801	-0.24061	0.0416	1	1248
LINC00162	14.7656	15.3772	16.132	17.3202	21.8328	17.3657	0.305293	0.0416	1	1249
LOC102723600	0.187039	0.22632	0.433098	0.7614	0.534228	0.455857	1.06699	0.0417	1	1250
HIST1H2AL	0.325626	1.47098	0.781931	0.353484	0.286175	0.288592	-1.42634	0.0417	1	1251
CAPRIN2	1.61986	1.12899	1.57814	2.12771	1.61342	1.79932	0.376671	0.0418	1	1252
CLK2P	0.112615	0.054507	0.057948	0.183375	0.148457	0.27447	1.40368	0.0418	1	1253
BCL7A	6.16738	6.28923	5.31513	7.33617	6.8929	6.74417	0.254026	0.0418	1	1254
ANKRD26	0.927055	0.674349	1.21877	0.794039	0.499203	0.759878	-0.43525	0.0418	1	1255
NUMA1	14.0039	13.8861	14.7074	17.1534	14.3103	17.0926	0.20519	0.0419	1	1256
PABPN1L	0	0	0	0.03173	0.034251	0.13816	3.99891	0.0419	1	1257.5
LOC101928085	0	0	0	0.051918	0.056043	0.226064	3.99891	0.0419	1	1257.5
MAP3K8	3.45535	2.43504	3.24309	2.21682	2.50225	2.42539	-0.33653	0.042	1	1259
DGCR6L	21.2108	21.2221	19.2835	22.6613	25.7879	23.8138	0.24264	0.042	1	1260
LAMB2	6.70184	4.62541	6.418	5.61372	4.35372	4.32043	-0.29244	0.042	1	1261
OR1F2P	0	0	0	0.042167	0.182067	0.045901	4.00052	0.042	1	1262
RSPH9	0.405201	0.431464	0.291904	0.19794	0.142443	0.143646	-1.17998	0.0421	1	1263
KLHDC7B	0.835749	1.73361	0.473932	0.499912	0.764472	0.559302	-0.73489	0.0421	1	1264
ATP6V1F	69.8097	68.0604	68.3092	55.413	61.4067	59.5458	-0.20943	0.0421	1	1265
ECI2	69.6954	70.0091	67.2868	55.7928	65.7547	55.5315	-0.20888	0.0422	1	1266
RPLP1	2712.75	2560.97	2763.79	2255.75	2505.54	2236.71	-0.18265	0.0422	1	1267
NMT2	0.918004	0.839815	0.903222	1.17449	1.18801	1.07288	0.385612	0.0422	1	1268
PDLIM7	38.8044	40.8164	35.6233	42.5011	45.2869	43.6441	0.204618	0.0423	1	1269
SCAF4	9.67955	10.3416	9.53112	8.97041	7.42508	8.50453	-0.23143	0.0423	1	1270
SPARC	0.184733	0.041267	0.116994	0.080986	0.012489	0.012594	-1.58682	0.0423	1	1271
ACAT1	44.7972	31.3477	36.7041	32.6404	27.5303	33.7517	-0.24871	0.0423	1	1272
TRNT	95.846	54.6207	116.139	50.3447	54.3443	80.1499	-0.50944	0.0423	1	1273
TBC1D17	9.80252	9.65049	10.0881	11.4109	10.8144	12.1627	0.235189	0.0425	1	1274
ETV4	10.6242	13.9153	6.8645	14.1557	14.6307	11.4301	0.368426	0.0425	1	1275
C20orf194	0.014149	0.034241	0.021842	0.00576	0.006217	0	-2.30851	0.0426	1	1276
TRIM47	55.7981	55.0333	49.5952	61.9498	62.8899	57.9306	0.203798	0.0427	1	1277
SPDYC	0.05784	0.16797	0.2381	0	0	0.051262	-2.77546	0.0427	1	1278
PFN4	0.037649	0.14578	0.116239	0	0.033088	0	-2.77365	0.0427	1	1279
SRP19	20.3342	18.4277	19.152	15.5267	17.8256	15.9637	-0.2154	0.0428	1	1280
SSTR5-AS1	0.017387	0.050494	0.08947	0.240656	0.076404	0.10787	1.43999	0.0429	1	1281
HOXC-AS2	1.21464	1.56772	2.81256	2.80192	3.02452	3.22948	0.71402	0.0431	1	1282
POLD3	9.34135	6.95743	7.94256	7.05018	6.8873	6.15883	-0.25278	0.0431	1	1283
VASN	29.3072	29.4433	30.4229	32.8456	37.2925	31.4846	0.205655	0.0432	1	1284
GRAMD1B	8.92544	9.49468	6.7606	11.124	12.3847	7.48552	0.315588	0.0432	1	1285
VMA21	18.3334	19.8742	17.759	15.5579	17.0684	15.3318	-0.20715	0.0432	1	1286
RTN4	61.5883	66.3393	62.4582	73.1575	69.8332	71.5011	0.187834	0.0432	1	1287
MRPL11	53.7724	51.6711	49.808	42.2445	47.7768	43.3673	-0.20308	0.0433	1	1288
NOP56	106.519	79.2876	108.641	78.7126	79.998	89.7039	-0.22774	0.0433	1	1289
LOC102724382	0.262963	0.169701	0.45104	0	0.077034	0.077685	-2.30833	0.0433	1	1290
MAN1A1	4.16631	4.65203	4.60644	5.21417	4.87327	5.62281	0.2424	0.0434	1	1291
SEMA6B	0.168238	0.212966	0.119865	0.252873	0.329829	0.275268	0.778638	0.0434	1	1292
PLEKHO2	2.97506	2.81355	2.72311	3.65002	3.02428	3.70596	0.301682	0.0434	1	1293
RNF181	27.7415	29.0356	27.63	23.5035	25.439	22.2792	-0.22869	0.0435	1	1294
SLC16A3	395.046	424.094	373.769	449.666	470.613	425.495	0.189653	0.0435	1	1295
NAAA	0.018213	0.035261	0	0.103799	0.064026	0.064567	1.99675	0.0436	1	1296
CAPN15	14.1502	12.7664	14.6629	16.4977	14.7401	15.8989	0.198196	0.0437	1	1297
RBX1	55.4068	62.8462	58.0062	49.0986	53.9889	46.3106	-0.22223	0.0438	1	1298
UQCRB	31.3325	26.4101	29.9738	24.5409	25.8749	25.0643	-0.19978	0.0438	1	1299
KIN	1.85938	1.59399	2.01896	1.52025	1.44715	1.38955	-0.30958	0.0439	1	1300
NDUFA6	69.7145	60.1439	70.8587	54.1981	58.7311	59.1508	-0.20507	0.044	1	1301
ZNF705E	0.029651	0.014351	0	0.048282	0.091206	0.052558	2.00342	0.0441	1	1302
NGEF	1.27426	1.26219	1.28089	1.45967	1.82305	1.66774	0.389767	0.0441	1	1303
MTL5	0.519515	0.396223	0.356434	0.551143	0.52575	0.676691	0.475046	0.0442	1	1304
CCDC59	21.5584	16.933	19.6879	15.8374	17.4812	15.1141	-0.2469	0.0442	1	1305
SNORD3C	0.705274	1.36543	1.93552	0.382805	0.206609	0.625061	-1.64035	0.0442	1	1306
LOC101928555	3.39286	3.93334	3.09445	4.03599	4.7673	4.15935	0.328495	0.0444	1	1307
PPT1	89.3414	78.6941	93.4273	74.6887	69.8332	80.6233	-0.19894	0.0444	1	1308
TOR4A	14.1924	15.2191	13.1349	17.4855	16.7921	14.7894	0.221693	0.0445	1	1309
TUBGCP4	10.6982	14.5915	13.0758	14.8854	15.1384	14.5738	0.233054	0.0445	1	1310
ATP5C1	160.599	147.719	165.964	125.797	138.993	144.539	-0.19603	0.0445	1	1311
SLC12A5	0.2691	0.157874	0.3189	0.106226	0.071666	0.238494	-0.82296	0.0445	1	1312
MARCKS	26.3333	32.738	25.4373	32.9527	32.8553	31.7321	0.221415	0.0446	1	1313
ACTN1	79.153	87.4853	67.6795	99.4699	93.1096	79.7037	0.231951	0.0447	1	1314
SFXN5	1.70928	1.48739	1.37545	1.36203	0.934875	1.20062	-0.36975	0.0447	1	1315
INSIG1	7.27394	7.57447	8.71961	6.67399	6.50656	6.46101	-0.24487	0.0447	1	1316
MEF2BNB-MEF2B	0.045508	0.110132	0.140502	0.222307	0.139981	0.32266	1.20496	0.0448	1	1317
ASPG	0.012618	0.036643	0.012986	0.041093	0.077625	0.089464	1.66404	0.0449	1	1318
FAM211A	0.108581	0.052554	0.242112	0.338876	0.174947	0.304733	1.04696	0.045	1	1319
JAZF1-AS1	0.085452	0	0.307795	0.034786	0	0	-2.94592	0.045	1	1320
MAGEA11	0.24491	0.118538	0.201636	0.099698	0.086095	0	-1.5195	0.045	1	1321
NPC2	33.2218	13.49	24.7566	18.8087	15.1634	19.0776	-0.41103	0.0451	1	1322
RICTOR	5.49202	8.65513	8.33879	9.23658	8.96308	8.52618	0.266453	0.0451	1	1323
EPM2AIP1	1.06981	1.2281	1.88437	1.60241	1.75985	1.92666	0.358479	0.0452	1	1324
MICAL2	4.98315	6.55471	3.99171	7.07583	7.21042	4.99904	0.326755	0.0453	1	1325
NPR3	23.351	28.2155	29.9971	30.1718	30.8174	31.9528	0.205358	0.0453	1	1326
TMA7	209.128	196.466	201.727	178.158	166.264	180.656	-0.19386	0.0454	1	1327
TRAPPC3L	0.091671	0.044369	0.235854	0	0	0.040622	-2.77768	0.0454	1	1328
ST6GALNAC1	0.018797	0.036391	0.096723	0	0.01652	0	-2.77603	0.0455	1	1329
LOC100506498	0.127325	0.328673	0.480459	0.725642	0.484894	0.639448	0.996223	0.0455	1	1330
HOXA13	0.649353	0.66787	0.814456	1.04084	0.784685	1.25891	0.548473	0.0456	1	1331
PELP1	63.9719	67.7327	54.9505	71.0365	72.7633	69.385	0.206367	0.0456	1	1332
CELSR3	0.592799	0.483014	0.724183	0.420135	0.386048	0.544276	-0.39637	0.0456	1	1333
C1QTNF1-AS1	1.21464	1.99373	1.30438	0.601947	0.881829	1.21691	-0.73362	0.0456	1	1334
LOC643387	0	0.055695	0.039474	0	0	0	-3.93713	0.0456	1	1335.5
FBXO16	0	0.109985	0.077953	0	0	0	-3.93713	0.0456	1	1335.5
SUMF2	44.1409	25.5505	37.1507	31.073	25.0328	30.2016	-0.29	0.0457	1	1337
TRAPPC9	4.10396	4.76007	4.42899	5.49055	5.15991	4.79718	0.233325	0.0457	1	1338
LINC00571	0.097917	0.094785	0.10077	0.318882	0.344215	0.520684	1.90461	0.0457	1	1339
LOC101927466	0	0.375537	0.598872	0	0	0	-3.93848	0.0457	1	1340
POLRMT	52.6945	47.3412	44.7559	57.9552	53.6109	53.1636	0.201905	0.0457	1	1341
YWHAEP1	2.48376	2.89058	2.90077	3.3173	3.85063	3.41322	0.370488	0.0457	1	1342
MCC	1.31422	1.52029	1.9979	1.24758	1.19334	1.39674	-0.31382	0.0457	1	1343
RELL2	0	0.118141	0.071772	0.099364	0.22984	0.185425	1.40798	0.0458	1	1344
TNNT2	0.110581	0	0.075869	0	0	0	-3.94065	0.0458	1	1345
C11orf45	0.026385	0	0.04073	0	0	0	-3.94083	0.0458	1	1346
LYRM7	3.892	3.60855	3.96314	2.8679	3.11017	3.55851	-0.25007	0.0458	1	1347
ANO2	0.085801	0.094922	0.075686	0.199588	0.140039	0.152085	0.945559	0.0461	1	1348
RWDD1	31.5447	30.0681	28.7979	24.1587	28.2269	24.3721	-0.22024	0.0461	1	1349
LINC00941	0.053841	0.078179	0.027705	0.153425	0.236591	0.095436	1.55416	0.0461	1	1350
DUSP5	6.11451	5.2157	3.71744	7.31123	7.00532	4.90043	0.368321	0.0461	1	1351
NPC1L1	0.019427	0.056416	0.019993	0.007908	0	0.008609	-2.30799	0.0462	1	1352
NR2F2	7.5395	7.83986	7.23501	8.30687	8.35043	9.23494	0.210007	0.0462	1	1353
ABHD2	5.76144	7.68336	6.23775	7.7908	7.95608	7.14766	0.233431	0.0463	1	1354
CITED1	0	0.080912	0	0.11342	0.073458	0.197543	2.0933	0.0463	1	1355
IFITM3	502.205	469.213	415.686	391.281	423.306	375.171	-0.20597	0.0463	1	1356
TLE3	25.0759	30.9978	25.3229	29.57	31.769	31.9995	0.211926	0.0464	1	1357
KIAA1522	24.5016	27.5356	24.7614	28.6474	29.101	29.2139	0.194682	0.0464	1	1358
MITF	9.76384	9.54814	10.2109	11.4636	10.7663	11.2184	0.196913	0.0464	1	1359
EPS8L1	5.87454	6.15762	5.17407	8.52401	6.0655	6.32435	0.298001	0.0464	1	1360
HSBP1	59.4788	53.6287	63.1122	48.1331	51.3709	52.6232	-0.19502	0.0465	1	1361
SNORD62A	0	1.14844	0	0.965915	2.0853	3.68011	2.31831	0.0466	1	1362
B3GNT2	5.8642	6.84429	8.02126	7.82641	8.36663	8.37151	0.262604	0.0466	1	1363
LOC102723949	0.288219	0.1395	0.296616	0.351986	1.13985	0.894037	1.66449	0.0467	1	1364
NBR1	20.5379	21.6523	18.8827	23.9421	23.0849	22.3671	0.199672	0.0467	1	1365
BZW2	112.306	108.762	105.002	91.896	100.428	89.6193	-0.19356	0.0468	1	1366
GAS6	0.091495	0.063263	0.121063	0.170266	0.160819	0.19693	0.948011	0.0469	1	1367
PDZD8	8.39892	9.84543	10.917	11.0627	10.6676	11.9609	0.225272	0.0469	1	1368
MARC2	4.81004	4.61874	4.65821	5.78499	5.47393	5.24587	0.245336	0.0469	1	1369
UQCRH	306.928	270.557	341.509	245.218	260.886	282.812	-0.20285	0.0469	1	1370
S100A9	1.32621	2.13965	0.636928	0.143967	1.32093	0.235075	-1.26673	0.047	1	1371
ARSJ	1.4458	1.79804	1.84958	2.19893	1.98537	2.09112	0.318127	0.047	1	1372
ZNF195	4.90343	3.5963	4.82138	3.80315	3.15699	3.7526	-0.29579	0.047	1	1373
SDHAF2	39.8828	35.7713	42.8967	32.1303	34.3887	34.4566	-0.2141	0.047	1	1374
DYRK4	0.298441	0.379175	0.307136	0.637822	0.491781	0.42981	0.677838	0.047	1	1375
TIFA	3.453	3.39077	3.8953	2.62209	2.97629	2.98672	-0.30619	0.0471	1	1376
CHPF2	18.331	19.9117	21.3532	20.5172	24.1483	23.2072	0.204268	0.0471	1	1377
PKN1	24.873	22.1247	18.8843	27.0185	24.5186	24.6969	0.225421	0.0471	1	1378
EHD2	40.4104	51.5188	38.116	54.5254	50.3382	46.6635	0.235263	0.0472	1	1379
FOXO1	2.2938	2.4528	2.14103	2.56966	2.92226	2.75784	0.274724	0.0472	1	1380
DBT	4.78945	4.29964	5.60177	4.20515	4.10323	4.15022	-0.21911	0.0473	1	1381
NOMO3	35.5425	22.2544	31.0189	28.129	19.5188	24.3034	-0.28563	0.0473	1	1382
THPO	0	0.09017	0	0	0	0	-4.18107	0.0474	1	1383.5
FGG	0	0.149495	0	0	0	0	-4.18107	0.0474	1	1383.5
PSME1	56.1983	40.602	50.3672	43.2928	40.2785	40.0445	-0.23372	0.0475	1	1385
ZC3HAV1L	4.09961	7.91467	7.20557	9.00067	7.00342	8.49142	0.366201	0.0476	1	1386
HDAC9	0.0794	0.033627	0.081714	0.096967	0.091587	0.149536	0.810633	0.0476	1	1387
KCNJ15	0.014744	0	0.007587	0.048017	0.019437	0.026135	1.99168	0.0476	1	1388
GDPD5	4.30192	4.16432	4.53411	4.72228	4.7976	5.99506	0.270145	0.0477	1	1389
RPS8	2181.48	1900.79	2069.29	1730.01	1933.97	1683.33	-0.18499	0.0478	1	1390
ALMS1-IT1	0.548857	0.419448	0.297288	0.188151	0.330035	0.102407	-1.00312	0.0479	1	1391
BAG6	73.7947	82.0151	71.9288	86.2873	86.6247	84.0338	0.189499	0.0479	1	1392
DNAJB4	19.6926	24.1235	24.0937	24.0371	26.5897	27.0709	0.210316	0.0479	1	1393
RAB27B	4.45006	7.35686	4.91767	6.53135	7.89838	6.08222	0.308362	0.0479	1	1394
SF3B4	86.112	94.8644	81.0278	99.5601	102.712	94.9664	0.197385	0.0479	1	1395
TMEM8A	18.2794	18.6402	17.7923	19.8015	21.0926	21.0605	0.194861	0.0479	1	1396
KPNA7	0.088876	0.028678	0	0.241198	0.078108	0.13128	1.87071	0.048	1	1397
METRN	50.8279	43.5041	49.5202	53.4394	52.6348	58.0478	0.206627	0.0481	1	1398
AACS	13.8992	13.6326	12.5694	11.5907	11.8247	10.675	-0.21824	0.0482	1	1399
GATA5	0.136247	0.075365	0.080124	0.015847	0.017106	0.051751	-1.70733	0.0482	1	1400
PDIA3P1	53.7612	26.8207	38.4691	35.3408	24.8841	32.5902	-0.34177	0.0484	1	1401
DPM3	23.6888	27.2645	23.4191	18.9069	23.2776	17.1097	-0.31104	0.0484	1	1402
ICT1	86.0113	73.9341	82.0068	71.3503	71.9181	63.6785	-0.20781	0.0484	1	1403
ZNF544	9.42728	8.71797	9.74678	7.50977	8.22128	7.87876	-0.2235	0.0485	1	1404
DMTN	3.40566	3.73086	4.08181	4.09638	4.21243	5.15475	0.27862	0.0486	1	1405
HOXD4	0.111435	0.021574	0.091745	0.127016	0.176281	0.256778	1.30729	0.0486	1	1406
RP11-320G24.1	0.163404	0.237266	0.117715	0.31929	0.287214	0.304122	0.814751	0.0486	1	1407
PIP5K1C	6.67987	6.47366	6.81904	7.88833	7.44642	7.407	0.204286	0.0487	1	1408
RPRD2	11.6677	14.6852	12.5528	15.5836	14.2527	14.6879	0.209971	0.0487	1	1409
CPEB2	1.30565	1.78349	1.49299	1.95477	1.7467	1.90288	0.305293	0.0487	1	1410
AQP3	121.825	127.351	138.142	103.425	105.507	125.151	-0.19744	0.0487	1	1411
SDCBP	40.296	50.5509	39.358	48.7936	53.7058	47.7443	0.221259	0.0487	1	1412
TSSK4	0.454948	0.293597	0.343348	0.839577	0.293207	0.833291	0.862077	0.0487	1	1413
LOC102723619	0.110183	0	0	0.179414	0.096834	0.683562	2.74781	0.0488	1	1414
DPM1	36.036	36.4384	40.3476	31.9196	32.2805	32.2453	-0.20903	0.049	1	1415
MIAT	0.090168	0.067887	0.077329	0.028549	0.039622	0.057715	-0.88593	0.049	1	1416
WDR72	0.032223	0.087337	0.026529	0.005247	0.033982	0.011423	-1.50399	0.049	1	1417
FUBP1	82.0238	84.7012	75.4801	95.6298	88.0589	90.0198	0.191789	0.049	1	1418
PEX5L	0.024376	0.004719	0.010035	0.067477	0.004285	0.047529	1.6011	0.049	1	1419
ROCK1P1	3.07293	1.68831	2.58552	1.92711	1.60578	1.84016	-0.43114	0.0491	1	1420
C4B	0.291406	0.227488	0.135437	0.122453	0.181748	0.024993	-0.96585	0.0491	1	1421
GGN	0.021054	0.142667	0.238346	0.359976	0.111021	0.447836	1.20282	0.0492	1	1422
RPL41	560.289	484.106	575.624	464.274	490.718	444.463	-0.19324	0.0492	1	1423
TBXA2R	8.41421	10.1196	10.9403	10.9066	11.1697	12.4113	0.243054	0.0493	1	1424
AK6	22.8255	22.1712	18.2525	16.8942	18.9246	16.7249	-0.25298	0.0493	1	1425
ZBTB7C	0.046803	0.072489	0.038533	0.038105	0	0	-1.89333	0.0494	1	1426
LOC102724814	0.060301	0.116745	0.124116	0.135011	0.158986	0.320658	1.02393	0.0494	1	1427
LOC101926935	0.016242	0.031444	0.03343	0.013223	0	0	-2.31352	0.0494	1	1428
CARD10	20.7252	20.2269	19.9286	25.0655	21.9398	22.0324	0.197978	0.0495	1	1429
APOE	0.565933	0.352177	0.374413	0.263292	0.213157	0.107479	-1.10036	0.0496	1	1430
MFHAS1	5.05361	5.6288	4.57901	6.30586	6.0827	5.41078	0.237315	0.0496	1	1431
STRA13	117.807	99.1919	116.034	92.4229	97.8329	97.0515	-0.19599	0.0497	1	1432
SRPX2	0.302828	0.293141	0.119865	0.037931	0.163777	0.103225	-1.21846	0.0497	1	1433
OST4	152.73	141.558	168.176	129.976	138.369	129.511	-0.1992	0.0497	1	1434
LOC101928890	0	0	0	0.686518	0	1.49464	3.99533	0.0498	1	1436
LOC102724412	0	0	0	0.063508	0	0.138265	3.99533	0.0498	1	1436
KCNE1	0	0	0	0.020084	0	0.043726	3.99533	0.0498	1	1436
TAS2R31	0	0	0	0.08136	0.175648	0	3.99747	0.0499	1	1438
ENSA	38.3996	32.2866	34.5152	29.4699	29.3233	32.0361	-0.19611	0.0499	1	1439
MAFA	0.924415	0.978089	0.884974	0.315052	0.510122	0.933596	-0.65861	0.0499	1	1440
ZDHHC1	0	0.02388	0	0.060253	0.06504	0.065589	2.60084	0.0499	1	1441
TDG	21.2142	22.6517	26.0078	17.8352	20.4683	21.3938	-0.21028	0.05	1	1442

## Sheet: (v)WTControl vs ATG7KOControl
Geneid	WTN1_Control	WTN2_Control	WTN3_Control	X7KON1_Control	X7KON2_Control	X7KON3_Control	logFC	p.value	FDR	ranking
FGF7	4.01793	3.61339	3.09458	0	0.0347492	0.0709483	-6.61089	1.54129e-17	3.61028e-13	1
SH3BGRL	5.02231	4.07135	4.43026	0.0616082	0.11055	0.0967342	-5.64102	2.18005e-17	3.61028e-13	2
MFAP5	2.17518	1.61211	3.55021	22.4704	27.1085	30.1657	3.4204	4.00602e-17	4.42278e-13	3
CCL5	1.20538	1.2421	1.60064	10.5541	10.7027	10.551	2.94699	6.55518e-15	5.42785e-11	4
ANO2	0.085801	0.0949218	0.0756863	1.43457	1.79647	1.72532	4.21939	1.03727e-14	5.53306e-11	5
MUC13	8.50542	6.86114	5.85372	39.389	31.1963	29.7502	2.21584	1.05338e-14	5.53306e-11	6
VTN	6.96209	4.44389	5.00606	30.0051	24.6702	36.2557	2.44104	1.16939e-14	5.53306e-11	7
OASL	5.11371	5.37648	5.08644	21.9749	18.7612	24.0507	2.02814	1.40944e-14	5.83524e-11	8
POU5F1B	4.40278	3.92223	4.69522	0.423718	0.256609	0.299386	-3.73806	4.35946e-14	1.60433e-10	9
CLCN4	0.022543	0.0218219	0.0231998	0.70482	0.812565	0.587615	4.88431	9.07855e-14	3.00691e-10	10
AKR1C3	0.0772951	0.0997638	0.0795471	2.01033	3.38478	2.29688	4.82616	1.76513e-13	5.31482e-10	11
PTPRR	1.58177	1.81758	1.81523	0.179469	0.203395	0.249166	-3.0612	2.15167e-13	5.89431e-10	12
CGA	5.68174	3.51064	3.48348	23.1294	23.3356	37.3881	2.69182	2.31352e-13	5.89431e-10	13
ISG15	12.5434	14.6594	14.8766	52.3127	46.1377	54.726	1.83739	2.96419e-13	7.01264e-10	14
SORBS2	2.50609	2.60121	3.4261	9.1611	9.95888	8.33455	1.6639	3.67753e-13	8.12023e-10	15
EDNRB	0.136431	0.0507952	0.0756033	1.21957	1.31305	1.15716	3.77042	6.61433e-13	1.36921e-09	16
KLHL4	0	0	0.00896688	0.448405	0.591787	0.572336	7.08805	9.03726e-13	1.76072e-09	17
LOC100505817	0.13014	0.16797	0.133931	2.98866	3.02389	3.29051	4.35255	1.93079e-12	3.55276e-09	18
LOC100507412	2.19996	1.94514	2.01447	0.273196	0.294135	0.352198	-2.76098	6.13048e-12	1.06867e-08	19
GSTM1	0	0.0398894	0	2.01807	2.28323	1.83676	6.77775	8.10829e-12	1.34277e-08	20
C1orf21	0.559243	0.776102	0.473671	2.41551	2.24239	2.28337	1.90832	9.65838e-12	1.52331e-08	21
KRT17	73.8333	83.4347	39.4789	411.777	346.597	220.163	2.2887	1.40495e-11	2.11516e-08	22
NEGR1	4.47246	3.94612	6.40867	14.5135	13.937	14.0882	1.49971	2.24559e-11	3.17793e-08	23
IFIT2	1.2699	1.62491	1.50218	4.82216	4.70911	5.94688	1.78596	2.30278e-11	3.17793e-08	24
PIK3CD	2.45572	2.56197	2.68801	0.713079	0.759978	0.861785	-1.74775	2.93319e-11	3.88601e-08	25
YIPF1	10.7273	13.2586	10.2139	29.755	28.4017	34.0776	1.40107	3.36147e-11	4.28212e-08	26
BARX1	35.3524	31.7225	31.1393	14.3151	12.859	14.0245	-1.27947	8.73974e-11	1.07211e-07	27
FGFR2	0.990229	0.644847	1.55641	0.0896672	0.0965398	0.175989	-3.13712	1.13664e-10	1.34453e-07	28
OOEP	2.25397	2.90916	2.62892	0	0	0	-8.27103	1.2245e-10	1.39851e-07	29
ALPP	7.60672	5.86746	11.8043	26.5246	25.3198	25.1363	1.58803	1.38227e-10	1.52607e-07	30
RSPO3	0.263071	0.305588	0.227418	1.41501	1.75856	1.07797	2.38202	2.83886e-10	3.03309e-07	31
LPL	4.30229	3.16305	5.50652	11.3802	11.7293	11.9669	1.41339	3.82438e-10	3.95835e-07	32
PARP10	4.20341	4.43003	3.63196	1.33371	1.32055	1.52572	-1.58047	4.0754e-10	3.98398e-07	33
GGT1	1.19994	0.61397	1.02321	4.16908	3.40094	3.79361	1.97898	4.08971e-10	3.98398e-07	34
RNF182	0.859875	1.1185	1.46566	0.0557616	0.0960567	0.220637	-3.20087	5.46772e-10	5.17418e-07	35
TLR4	0.450053	0.538165	0.49041	1.54556	1.89272	1.68378	1.76182	6.08959e-10	5.60259e-07	36
METTL9	21.3772	24.405	21.3632	10.0168	10.0271	11.9196	-1.09973	6.86381e-10	6.14423e-07	37
GPM6B	0.48298	0.420779	0.472199	2.05463	1.88838	1.51075	1.96057	9.22112e-10	8.03718e-07	38
FHOD1	21.0832	20.6851	19.0537	9.95094	10.0527	10.785	-1.01007	2.04935e-09	1.74042e-06	39
ARRDC4	0.150523	0.109281	0.103272	0.905838	0.717438	0.814147	2.70737	2.43818e-09	2.01887e-06	40
TGFB2	0.779702	0.904057	0.828872	2.38255	2.42733	2.16418	1.44532	2.59776e-09	2.09855e-06	41
RIMKLB	7.65018	9.43952	10.7494	18.6101	20.4922	19.2872	1.0442	2.86353e-09	2.25816e-06	42
SLC9A3R2	3.68995	3.41093	3.65839	1.4581	1.59773	1.36554	-1.30874	3.15465e-09	2.42989e-06	43
AKR1C1	0	0.143243	0	1.71961	1.91753	1.21502	4.89875	3.32418e-09	2.50228e-06	44
SPINK6	10.2308	11.9247	9.23962	3.06181	3.42087	3.15662	-1.73148	3.80314e-09	2.79919e-06	45
SYTL4	0.948498	0.836804	0.963776	0.0697617	0.214596	0.168999	-2.62498	4.0531e-09	2.91832e-06	46
WFDC1	9.23916	6.88467	10.4318	3.42073	3.1483	3.14468	-1.47191	5.43883e-09	3.83276e-06	47
SEMA5A	0.00850814	0.016472	0.00875602	0.162432	0.239512	0.119759	3.85555	6.08537e-09	4.07574e-06	48
IFI44	3.73279	3.50135	2.44191	9.03111	8.27515	9.61691	1.4448	6.15133e-09	4.07574e-06	49
SDR16C5	2.30516	3.13566	2.43434	5.60269	6.58416	8.49468	1.35979	6.15281e-09	4.07574e-06	50
DDX58	1.01901	1.34983	0.971425	2.93818	2.90455	3.16227	1.39959	8.34665e-09	5.42058e-06	51
KCNJ12	1.62272	2.01696	1.4526	4.47125	3.99017	3.99458	1.26167	9.84446e-09	6.27035e-06	52
AGR2	11.0485	11.1044	13.3718	4.02398	3.85382	6.32561	-1.34788	1.02187e-08	6.32262e-06	53
MCTP1	0.959158	1.36934	1.16464	0.33221	0.456341	0.334557	-1.66639	1.03083e-08	6.32262e-06	54
MEOX1	2.74812	2.47021	4.39941	7.45886	8.71276	10.1481	1.42921	1.09539e-08	6.59645e-06	55
LRP3	4.74303	5.26418	3.77312	2.10426	1.70524	1.69463	-1.35089	1.32479e-08	7.83542e-06	56
QPRT	1.0234	0.840563	1.21279	0.128709	0.0554297	0.0485024	-3.68791	1.67896e-08	9.6453e-06	57
LTBP1	0.184197	0.304604	0.284345	0.0191118	0.0274355	0.0180051	-3.56773	1.68904e-08	9.6453e-06	58
SDC3	6.65454	7.01064	7.69934	3.43162	3.72134	3.83274	-0.985529	2.06795e-08	1.16089e-05	59
FST	0.869167	0.635318	0.310333	2.5472	2.07664	2.9268	2.01951	2.16112e-08	1.19298e-05	60
COL4A4	0.41794	0.455143	0.641334	1.31332	1.68077	1.07969	1.40578	2.39235e-08	1.29897e-05	61
MYLK	0.277724	0.191176	0.336627	0.983584	1.02036	0.733579	1.74334	2.49494e-08	1.31434e-05	62
OBSL1	4.8205	3.89916	3.28258	1.94085	1.86719	1.42896	-1.22304	2.50002e-08	1.31434e-05	63
IL6	0.629812	0.487734	0.414823	1.71473	2.13883	2.62015	2.04132	2.73381e-08	1.41479e-05	64
DUSP1	34.1275	36.1833	33.9286	70.9033	63.566	60.7267	0.880144	3.0297e-08	1.5438e-05	65
MED12	8.19541	10.6296	9.65304	5.1278	5.20068	4.04192	-1.01103	3.30138e-08	1.65674e-05	66
TUSC3	0.19754	0.310736	0.177884	0.8301	0.959925	1.25511	2.10744	3.57838e-08	1.76895e-05	67
XAGE2	0	0.0651492	0	1.22902	1.14278	2.68411	5.796	3.83557e-08	1.86821e-05	68
ENPEP	0.306395	0.227389	0.346854	0.00847755	0.0365092	0.0159733	-3.82901	4.1666e-08	2.00003e-05	69
RASL10B	0.798604	0.865827	0.476685	0.0795467	0.114191	0.1249	-2.76061	5.05038e-08	2.38962e-05	70
C8orf4	5.65292	4.18455	5.76057	10.1436	11.1439	16.7504	1.25721	5.76177e-08	2.68783e-05	71
WWC3	0	0	0.0162693	0.209955	0.254303	0.148348	5.03005	5.90586e-08	2.71678e-05	72
SPOCK1	8.2224	6.79311	8.38582	15.6766	16.5382	13.1159	0.931108	6.21281e-08	2.81883e-05	73
CSDC2	2.35918	2.38132	3.02971	1.05445	0.774865	0.583418	-1.70654	6.39857e-08	2.86388e-05	74
BCAM	0.669095	0.374223	0.841609	1.81427	2.03305	2.49986	1.72858	6.54283e-08	2.8894e-05	75
GAGE2A	3.57668	1.73114	2.22791	0	0	0.220811	-4.85722	6.67078e-08	2.90714e-05	76
DAB2	21.987	24.2676	27.2262	46.5421	48.2663	39.7198	0.849811	9.8934e-08	4.2206e-05	77
FBLN5	2.08611	3.05411	2.76788	6.32533	5.96272	5.70288	1.15967	9.93951e-08	4.2206e-05	78
CA9	2.42078	4.21803	0.262243	0.0211515	0.204954	0.05978	-4.63949	1.02303e-07	4.28908e-05	79
METRN	50.8279	43.5041	49.5203	26.175	25.6762	29.2623	-0.852841	1.26945e-07	5.25569e-05	80
BCO2	0.407439	0.246504	0.471724	1.38098	1.19856	1.6329	1.87931	1.34062e-07	5.48181e-05	81
COL6A1	0.789444	0.972609	1.03402	0.307786	0.24586	0.289962	-1.74656	1.91134e-07	7.72018e-05	82
AOX1	1.90246	2.1819	2.2771	3.58742	4.49072	5.08569	1.01989	2.69375e-07	0.000107494	83
HIST1H1C	28.4345	32.1799	36.22	54.1465	58.0475	68.7231	0.874566	2.73078e-07	0.000107674	84
KIAA0319	0.302279	0.374269	0.455776	1.05032	0.96748	0.978502	1.3794	2.78866e-07	0.000108663	85
CTGF	2.98167	2.38067	1.94863	5.20284	5.79612	5.92271	1.1796	3.04749e-07	0.000117367	86
ETV5	6.75306	9.84772	6.41225	15.6292	15.749	14.1989	0.956902	3.38478e-07	0.000128859	87
ATOH8	1.81715	1.59254	2.81668	3.85466	4.50429	4.91794	1.06976	3.80647e-07	0.000143266	88
ADORA1	1.18453	1.06917	1.21904	0.345459	0.357632	0.400559	-1.67381	3.90837e-07	0.000144228	89
NKD2	4.07598	3.84067	3.36917	7.97237	8.37028	7.00208	1.02106	3.91913e-07	0.000144228	90
SDC2	8.06578	8.04402	11.5259	15.6503	16.0923	19.9165	0.877616	4.69037e-07	0.000170714	91
CD274	0.148064	0.143328	0.0831152	0.5363	0.541317	0.715762	2.21267	5.81197e-07	0.000209078	92
UNC13A	1.21804	1.63788	1.25877	2.62279	2.9149	2.54264	0.944879	5.87068e-07	0.000209078	93
THSD4	0.926373	1.18183	0.903766	2.39573	1.99074	1.88013	1.03031	6.16425e-07	0.000217198	94
TNFRSF8	0.0138402	0.0669873	0.0427301	0.448038	0.333954	0.357156	3.12547	6.4507e-07	0.000224899	95
CBR3	11.0104	12.5234	10.9062	5.94053	4.4279	6.02703	-1.09576	6.57231e-07	0.000226751	96
SARM1	0.279342	0.189285	0.258732	0.660831	0.811337	0.628024	1.50214	6.7967e-07	0.000232076	97
KRT80	24.1649	25.5674	23.1282	42.4632	40.517	39.07	0.718195	6.96151e-07	0.000234522	98
SCAF4	9.67955	10.3416	9.53112	6.14994	5.77763	5.14902	-0.81642	7.00995e-07	0.000234522	99
IFIT1	1.27321	1.01315	2.05429	3.16157	2.9989	4.21039	1.23523	7.54958e-07	0.00025005	100
RNF43	0.268617	0.227522	0.21885	0.752517	0.820196	0.735197	1.65762	8.58068e-07	0.000281387	101
NDUFA4L2	4.57093	5.84695	0	0.0338763	0.182364	0	-5.61938	8.7922e-07	0.000282935	102
H19	1.39252	1.26239	2.59321	3.83457	4.16797	6.04966	1.39876	8.79874e-07	0.000282935	103
MOCOS	20.6903	20.7709	18.6362	12.4381	12.1542	12.2298	-0.733828	1.31818e-06	0.000419804	104
SERTAD4	2.675	2.40579	2.61627	4.992	5.18811	5.04414	0.95754	1.53389e-06	0.000483849	105
RBMS3	0.100153	0.163284	0.157319	0.380662	0.489921	0.391595	1.55263	1.80818e-06	0.000564987	106
TOX2	0.920649	0.943625	0.501603	2.15772	2.00045	2.27275	1.40723	1.832e-06	0.000567082	107
GPR56	12.5281	14.4019	16.8491	9.49416	8.88637	8.11387	-0.746743	1.93291e-06	0.000592778	108
PI3	1.47335	1.69364	0.947673	3.89822	4.69076	7.41697	1.91583	2.03146e-06	0.000617285	109
AOC3	0.270179	0.380418	0.442354	0.958224	0.987767	1.13322	1.46615	2.09956e-06	0.000632178	110
HPD	159.979	116.516	223.792	95.2661	87.9421	93.7346	-0.873148	2.21278e-06	0.000656398	111
MAGEA1	18.2089	17.1353	16.2818	26.6362	28.5443	31.9566	0.726132	2.21964e-06	0.000656398	112
DUSP23	45.2836	44.0407	44.1999	71.1825	69.0503	82.1656	0.708138	2.33228e-06	0.000683606	113
NCF2	0.36819	0.376214	0.252611	0.91686	1.13337	1.45561	1.77337	2.42845e-06	0.000705549	114
PWP2	34.7558	33.5078	34.786	23.7316	21.7326	19.9221	-0.680172	2.49678e-06	0.000719095	115
TRPM2	6.57488	4.78336	5.31346	3.1001	2.80221	3.66517	-0.828392	2.7543e-06	0.000786423	116
COL8A1	0.808711	0.750891	1.34183	2.27413	2.37468	2.34894	1.24898	2.91763e-06	0.000825937	117
UNC5B	0.99216	0.960425	1.24966	0.522403	0.522741	0.335821	-1.23599	2.97144e-06	0.000834043	118
IFIT3	3.24536	2.88435	2.57818	4.67878	5.6819	7.31672	0.989095	3.04857e-06	0.00084459	119
MID2	0.0886265	0.20458	0.210481	0.0226355	0.030463	0.00533118	-3.11292	3.07619e-06	0.00084459	120
FAM222A-AS1	1.17546	1.02407	0.846792	0.0975699	0.105048	0	-3.85029	3.08552e-06	0.00084459	121
VWA5A	9.29256	11.0281	7.16924	15.9382	16.8901	15.9396	0.796692	3.13846e-06	0.000852042	122
DIRAS1	2.26699	2.70313	2.64205	5.62029	5.24604	4.07385	0.948906	3.24067e-06	0.000872637	123
PCDHB2	0.055171	0.0534063	0.0946306	0.412157	0.476617	0.445814	2.65874	3.30132e-06	0.000881798	124
PLEKHA6	0.226158	0.276262	0.232747	0.505069	0.707396	0.597935	1.26724	3.50508e-06	0.0009242	125
GKN1	1.05762	1.08402	1.15246	3.45992	3.39152	3.50282	1.62045	3.51587e-06	0.0009242	126
ACTL8	30.7843	21.9982	26.8853	18.1578	14.0129	13.6121	-0.821204	3.62841e-06	0.000942105	127
PLIN4	7.22671	6.25007	11.6242	4.61034	4.41449	4.67793	-0.892813	3.64087e-06	0.000942105	128
UGT1A7	0.0437332	0.169338	0.0225037	0.780476	1.60242	0.273592	3.3963	3.69824e-06	0.000949531	129
AHRR	5.18168	4.27446	5.61087	8.61718	9.02799	7.86448	0.736561	3.78128e-06	0.000963382	130
C1QL1	3.67307	3.02883	3.74508	6.49295	6.5347	8.37757	1.00792	3.89811e-06	0.00097839	131
WIPF1	1.90986	2.5606	2.19674	4.34898	5.18431	3.47418	0.937753	3.89926e-06	0.00097839	132
BDKRB1	0.39212	0.189789	0.201772	1.009	1.26155	1.65583	2.27753	4.29261e-06	0.00106899	133
RP11-806H10.4	0.746298	0.980437	0.768041	2.43364	2.85837	2.87631	1.67297	4.71291e-06	0.0011649	134
CYP2S1	3.5035	4.3335	3.96613	6.59172	6.95779	8.03648	0.841989	4.82657e-06	0.00118141	135
C12orf57	101.278	94.9464	80.4436	55.8366	52.8955	62.7418	-0.71927	4.86204e-06	0.00118141	136
PID1	2.76586	3.23737	2.2139	5.35694	5.04053	5.66874	0.936345	4.88674e-06	0.00118141	137
CXCL16	0.530962	0.575656	0.284144	0.0528876	0.0569412	0.0830416	-2.83058	4.99552e-06	0.00119896	138
ALDH1A2	0.0134285	0.0779938	0.0276394	0.423565	0.192012	0.388536	2.99255	5.35334e-06	0.0012756	139
GNG11	30.534	29.9197	31.5887	43.5882	48.1715	72.7194	0.806047	5.40706e-06	0.00127919	140
ID1	81.6319	84.1074	76.3884	116.87	119.764	156.92	0.670011	5.51819e-06	0.0012934	141
ANGPTL4	3.02078	2.77291	1.7956	5.53364	4.84069	6.04813	1.08147	5.54521e-06	0.0012934	142
GIPC3	5.06388	5.53882	6.73494	11.4202	10.0905	8.59973	0.775578	5.6384e-06	0.00130594	143
MUC1	13.0174	16.067	9.36907	22.7163	25.1767	23.0504	0.85183	5.81027e-06	0.0013364	144
ALDH1L2	2.40221	2.55464	3.21037	1.52778	1.70535	1.0054	-0.968183	5.95398e-06	0.00136001	145
FBXO2	9.06222	10.482	7.09152	17.2313	16.7149	14.6486	0.838644	6.27208e-06	0.00142286	146
CSF1R	0.824456	0.83492	1.43588	0.326381	0.476086	0.3174	-1.48885	6.3796e-06	0.00143741	147
GLI2	1.62606	1.62482	1.74284	3.07887	3.53584	2.51969	0.846556	6.44079e-06	0.00144139	148
KATNB1	18.6884	19.8026	16.7128	12.4354	11.6865	10.8775	-0.683841	7.1158e-06	0.00158176	149
CLCN7	43.1562	41.0513	43.1711	28.6578	27.963	29.5187	-0.590508	8.191e-06	0.00180863	150
ITFG3	37.3736	38.1419	32.1725	25.744	22.1388	21.9957	-0.649926	8.92373e-06	0.00195737	151
DYRK4	0.298441	0.379175	0.307136	0.975414	0.950158	1.02103	1.54623	9.41981e-06	0.00205259	152
ROR1	1.1464	1.71709	1.55447	2.66185	2.75511	2.71366	0.852836	9.9357e-06	0.00215085	153
AKR1C2	0	0.0950588	0	0.499259	0.570435	0.153583	3.56181	1.0249e-05	0.00220426	154
C1QTNF1	3.15928	3.94974	2.13556	6.65759	5.77179	5.49717	0.924982	1.04791e-05	0.00223921	155
FRY	0.00924181	0.0357848	0.071333	0.14959	0.256036	0.162608	2.25357	1.06986e-05	0.00227146	156
RHOT2	42.4251	33.9356	42.843	23.8525	22.8388	30.1587	-0.660459	1.08003e-05	0.00227845	157
LIMS2	0.362499	0.755794	0.731772	1.31931	1.83161	1.52639	1.30769	1.12196e-05	0.00235193	158
BDKRB2	0.0729304	0.0352988	0.112583	0.343041	0.282431	0.456248	2.26024	1.19871e-05	0.002497	159
SERTAD4-AS1	2.29567	1.97532	2.75631	5.39903	4.95801	6.48264	1.23549	1.22815e-05	0.00254234	160
APOL1	2.67093	2.05224	1.8554	1.10852	0.880191	1.12265	-1.10505	1.24546e-05	0.00255193	161
SPINK5	0	0.012887	0.0411021	0.154706	0.190359	0.353958	3.58343	1.24819e-05	0.00255193	162
ETV4	10.6242	13.9153	6.8645	19.754	19.1049	20.0261	0.874041	1.34031e-05	0.00272097	163
GAGE12J	1.53768	1.13826	1.58248	0.0750804	0.242505	0.141465	-3.17215	1.3545e-05	0.00272097	164
RNF150	0.160862	0.166098	0.209695	0.0356068	0.00958397	0	-3.50078	1.35552e-05	0.00272097	165
DUSP4	4.66298	5.46234	3.71176	8.01222	7.6637	7.46673	0.71288	1.37211e-05	0.0027377	166
C1S	13.4166	6.57874	8.8556	16.9381	16.102	21.876	0.899784	1.4046e-05	0.00278338	167
IER3	37.8908	41.4181	27.2244	54.605	57.3563	69.041	0.731701	1.41182e-05	0.00278338	168
PSMG1	117.782	115.141	97.127	73.1014	70.426	77.4768	-0.607265	1.51608e-05	0.00297124	169
PTGR1	42.4871	46.1923	35.6958	62.6269	66.5352	66.4492	0.623956	1.55375e-05	0.00302716	170
AGTPBP1	3.37125	3.97635	4.27012	5.98414	6.6282	6.40822	0.685334	1.65383e-05	0.00320331	171
LOC102724159	16.9895	17.7491	16.4972	12.4198	10.0668	11.0351	-0.63733	1.66919e-05	0.00321426	172
SLC37A1	3.51529	3.96368	4.24617	2.51499	2.35091	2.48567	-0.698106	1.71346e-05	0.00328043	173
IRX3	22.8761	20.1344	17.4267	13.818	12.7335	12.5699	-0.65452	1.88954e-05	0.00359675	174
AMPD3	0.135222	0.191982	0.102052	0.381624	0.50755	0.444119	1.59161	1.93939e-05	0.00367054	175
FGF13	0.0542999	0.0262816	0.027941	0.214093	0.242634	0.28662	2.69896	2.02021e-05	0.00380069	176
GNAT2	0.560602	0.651205	0.538473	2.35769	2.2712	1.13981	1.68594	2.0311e-05	0.00380069	177
SPANXB1	0	0.105294	0.111943	1.17375	0.77767	2.46674	4.11468	2.13122e-05	0.00396563	178
C4A	0.263254	0.509667	0.106434	1.06137	0.823426	0.867563	1.60285	2.16657e-05	0.00400887	179
SLC1A1	1.0233	1.18868	1.01099	2.10651	2.24358	1.99519	0.948236	2.21511e-05	0.00407592	180
SLC12A7	4.10497	5.11564	3.72117	7.82581	7.44849	6.42011	0.71804	2.31284e-05	0.00422763	181
BIRC3	1.29918	1.73637	1.45857	2.2487	2.69152	3.00743	0.791729	2.32308e-05	0.00422763	182
ANTXR1	44.4133	49.3415	54.8664	79.003	82.0445	66.0071	0.589024	2.58633e-05	0.00468098	183
SERPINE1	7.35637	8.54528	5.57927	12.531	11.8622	11.8304	0.724048	2.60779e-05	0.00468644	184
EPAS1	54.323	67.7655	50.3567	111.806	105.805	72.3807	0.726419	2.62064e-05	0.00468644	185
C4B	0.291406	0.227488	0.135437	0.686639	0.428439	0.779193	1.49936	2.6318e-05	0.00468644	186
KIAA0355	1.79954	1.69075	1.82863	3.60252	3.50024	2.35918	0.808563	2.86417e-05	0.00507295	187
DSCAM-AS1	0.980499	0.697895	1.57295	0.263312	0.36081	0.315718	-1.80149	2.90276e-05	0.00511396	188
LRIG1	2.35684	2.43701	1.99553	4.14383	3.75297	3.71957	0.747231	2.96215e-05	0.00519097	189
ANKRD1	0.284277	0.225151	0.186174	0.664998	0.762158	1.15193	1.84771	3.09803e-05	0.00538322	190
TELO2	33.4557	28.4919	32.0628	21.4252	18.7829	23.8059	-0.581089	3.11679e-05	0.00538322	191
IGFBP3	10.3736	7.54542	13.1103	16.5454	15.4049	21.4705	0.759744	3.12061e-05	0.00538322	192
TENC1	5.17344	5.63867	5.04395	3.61622	3.50231	2.90492	-0.687087	3.16242e-05	0.00542708	193
SOD1	374.531	289.295	361.638	223.913	224.179	255.878	-0.56913	3.40857e-05	0.00581317	194
KRT34	0.208467	0.144142	0.183892	0.66744	1.01136	0.652078	2.07013	3.4225e-05	0.00581317	195
ESPN	0.614464	0.525646	0.735309	0.213506	0.2171	0.24584	-1.48661	3.51616e-05	0.00594178	196
LITAF	58.1098	59.226	57.5064	42.0903	42.0444	37.7721	-0.545379	3.60742e-05	0.00605717	197
LAMB2	6.70184	4.62541	6.418	3.95894	3.50096	3.72282	-0.689272	3.62103e-05	0.00605717	198
SPAG16	0.287392	0.262453	0.345989	0.112525	0.101765	0.139931	-1.3547	3.64962e-05	0.00607432	199
SPRY2	2.83979	3.46892	2.85294	4.89679	5.07573	5.84254	0.757679	3.70158e-05	0.00612999	200
TNXB	0.567767	0.797816	0.376973	1.06418	1.27342	1.11141	0.949952	3.83118e-05	0.00631305	201
POLR3K	147.844	121.54	147.819	91.1144	86.0363	107.963	-0.575948	3.86961e-05	0.00631788	202
LOC100996758	28.4891	31.75	43.0442	23.0402	23.7402	16.0463	-0.736182	3.89358e-05	0.00631788	203
CTNNB1	88.5954	89.7259	100.736	66.4094	66.5453	64.0283	-0.52685	3.89643e-05	0.00631788	204
OLR1	59.7944	64.143	64.6873	82.4691	98.6474	98.8451	0.541828	3.9104e-05	0.00631788	205
RIMS4	0.773545	0.777238	1.05808	0.276342	0.490037	0.405823	-1.18023	3.95447e-05	0.0063418	206
TGFA	0.620957	0.684005	0.561921	1.2086	1.23426	1.33954	0.98809	3.96351e-05	0.0063418	207
HERC5	5.84061	5.83618	5.01147	8.74576	8.50944	9.1913	0.635742	4.17347e-05	0.00664564	208
TDRD1	0.00909193	0	0	0.0905621	0.105629	0.078208	4.48386	4.21903e-05	0.00666529	209
KIAA1244	0.0787688	0.152499	0.130407	0.0312701	0.0489698	0.0107125	-2.02696	4.22606e-05	0.00666529	210
AOC2	1.0337	0.592967	1.28051	2.00207	1.96734	2.55975	1.14572	4.30509e-05	0.00675777	211
FBXL16	13.4469	12.1685	15.9085	8.93176	9.7704	9.16723	-0.599178	4.37546e-05	0.00680809	212
BMP2	18.4301	18.6715	20.7671	30.1391	31.1466	25.9749	0.569188	4.37826e-05	0.00680809	213
LOC102723443	4.34168	3.85258	7.44696	0.600643	0.97002	0.28293	-3.04099	4.41232e-05	0.00680965	214
CCDC92	1.55638	2.05065	2.18013	3.89362	3.20682	3.9217	0.90444	4.42038e-05	0.00680965	215
FAM105A	5.13042	6.08007	8.42251	8.79342	10.9289	12.7828	0.701362	4.46398e-05	0.00684497	216
HES1	4.08537	4.59692	3.34196	7.73868	6.36588	8.21893	0.86258	4.51534e-05	0.00689183	217
NOV	6.49208	6.49327	6.0353	9.65428	9.92098	10.5676	0.636109	4.66235e-05	0.00706007	218
GLIPR1	0.208916	0.379189	0.362818	0.921258	0.945192	0.643274	1.37018	4.6682e-05	0.00706007	219
SULF1	0.0249787	0.0241797	0.042844	0.152048	0.126497	0.208354	2.35327	4.84078e-05	0.00727408	220
BCHE	1.03942	1.16716	1.39062	2.24323	2.52664	2.47097	0.982807	4.85363e-05	0.00727408	221
BTBD9	0.0886851	0.0959483	0.177169	0.0173209	0.0419591	0.00407948	-2.53983	5.02949e-05	0.00746802	222
TTC3	8.27574	6.02893	8.3949	5.09891	5.2991	4.77769	-0.604065	5.03913e-05	0.00746802	223
C21orf33	18.0108	14.0701	17.8689	10.7535	10.6459	12.2929	-0.593834	5.05068e-05	0.00746802	224
MLKL	20.459	19.6163	14.7767	12.9751	11.7888	10.7857	-0.652998	5.29948e-05	0.00777952	225
PPFIBP2	0.313032	0.211196	0.390488	0.0787381	0.118682	0.0667606	-1.8105	5.31177e-05	0.00777952	226
SYT4	0	0.0120564	0	0.124059	0.100175	0.136354	4.43278	5.33182e-05	0.00777952	227
CCDC64	1.75351	1.77637	1.86055	3.58801	2.90334	2.97631	0.788463	5.70979e-05	0.00829448	228
DLX4	2.09167	2.74942	3.33088	4.4776	5.19465	5.1825	0.8368	5.76508e-05	0.00833821	229
NTN4	6.49151	6.4478	6.2159	9.18361	10.6568	9.68914	0.596902	5.8162e-05	0.00837558	230
PFKL	49.6165	40.0897	48.7923	34.1611	28.7922	32.893	-0.555469	5.86024e-05	0.00840247	231
ZDHHC2	2.0481	2.5592	1.77187	3.64392	3.86487	3.267	0.727076	5.92948e-05	0.0084651	232
CD177	0.625816	0.501351	0.577423	1.32553	1.15713	1.60315	1.23293	6.00593e-05	0.00850668	233
MFAP3L	0.403664	0.431175	0.472725	0.82611	1.01382	0.756501	0.962402	6.00997e-05	0.00850668	234
LINC00162	14.7656	15.3772	16.132	22.1311	25.7661	27.8541	0.682883	6.19038e-05	0.00872475	235
FA2H	5.6893	5.24314	6.58964	3.90344	3.50844	3.16847	-0.749887	6.34907e-05	0.00891049	236
IL18	50.7035	49.9858	61.1063	66.7115	78.8202	122.253	0.695662	6.53745e-05	0.00913615	237
RHBDF2	8.88713	8.61143	7.91748	6.37125	5.61095	5.11717	-0.59667	6.60595e-05	0.00919309	238
PLAC8	36.025	40.1492	45.2086	49.7697	62.0426	75.6789	0.597902	6.656e-05	0.00922031	239
SLC12A8	2.14799	4.27097	1.74755	5.19227	6.56302	5.10724	1.01026	6.68119e-05	0.00922031	240
HSPA2	1.43652	1.88975	2.91883	3.74535	4.37805	3.90291	0.923803	6.75142e-05	0.00925172	241
ID2	4.1141	4.30835	4.23396	7.1093	6.38407	9.4761	0.831154	6.75981e-05	0.00925172	242
PPP1R3F	1.14423	1.17955	0.932877	2.09691	2.37716	1.83604	0.924106	6.83793e-05	0.00932012	243
OPTN	5.01492	5.22692	5.76904	7.00244	8.60739	9.63754	0.628644	7.01067e-05	0.00951642	244
HHAT	0.24861	0.144395	0.268646	0.484949	0.644316	0.670719	1.41555	7.49312e-05	0.0101035	245
SLC35F3	2.72706	3.04946	3.01619	4.73539	4.73417	4.96367	0.688168	7.53598e-05	0.0101035	246
TNFRSF21	8.85265	11.5797	7.61136	16.115	15.9355	13.3196	0.666016	7.55696e-05	0.0101035	247
NAMPT	24.5884	27.7741	20.224	36.4291	39.8515	34.4198	0.580505	7.56517e-05	0.0101035	248
LINC00942	0.477411	0.594181	0.444528	1.41529	1.8082	0.871108	1.39754	7.69328e-05	0.0102186	249
LOC101928430	0	0.827649	0	4.25819	3.82047	3.12014	3.54726	7.71305e-05	0.0102186	250
ELOVL6	10.1518	8.09463	10.2619	5.94233	6.53219	6.5979	-0.605349	7.95021e-05	0.0104908	251
SOCS3	12.3949	16.3287	8.36334	23.2691	22.2874	18.8316	0.765765	8.1379e-05	0.0106647	252
NOB1	86.0785	76.2308	82.9369	59.1165	55.7622	60.6152	-0.508794	8.14637e-05	0.0106647	253
CACHD1	0.328878	0.365176	0.328505	0.722617	0.743424	0.73372	1.07483	8.32532e-05	0.010856	254
CDKN2B	5.42929	6.64391	6.57581	9.11955	10.0703	9.33244	0.586778	8.54418e-05	0.0110963	255
NIP7	46.7489	46.6372	44.0828	31.6677	31.7564	35.0613	-0.509037	8.57661e-05	0.0110963	256
TPPP	1.02384	1.10815	1.32746	2.06106	2.22623	1.71475	0.771394	8.94125e-05	0.0114797	257
LOC101927086	0.462885	0.495246	0.476371	1.19311	1.43696	1.02876	1.31739	8.9833e-05	0.0114797	258
OSBPL5	14.45	12.3998	12.4533	9.88094	8.70298	8.20032	-0.577903	8.99434e-05	0.0114797	259
LOC102724594	107.676	97.0226	105.854	73.6195	67.6903	80.2051	-0.513991	9.05558e-05	0.0114797	260
AKR1B1	240.498	247.998	232.356	349.574	343.222	337.089	0.488429	9.06328e-05	0.0114797	261
RRP1B	50.4532	57.7996	53.7396	38.741	41.6565	33.196	-0.53667	9.1002e-05	0.0114797	262
STUB1	89.9924	78.7293	82.1272	56.3547	57.7428	65.2685	-0.511817	9.11556e-05	0.0114797	263
SLC48A1	3.86024	4.42032	2.32549	6.38241	6.08627	6.47912	0.804222	9.18321e-05	0.0115211	264
IDH2	12.2459	12.5951	9.99732	7.52589	7.3398	7.57349	-0.663111	9.22235e-05	0.0115265	265
TNXA	1.28316	1.61475	0.999841	2.52581	2.7194	2.37954	0.935337	9.38739e-05	0.0116887	266
FAM127C	7.35235	7.96736	7.02425	5.01979	4.73177	4.23853	-0.701565	9.47217e-05	0.0117501	267
LINC01139	0.0333212	0.129022	0	0.414879	0.506235	0.547196	3.03286	9.52376e-05	0.01177	268
PRICKLE2	0	0	0	0.0577831	0.0414746	0.0317549	6.06208	9.67311e-05	0.0119101	269
C6orf211	10.0659	11.1278	11.0242	6.33961	7.75308	7.58047	-0.599835	9.81357e-05	0.0120383	270
DNAH17	0.159851	0.226709	0.256327	0.398058	0.401989	0.482567	0.969989	9.98878e-05	0.0122081	271
DDAH1	14.0648	13.3551	15.9052	21.8213	20.5378	20.4302	0.511641	0.000100588	0.0122484	272
TNFSF15	0	0	0	0.0375568	0.0539139	0.076661	6.04452	0.000102069	0.0123607	273
TRABD2B	0.444134	0.384329	0.422446	0.698215	0.799841	0.899846	0.910043	0.000102416	0.0123607	274
ADAP1	0.12804	0.0885318	0.150595	0.516222	0.310587	0.57215	1.8969	0.000102629	0.0123607	275
HN1L	85.8373	83.5208	79.8849	60.7529	60.9034	59.0653	-0.49014	0.000103858	0.0124633	276
CDK18	3.09069	2.50312	4.32123	1.73756	1.66165	2.30135	-0.819771	0.000106627	0.0127494	277
TBC1D24	5.35242	5.21792	5.96869	3.92052	3.75351	3.7587	-0.556985	0.000107783	0.0128413	278
LIF	1.93711	1.31866	2.12217	2.79052	2.74752	4.34896	0.852558	0.000109066	0.0129475	279
KIF20B	7.85391	5.14503	8.55483	3.84719	5.07508	4.85522	-0.670398	0.000112453	0.013302	280
BLVRB	68.3574	67.4402	71.453	47.6385	44.8985	54.3405	-0.523623	0.000114125	0.0133615	281
RRP1	75.1812	65.8896	66.5634	49.7505	45.3134	53.4485	-0.510814	0.000114142	0.0133615	282
SLC26A9	0.285708	0.143407	0.108901	0.527011	0.482294	0.504768	1.45743	0.000114166	0.0133615	283
PHLDB2	10.9515	12.5471	9.69336	16.5955	18.9136	14.6829	0.569456	0.000118256	0.0137803	284
NEBL	0.16698	0.161639	0.255312	0.39205	0.383726	0.451424	1.04845	0.000118577	0.0137803	285
LOC102723996	7.15916	6.90782	8.14016	5.44413	4.71595	4.97536	-0.576374	0.000122205	0.0141522	286
THUMPD1	13.3327	14.1319	13.5763	9.88118	9.88416	9.57978	-0.510031	0.000123709	0.0142098	287
DMD	3.54423	4.11578	4.18526	5.77608	5.81561	5.57104	0.509855	0.000123984	0.0142098	288
GART	58.6937	62.0065	59.2464	44.0803	45.0123	41.6609	-0.486456	0.000123989	0.0142098	289
FMNL3	0.776853	0.704736	0.666999	1.27493	1.29727	1.03795	0.722417	0.00012484	0.0142529	290
DOK4	11.7002	11.5249	15.0381	8.77336	8.52725	8.84134	-0.572768	0.000125226	0.0142529	291
CCAT1	25.5895	27.5803	34.6563	18.4835	22.5589	19.9537	-0.55015	0.000126545	0.0143194	292
GSTM4	8.3561	8.68132	9.31162	12.2375	13.4609	14.7336	0.590373	0.000126674	0.0143194	293
B9D1	4.88519	5.01772	5.10427	3.28115	2.73279	3.44108	-0.691526	0.000128842	0.0145149	294
AXIN1	30.5146	24.0749	27.0897	19.8507	16.476	20.9429	-0.538557	0.000131543	0.0147456	295
GDF15	5.65414	6.66671	3.98133	9.06896	9.34614	10.9041	0.81321	0.000132097	0.0147456	296
NDUFB10	277.471	245.782	275.16	186.878	174.972	214.061	-0.498359	0.000132225	0.0147456	297
USP16	15.2138	13.9632	15.9681	9.28308	9.94957	12.1597	-0.551804	0.000133222	0.0148068	298
LAMA1	49.0074	34.6198	64.5105	35.3864	32.5373	26.0667	-0.673405	0.000136198	0.0150418	299
LPHN1	6.94672	7.84428	6.8499	5.23219	5.45632	4.05366	-0.578751	0.000136244	0.0150418	300
ENTPD2	1.26262	0.893173	1.47433	0.564336	0.542491	0.360767	-1.32611	0.000137183	0.015088	301
RARRES3	0.133372	0.258212	0.0686289	0.941008	0.89394	1.09511	2.5714	0.000137574	0.015088	302
TMEM52B	4.52951	5.48879	5.00172	6.69622	8.64248	8.29923	0.624867	0.000138556	0.0151456	303
CYP26B1	4.1487	3.61545	3.72046	5.66714	6.35451	5.56887	0.588472	0.000143443	0.0156282	304
IL18R1	2.16792	2.33766	1.58153	3.99764	3.72771	2.98287	0.786296	0.000148971	0.0161773	305
CITED4	25.4086	25.7435	20.3742	31.5868	38.0689	38.9971	0.572122	0.000150806	0.016323	306
SERPINE2	10.2594	9.67313	7.37792	12.826	14.0053	15.101	0.587525	0.000153788	0.0165134	307
RTN1	0	0	0	0.126645	0.086769	0.0759251	5.95047	0.000154071	0.0165134	308
TMEM160	22.8924	23.5296	20.6916	31.243	30.9559	39.0216	0.562877	0.000154166	0.0165134	309
TRNP1	0.698124	0.675795	0.824903	0.300474	0.254182	0.121317	-1.71993	0.000154559	0.0165134	310
UBE2F	8.0461	8.31886	5.91775	11.6791	10.8236	12.8146	0.63375	0.000156158	0.0166305	311
C21orf59	70.3554	64.4368	63.3545	47.8351	42.7475	51.9981	-0.502337	0.000162403	0.0172402	312
PDXK	37.5995	39.124	42.5781	28.0305	29.2454	30.6749	-0.465987	0.00016813	0.0177604	313
GLB1L2	0.272887	0.234808	0.280838	0.0755043	0.0677428	0.035566	-2.14345	0.000168375	0.0177604	314
DYNC2H1	0.443154	0.52631	0.689846	0.253472	0.396038	0.15143	-1.07746	0.0001693	0.0178013	315
DDIT4	151.268	105.418	137.396	89.863	81.3194	103.604	-0.546808	0.000170231	0.0178425	316
COL5A3	0.0495771	0.0319942	0.059525	0.240053	0.125534	0.187383	1.93668	0.000171637	0.0179322	317
TMEM107	6.0896	5.33871	4.93676	2.98039	3.33717	3.61644	-0.74861	0.00017217	0.0179322	318
SLC5A3	2.58247	4.30865	3.86411	2.01923	2.83171	1.51977	-0.780402	0.000175247	0.0181955	319
TXNDC11	23.0244	22.7573	22.4562	17.0436	16.2579	16.0697	-0.492586	0.000176593	0.0182779	320
SLC25A1	63.9913	61.7415	68.3917	44.7825	43.0607	53.3003	-0.487042	0.000181168	0.0186926	321
LOC100506688	0.348125	0.645897	0.358267	0.842813	1.12778	1.1343	1.16022	0.000181728	0.0186926	322
MCM3AP	23.0043	23.8045	24.2725	18.2911	17.9687	14.4531	-0.51026	0.000187569	0.0192336	323
MRPL28	170.612	167.935	154.678	121.497	113.109	126.846	-0.476053	0.00019091	0.0195159	324
VAV3	6.28386	7.51463	7.14245	4.77284	5.21687	4.70862	-0.536918	0.000191545	0.0195205	325
CAPN15	14.1502	12.7664	14.6629	10.5336	9.94465	9.93893	-0.475324	0.00019706	0.0200209	326
SPRY4	0.120265	0.109142	0.0850909	0.243328	0.309	0.288016	1.37892	0.000199864	0.0202437	327
COL5A1	24.7969	22.7038	37.0883	44.2613	43.6406	39.926	0.576009	0.000200793	0.0202758	328
PROSER2	13.5377	15.1925	11.1771	20.0871	18.7422	20.3712	0.53969	0.000208048	0.0209445	329
GLCE	2.83742	4.60302	3.96729	5.9774	6.73284	5.50884	0.649107	0.000208726	0.0209491	330
ADAMTS1	7.19538	6.58299	8.49996	5.94528	4.57772	4.24578	-0.613082	0.000210301	0.0210435	331
PIGQ	21.7561	19.7532	23.6739	15.5195	13.6696	17.3606	-0.511309	0.000213395	0.0212887	332
PLXNA3	0.245371	0.287906	0.260172	0.0802346	0.132899	0.0930318	-1.40181	0.000214249	0.0213097	333
ARHGDIB	2.68499	1.29955	4.05847	6.12893	5.24895	5.64279	1.06628	0.00021857	0.0216744	334
OAS2	0	0.0320201	0	0.102963	0.169978	0.0711339	3.24271	0.000220205	0.0217714	335
NTHL1	63.6848	56.9271	51.8614	40.0435	40.0363	43.6694	-0.507372	0.000225331	0.0222118	336
SGSM1	0.0413008	0.0639677	0.0340033	0.198837	0.199313	0.135647	1.88141	0.00022825	0.0224328	337
PHYHIP	2.27786	2.36778	1.93516	3.1851	3.57951	4.16027	0.700059	0.000235898	0.0230789	338
REEP1	1.00361	1.17049	1.05774	1.80663	2.02074	1.78711	0.768239	0.000236283	0.0230789	339
PSMB10	32.4547	28.1277	29.3296	20.1204	20.6201	22.2466	-0.540542	0.000236914	0.0230789	340
MUC5AC	0.0996188	0.102861	0.157199	0.0441011	0.0593516	0.0155802	-1.62301	0.000238327	0.0231484	341
ACSL5	3.36556	3.50852	2.45398	2.1037	1.83874	1.72615	-0.746646	0.000240014	0.0232441	342
IGSF9	2.14454	1.35547	1.62281	3.17276	2.77334	2.81146	0.748735	0.000241487	0.0233187	343
NALCN	0.368338	0.363688	0.561022	0.764356	0.974362	0.748897	0.920317	0.000249174	0.023991	344
APP	89.8572	40.5027	90.5137	44.7078	35.3145	51.5978	-0.770095	0.000249985	0.0239993	345
ABR	9.0565	9.03287	9.63014	7.55003	6.38016	5.68514	-0.521243	0.000252287	0.0241344	346
GPT2	7.82606	6.96593	8.05407	5.71174	4.50388	5.57993	-0.556547	0.000253159	0.0241344	347
LARP6	0.670469	0.687202	0.608826	1.58775	1.21599	1.29533	1.03171	0.000253646	0.0241344	348
SGK223	1.86108	2.8243	2.39412	3.91833	4.03674	3.43371	0.659429	0.000254308	0.0241344	349
ARHGEF28	2.4263	2.06172	2.06343	3.27029	3.59763	3.17852	0.589817	0.000258258	0.0242257	350
NEDD9	3.71578	2.96469	4.93219	5.60453	5.94733	6.4188	0.607245	0.000258746	0.0242257	351
C16orf91	36.9831	39.0318	35.5912	24.9829	22.6556	30.3482	-0.545675	0.000258805	0.0242257	352
NPIPB5	13.5389	5.75726	11.0449	5.436	4.49101	7.43098	-0.830923	0.000258926	0.0242257	353
ZNF629	6.47333	6.00116	7.11459	5.06326	4.45007	4.24437	-0.53247	0.000258927	0.0242257	354
SMPDL3B	0.247099	0.0869803	0.254298	0.0186461	0.0200753	0	-3.73645	0.000266933	0.0249044	355
PTGS1	0.295504	0.294721	0.304114	0.133793	0.0800262	0.126045	-1.40686	0.000269962	0.0251163	356
IL2RG	0.399073	0.611655	0.2738	1.32502	0.891609	1.43033	1.46464	0.000271969	0.0251841	357
PXDN	13.6164	10.455	19.0864	25.1468	22.6953	19.4443	0.623263	0.000272211	0.0251841	358
TMEM54	0.0898939	0.0435093	0.0925129	0.410395	0.883701	0.38663	2.78468	0.000276944	0.0255077	359
C10orf54	1.3678	0.99304	1.96852	2.3062	2.33971	2.99993	0.798927	0.00027725	0.0255077	360
MAP3K10	3.96258	4.13591	4.5635	6.20916	6.43211	6.28173	0.554274	0.000282094	0.0258816	361
CRB1	0.358262	0.30827	0.587189	0.602101	0.699635	1.13101	0.932272	0.000289917	0.0265258	362
TXNIP	15.0784	17.001	12.2864	21.3946	23.0807	20.9922	0.532169	0.000293855	0.0268121	363
MIR31HG	3.79998	3.72442	3.51963	5.48045	7.11032	5.44167	0.678933	0.000294815	0.0268257	364
HPDL	52.0334	49.2461	57.8589	36.8261	35.8558	43.9423	-0.474997	0.000299306	0.0271597	365
GNAO1	0.933629	0.99726	1.02709	1.53925	1.92767	1.38466	0.687392	0.000301422	0.027277	366
LOC101926940	0.340666	0.494655	0.262944	0.919014	1.82668	1.99799	2.04311	0.000303143	0.0273581	367
TNS4	19.0245	26.0894	17.8587	35.1229	36.431	25.7465	0.601903	0.000304151	0.0273745	368
TRIM16L	18.5094	20.5317	20.7657	27.659	32.5036	25.2782	0.489911	0.000306017	0.0274474	369
EPB41L4A	1.69184	1.79769	1.95978	2.6127	3.12238	2.67678	0.600275	0.00030662	0.0274474	370
GJB5	1.16713	0.874682	1.35612	2.12508	2.52348	2.53197	1.0533	0.000312379	0.0278876	371
EPB41L3	0	0	0.0072696	0.0703606	0.0378767	0.0552384	4.11607	0.000317222	0.0282438	372
MT2A	351.625	319.399	215.643	218.397	188.675	196.419	-0.584109	0.000318597	0.0282902	373
SAMD4A	1.58449	1.76493	1.86148	2.97877	2.89671	2.27444	0.621847	0.000324537	0.0287406	374
TRMT12	0.390654	0.355914	0.449334	0.0572234	0.123219	0.125789	-1.96525	0.000334386	0.0295339	375
SH3BP5	6.57796	6.35378	9.08475	5.30646	4.91155	4.58722	-0.593257	0.000337252	0.0297078	376
NME4	70.4631	61.2092	58.0636	47.5489	42.9	48.8677	-0.473147	0.00034179	0.0300025	377
AATK	2.81556	1.56218	3.8605	4.78817	4.97104	4.43705	0.767344	0.000342903	0.0300025	378
DUSP6	1.33869	1.43596	1.19151	2.28244	2.44122	2.26344	0.7872	0.000343316	0.0300025	379
HCN2	18.9958	20.214	23.8165	31.9951	30.2869	27.2744	0.484543	0.000346122	0.0301682	380
PPAPDC1B	3.40022	3.40229	2.88662	2.16668	2.0565	2.18446	-0.624235	0.000347365	0.030197	381
INPP1	1.37324	1.369	1.49762	2.43286	2.43616	2.58048	0.786487	0.000349068	0.0302657	382
AMDHD2	12.6029	10.6207	14.7178	7.58618	7.28896	10.5893	-0.600974	0.000351166	0.0303681	383
UAP1L1	5.39928	4.90071	6.06294	3.63267	3.55239	4.08045	-0.563314	0.000353449	0.0304859	384
CAMKK1	10.6934	7.99975	9.70814	6.55816	6.1072	7.39453	-0.52779	0.000354566	0.0305028	385
SLC46A1	3.94477	4.19132	3.33995	5.87043	5.47063	5.5612	0.530618	0.000359573	0.0307248	386
STYXL1	16.1763	15.6938	12.7545	9.1509	9.94887	11.1847	-0.589364	0.000359822	0.0307248	387
CSTB	216.324	201.42	215.143	160.867	150.062	163.732	-0.440976	0.00035993	0.0307248	388
LOC101930033	2.94316	2.3267	2.82698	4.72313	4.6906	5.48531	0.853197	0.00036369	0.03089	389
VAT1L	0.0270923	0.0917901	0.125467	0	0	0	-5.76284	0.000363839	0.03089	390
RPH3AL	0.145135	0.245862	0.0560111	0.527058	0.389112	0.610031	1.71821	0.000364663	0.03089	391
U2AF1	92.2267	95.2803	92.8549	68.7904	58.7765	77.9091	-0.476029	0.000367295	0.0310336	392
EARS2	21.9488	21.7068	21.1961	17.3286	15.9122	14.1523	-0.476674	0.000370966	0.031264	393
MYH8	0.0253469	0.0654297	0.0521707	0	0	0	-5.68083	0.000374675	0.0314965	394
HOXB13	0.268676	0.162551	0.293785	0.669051	0.585269	0.590913	1.32201	0.000379344	0.0318083	395
TFAP4	30.7996	26.9299	24.3124	21.4101	18.4494	18.884	-0.508143	0.000381773	0.0319311	396
KRT7	238.314	177.901	237.85	322.409	268.404	343.468	0.489232	0.000387026	0.0322889	397
RAB11FIP3	11.6418	10.9825	11.5682	8.46907	8.64279	8.23095	-0.457639	0.000389298	0.0323968	398
MYOCD	0	0	0.00609839	0.054106	0.0317744	0.0463389	4.06365	0.000392095	0.0325478	399
TMEM186	15.079	13.0279	15.5183	9.00716	9.41415	11.5161	-0.569738	0.000399906	0.0331133	400
NUAK1	2.69995	3.05522	3.07109	4.0663	4.83246	4.09986	0.532124	0.000401311	0.0331466	401
GCSH	21.4939	16.1827	22.8028	14.4547	12.8354	14.5774	-0.553757	0.00040405	0.033163	402
MAFB	0.330777	0.582176	0.309467	0.936016	1.00776	0.79951	1.12873	0.00040436	0.033163	403
HR	12.4487	13.1151	11.4799	19.0401	17.5509	15.9139	0.477824	0.000404512	0.033163	404
CBS	59.1682	43.8438	63.7981	38.2629	36.4493	44.9383	-0.504588	0.000412533	0.033737	405
PAQR4	27.3431	26.3447	25.6396	19.9825	19.3268	19.7538	-0.451996	0.000418311	0.0341253	406
CDH12	0.0704462	0.0113655	0.0724986	0.282627	0.157391	0.220354	2.06404	0.000422814	0.0343323	407
PTPRG	0.0107569	0.0780966	0.0885627	0.151791	0.201879	0.214502	1.64345	0.000422921	0.0343323	408
NOG	6.39033	5.50731	6.71525	7.99011	9.4218	11.5547	0.609948	0.000428225	0.0346338	409
CADM4	1.03013	0.725222	0.915576	1.94334	1.65291	1.66603	0.953346	0.000428727	0.0346338	410
COQ9	42.5878	32.9513	42.9583	27.5032	24.1586	32.9255	-0.51243	0.000448097	0.0360824	411
CAPSL	0.132851	0.214336	0.273443	0.661646	0.712358	1.00426	1.89109	0.000450009	0.0360824	412
FAM102B	9.28584	11.1251	12.5354	14.4482	17.1179	15.3372	0.484648	0.000450942	0.0360824	413
CPNE2	14.6799	12.9746	12.1517	10.2174	9.22819	8.34228	-0.543901	0.000451016	0.0360824	414
PNRC1	15.1155	17.1556	13.7345	20.9047	25.7558	20.6854	0.521335	0.000455023	0.0363152	415
POLR3E	28.2687	25.7853	24.895	21.378	18.6905	18.0277	-0.467351	0.000467401	0.0372134	416
ZNF703	6.40618	7.63234	6.10983	10.635	10.9259	9.10167	0.578533	0.000472259	0.03751	417
GDPD3	4.28264	4.51047	4.61897	1.99071	2.29639	3.48295	-0.814111	0.00047745	0.0378312	418
STRA6	0.133697	0.295818	0.14742	0.348782	0.494997	0.582491	1.26284	0.000478639	0.0378312	419
UBE2G2	34.8266	29.7456	31.1434	24.3443	23.004	24.2461	-0.445088	0.000479728	0.0378312	420
SF3B3	45.4724	47.7878	45.058	36.4292	36.4727	30.0266	-0.450599	0.000489777	0.0384804	421
ST6GALNAC4	35.7365	41.7927	35.6039	27.5334	28.2422	28.2615	-0.456598	0.000490284	0.0384804	422
SPIN4	2.58051	3.39869	2.59186	4.25307	5.18885	4.02619	0.62286	0.000491569	0.03849	423
IGSF9B	0.110443	0.106911	0.33065	0.0500043	0.0448641	0.0314058	-2.1052	0.00049347	0.0385477	424
MFGE8	2.29485	1.28703	1.89311	2.99335	2.6531	4.10183	0.806233	0.00050008	0.0389721	425
LAMB3	42.0194	35.749	48.0791	65.0883	52.8919	59.434	0.472985	0.000507452	0.0394538	426
LOC344887	0.2825	0.273464	0.242275	0.703476	0.925704	0.552282	1.40991	0.000511932	0.0397089	427
KAT8	14.8595	12.1087	13.4493	8.7571	8.3029	11.0073	-0.553387	0.000513439	0.0397327	428
ABLIM2	0.249227	0.398999	0.157839	0.684273	0.505424	0.637152	1.14285	0.000515011	0.0397615	429
C16orf74	9.18158	9.57158	10.12	5.14097	5.82632	7.26489	-0.690146	0.00051813	0.0399093	430
FAM13A	2.41373	2.02058	2.6481	1.51211	1.70941	1.55513	-0.592651	0.000519749	0.0399411	431
RP11-356I2.4	0.389426	0.502627	0.374054	0.926641	0.765649	1.44143	1.27293	0.000521645	0.039994	432
MIR4697HG	0.221135	0.130298	0.168209	0.0478839	0.0687387	0.00751851	-2.09166	0.000533808	0.040832	433
DIP2A	3.90976	3.3662	4.791	3.0373	2.69895	2.71442	-0.535359	0.00053564	0.0408777	434
SRGAP3	0.226909	0.197686	0.245196	0.47087	0.50696	0.337138	0.947341	0.000543789	0.0414042	435
SLC9A3R1	108.457	108.515	105.054	85.3208	82.136	74.8393	-0.435337	0.000549249	0.041724	436
RP11-53O19.1	0.658255	0.460201	0.451622	1.2142	1.43799	1.22968	1.27031	0.000552568	0.0418801	437
TMEM231	4.32605	4.39312	4.7041	2.6288	3.25337	3.17869	-0.594301	0.000558429	0.0422277	438
CCT8	273.915	248.643	246.336	190.472	189.493	208.255	-0.414159	0.000566483	0.0427391	439
RPS15A	947.109	817.412	1090.15	639.703	613.84	841.137	-0.47378	0.000571209	0.0429977	440
LOC101928841	0.760809	1.2471	0.689018	0.585206	0.5666	0.305406	-0.918101	0.000577926	0.0434047	441
SASH1	0.764494	1.13356	0.992825	1.73753	2.03879	1.16244	0.747135	0.000580352	0.0434883	442
CES1	0.350789	0.242549	0.28365	0.873529	0.694164	0.724975	1.35484	0.000594175	0.0444236	443
LOC102723515	1.64564	1.3275	1.12906	0	0	0	-5.5062	0.000596874	0.0445249	444
CHAF1B	21.5117	19.2635	20.8023	14.7531	15.3637	15.5792	-0.456652	0.000598368	0.044536	445
PRSS21	174.14	111.619	165.594	103.724	93.8751	122.173	-0.523043	0.000611094	0.0453813	446
CD24	57.8222	55.9727	75.0914	79.8014	82.4025	105.766	0.478013	0.000614046	0.0454985	447
KREMEN2	9.82103	8.37856	8.52473	6.25814	5.49662	6.69089	-0.561241	0.000616099	0.0455355	448
CRLF1	5.55885	2.24778	4.63458	2.31683	1.9494	2.56784	-0.884715	0.000617295	0.0455355	449
TMEM8A	18.2794	18.6402	17.7924	14.6054	13.1934	12.974	-0.4495	0.000619258	0.0455787	450
MIS18A	14.8401	15.4656	14.7043	10.054	10.0991	11.9096	-0.51723	0.000622921	0.0457163	451
RBPMS2	5.06059	4.52761	3.86656	8.01931	6.60109	6.59557	0.630509	0.000624139	0.0457163	452
FADS2	15.5481	16.0251	13.9022	11.8176	11.6936	9.52797	-0.486411	0.000627269	0.0457163	453
DNAJA3	89.4005	77.0862	79.6162	62.8973	60.2764	63.4277	-0.425769	0.00062902	0.0457163	454
ABCG2	28.4552	34.9186	35.3837	23.1605	26.9965	23.3043	-0.452237	0.000631319	0.0457163	455
RCN3	16.8033	12.1128	10.8398	8.9028	6.70961	10.3873	-0.641291	0.000631325	0.0457163	456
TNFAIP1	31.6214	34.0197	33.6316	46.0363	45.0164	44.1873	0.420509	0.000631544	0.0457163	457
DCAKD	7.18826	8.62517	6.79293	5.93266	5.12944	4.64868	-0.550844	0.000632583	0.0457163	458
BNC2	1.21297	1.44137	1.29232	2.09436	2.44597	1.54441	0.599466	0.000633549	0.0457163	459
DLX3	2.96051	2.35338	3.57136	5.06126	4.71328	4.40021	0.652549	0.000642427	0.0462562	460
AP1S3	10.9372	10.1061	12.5284	7.20569	7.66684	9.4998	-0.488787	0.000644023	0.0462705	461
PMM2	37.8717	34.0372	37.3553	26.1291	25.8987	30.6305	-0.429982	0.000647443	0.0464155	462
MCF2	1.03809	0.938632	1.51445	1.83699	1.90642	2.09636	0.719848	0.000662367	0.0473828	463
SLC38A7	18.8194	19.2397	19.0701	15.1934	14.2795	13.4091	-0.438656	0.00066797	0.0476807	464
FAM86A	14.2547	15.528	12.5661	10.487	9.94113	10.3982	-0.486154	0.000671912	0.0478589	465
HOXC4	4.17512	3.32588	4.901	2.50895	2.31258	3.00984	-0.685516	0.000674023	0.0479062	466
DGAT2	4.63582	5.9968	5.86198	7.40267	8.04436	9.36368	0.56074	0.000676175	0.0479172	467
NPIPB3	1.37878	0.65372	1.14385	0.455452	0.653814	0.484087	-1.02041	0.000677071	0.0479172	468
PRMT2	8.41587	8.16531	7.55202	6.10182	6.21981	5.70333	-0.447472	0.000678698	0.0479282	469
CYR61	80.4456	71.0083	68.7661	97.219	93.1286	113.961	0.437589	0.00068012	0.0479282	470
CRISPLD2	0.620848	0.784343	0.508983	1.21411	1.20372	1.04506	0.82367	0.000682291	0.0479791	471
CASP9	3.55894	3.3073	3.7882	5.50312	4.90714	4.99361	0.507872	0.000699243	0.049067	472
NLRC5	8.17159	8.43125	8.63268	6.13305	6.45944	6.46665	-0.431369	0.000702157	0.0491207	473
MGC39584	0.549455	0.0409139	0.565463	0	0	0.0661031	-3.80519	0.000703356	0.0491207	474
MFSD7	0.396399	0.500504	0.514369	0.858352	0.862531	1.19949	1.01972	0.000704757	0.0491207	475
CD180	3.5393	2.99291	1.96774	4.87388	4.04768	4.90977	0.671602	0.00070594	0.0491207	476
ZNF780B	0.485149	0.469631	0.505157	0.696438	0.994655	0.776618	0.728482	0.00070813	0.0491698	477
EPGN	10.868	14.061	8.19485	16.2844	18.5335	15.6562	0.576705	0.000717397	0.049709	478
SDF2L1	118.957	102.439	107.165	87.9368	76.7847	82.023	-0.438502	0.000725851	0.0501845	479
MAP3K15	0.56157	0.21318	0.407951	0.804315	0.954526	0.723296	1.04412	0.00072729	0.0501845	480
DOCK8	0.183531	0.12502	0.300806	0.378033	0.528502	0.398666	1.07704	0.000737596	0.0507302	481
PSMD7	140.673	119.259	125.562	98.941	96.5326	97.7264	-0.420893	0.000738262	0.0507302	482
CYP27A1	0.11124	0.0430729	0.091585	0.295476	0.218709	0.539332	2.05298	0.000741537	0.050739	483
PSG4	0.158595	0.0852903	0.253891	0.643591	0.4252	0.399621	1.53943	0.000741815	0.050739	484
ANKRD33B	1.17785	1.38867	1.96329	2.34393	2.4831	2.11767	0.595434	0.000742985	0.050739	485
PMAIP1	8.77476	7.24421	8.27109	11.1113	11.2093	13.2497	0.523145	0.000752097	0.0512556	486
LINC00888	1.55607	1.94933	1.88401	1.0637	0.954355	0.739647	-0.990711	0.000758588	0.051499	487
SLC19A1	42.5725	45.9377	38.5928	33.6679	30.5169	31.5031	-0.436533	0.000758779	0.051499	488
SETD1A	15.5418	15.6485	16.7305	12.5028	11.9858	12.0941	-0.414495	0.000764911	0.051809	489
ELFN2	3.22186	3.31445	3.70725	4.98355	4.59522	4.76004	0.460837	0.000771554	0.0521523	490
CDK5RAP3	20.3898	14.9087	16.3152	12.0738	11.5853	13.9121	-0.485881	0.000775278	0.0522973	491
MILR1	0.227035	0.153841	0.537394	0.0753811	0	0.0710159	-2.56239	0.00078852	0.0530369	492
TUFM	313.971	265.658	287.248	225.303	211.004	229.863	-0.406182	0.000789445	0.0530369	493
TINCR	9.131	11.2727	10.6339	7.93474	7.85156	6.62186	-0.494574	0.000799675	0.0535652	494
RNF19A	5.86342	6.39879	6.85474	8.69525	9.97499	8.24696	0.468802	0.000801591	0.0535652	495
ALPK3	0.00934594	0.0226175	0.00961822	0.073698	0.112756	0.0292338	2.28323	0.00080216	0.0535652	496
STARD4	4.52551	4.90154	6.18809	6.35706	8.06043	8.24921	0.511487	0.000805562	0.0536842	497
IL7R	3.08039	4.41916	3.27277	4.74592	5.60479	5.8748	0.55982	0.000819158	0.0543373	498
GSTM3	23.1031	20.7488	24.883	28.1345	30.2798	36.2586	0.43428	0.000820256	0.0543373	499
ALDOA	569.979	575.988	537.114	450.584	421.804	443.269	-0.381989	0.000821567	0.0543373	500
IRF2BPL	5.58377	7.0683	5.55701	8.8419	10.1228	7.72529	0.524331	0.000821926	0.0543373	501
LTN1	4.1441	4.57379	4.85586	3.05524	3.85514	2.76604	-0.513292	0.000825863	0.0544048	502
PTGS2	1.40793	2.36309	1.68265	3.33636	3.02384	2.5749	0.684821	0.000826231	0.0544048	503
CPEB1	0.717662	0.741806	0.763607	1.28227	1.3262	1.22704	0.759686	0.00082916	0.0544893	504
RRN3P2	3.68192	3.87318	3.98631	2.66756	2.68182	2.09701	-0.657068	0.000832787	0.0546193	505
BTG1	9.47262	9.89772	8.58191	12.8303	12.1089	13.8177	0.443053	0.000839721	0.0549652	506
HAGHL	12.6654	11.0981	16.0386	7.28879	8.16303	11.6532	-0.58074	0.00084282	0.0550593	507
SLC47A1	1.69583	2.19882	2.06546	1.25267	1.26526	1.16796	-0.719168	0.000868685	0.0566373	508
TNC	0.0862125	0.033382	0.0118299	0.133582	0.148956	0.157308	1.69338	0.000875373	0.0569612	509
MPG	35.9954	35.5516	36.1791	24.6913	24.9182	30.8915	-0.448565	0.000879513	0.0571184	510
MAGED1	0	0	0	0.0997703	0.0767266	0.0805652	5.48126	0.00088179	0.0571482	511
ACSF2	3.01261	2.64587	2.87452	2.10319	1.62252	1.57576	-0.709278	0.000883424	0.0571482	512
FGG	0	0.149495	0	0.427299	0.322035	0.301916	2.68113	0.000888589	0.0573703	513
FAM118A	5.90864	4.16207	5.98577	3.51418	3.47707	4.09452	-0.558836	0.00089245	0.0574978	514
TMEM45A	20.7153	29.5978	20.0965	32.9225	35.3965	33.7591	0.506093	0.000894035	0.0574978	515
TMEM50B	5.54686	6.11169	5.84278	4.19797	3.54288	4.52897	-0.538535	0.000903955	0.0580024	516
CLUAP1	7.11159	6.67339	6.6591	4.92925	4.97198	5.12615	-0.47085	0.000905385	0.0580024	517
RAB32	15.5207	15.1064	15.1001	18.9375	20.5405	27.6898	0.524534	0.000909043	0.0580301	518
CCDC71L	1.24539	1.22788	0.866315	1.78034	1.9168	1.83956	0.697905	0.000909322	0.0580301	519
USB1	32.0048	33.4006	33.1721	27.005	24.385	23.8678	-0.414017	0.000920998	0.0583679	520
AP3S1	41.1747	45.6622	45.0642	54.2398	56.5283	71.3461	0.436135	0.000923553	0.0583679	521
CDKN2B-AS1	0.460357	0.469086	0.635848	0.754192	1.12597	1.05157	0.877479	0.000925576	0.0583679	522
BCL2L1	17.0946	16.6163	16.0052	21.7541	21.7142	24.1794	0.4164	0.000926246	0.0583679	523
LOC102724023	5.24998	4.06338	5.34276	3.17372	3.13483	3.95	-0.540191	0.000926435	0.0583679	524
ESRP2	15.8246	13.6239	17.8401	11.7571	10.7809	12.8832	-0.441586	0.000927623	0.0583679	525
ARHGAP18	3.91475	2.73929	4.60435	2.27463	2.29904	2.88637	-0.616714	0.000928165	0.0583679	526
THOC6	39.6981	33.3162	30.7612	25.944	21.3186	28.1219	-0.489258	0.000928713	0.0583679	527
ZNF704	0.399399	0.652019	0.505086	0.834433	1.1797	0.648476	0.745894	0.000930506	0.0583699	528
TRIM16	26.2899	29.4154	29.8248	37.3678	41.9763	37.0191	0.418593	0.000936215	0.058617	529
REPS2	1.16417	1.72103	0.781363	0.756261	0.797262	0.564036	-0.825015	0.000943865	0.0589845	530
CFDP1	43.2369	34.3249	33.9882	28.3075	26.3066	27.5104	-0.468497	0.000948767	0.0591791	531
AC002454.1	0	0	0	0.247634	0.426582	0.233294	5.49038	0.00095247	0.0592984	532
MRPS34	371.351	304.662	328.723	259.985	236.991	271.31	-0.413793	0.000961916	0.0597741	533
TUFT1	11.4462	12.7291	12.7177	17.1788	15.9181	17.4927	0.429435	0.000965013	0.0598543	534
MT1X	56.3183	60.0175	39.7657	36.4757	33.2904	37.2271	-0.575015	0.000969503	0.0600204	535
IFFO2	1.68738	2.06503	1.65556	1.33531	1.21888	0.888794	-0.677378	0.000976044	0.0603126	536
LOC100506870	0.16093	0.311565	0.276031	0.534326	0.91086	1.34236	1.8422	0.0009826	0.0606047	537
LOC101928233	0.483553	0.789895	0.342128	1.20413	1.62053	1.03987	1.2138	0.00098674	0.0607469	538
LPPR2	16.8313	21.0819	16.269	25.0552	26.0448	24.6369	0.454987	0.000992372	0.0609803	539
NPY4R	8.29382	10.2755	13.179	7.77197	7.55187	6.0574	-0.591131	0.000999332	0.0612942	540
TBL3	58.0161	52.924	50.4974	43.9288	36.4692	41.9847	-0.425989	0.00101591	0.0621957	541
TTYH3	9.31004	13.672	12.4448	8.86951	9.1995	7.24729	-0.508963	0.00102061	0.0623685	542
DEXI	12.1674	11.8111	11.6125	8.04026	7.07707	9.78061	-0.5427	0.00102406	0.0624191	543
SAT1	25.7681	31.3797	16.2333	37.981	36.0378	39.3835	0.595208	0.00102521	0.0624191	544
GLRX	14.3075	18.7644	16.181	22.322	23.2629	24.0129	0.470861	0.001052	0.0639324	545
ZNF831	2.50719	2.49687	3.35777	2.18497	2.0686	1.51655	-0.555064	0.00106481	0.0645924	546
ALG1	12.2679	12.7533	13.9852	10.1078	9.66694	9.71498	-0.428051	0.0010708	0.064837	547
PDZD2	0.043313	0.0304928	0.0364703	0.0980519	0.112605	0.0862156	1.39121	0.00107332	0.0648538	548
RYR2	1.18988	1.40054	1.33472	2.21908	2.22515	1.43996	0.561453	0.00107499	0.0648538	549
PARN	21.7595	20.7752	18.4937	16.331	14.9801	14.5313	-0.439051	0.00108544	0.0653459	550
CSRP1	179.979	176.304	182.059	234.867	225.699	254.293	0.382214	0.00108709	0.0653459	551
ZCCHC8	4.74779	3.88797	4.627	5.70244	5.97879	7.44423	0.500426	0.00109372	0.0656251	552
RSL1D1	97.382	67.379	80.0036	58.0816	53.8536	69.7141	-0.458492	0.00109681	0.0656916	553
XDH	0	0	0	0.0296277	0.0239239	0.0837359	5.53251	0.00110805	0.0661283	554
NMRAL1	51.4025	45.9246	48.5963	35.5637	35.4184	40.9328	-0.41035	0.0011081	0.0661283	555
C3	16.4615	9.43903	12.6698	20.5625	16.1324	20.1382	0.534154	0.0011259	0.0670701	556
FIBCD1	3.86871	3.98274	3.83923	2.75251	2.42841	2.89325	-0.560014	0.00113036	0.0672147	557
TMEM180	3.59237	4.12949	3.68052	6.28325	5.03062	5.5557	0.53931	0.0011582	0.0686273	558
AMY2B	0.38682	0.154184	0.327839	0.49107	0.752393	1.01423	1.34735	0.00115826	0.0686273	559
CLMN	0.289372	0.237021	0.213807	0.461916	0.553682	0.31332	0.81549	0.00116308	0.068672	560
ARL6IP1	92.1601	99.3987	116.643	66.9408	72.7159	92.4204	-0.437306	0.00116316	0.068672	561
IL10RB	8.1426	6.92521	7.84437	4.53469	5.41697	5.98093	-0.551706	0.00116524	0.0686726	562
TNIP3	0.0185711	0.0179771	0	0.0924907	0.116176	0.203314	3.24883	0.0011701	0.0688274	563
NUDT21	30.3172	35.0287	33.2018	23.8583	25.5214	26.695	-0.400937	0.00117203	0.0688274	564
COTL1	319.994	308.299	284.466	243.668	232.514	234.383	-0.387917	0.00121056	0.0709644	565
JUNB	86.6072	94.4424	61.0585	123.702	114.128	108.718	0.488678	0.00122741	0.0718254	566
IL15	1.85112	1.70408	2.14786	2.78687	2.62744	3.77502	0.662227	0.00123353	0.0720563	567
ARID3A	2.47406	3.06718	2.26323	4.11924	4.37032	3.51866	0.592954	0.00123961	0.0722839	568
DUS2	14.4816	13.1051	11.2228	9.39793	8.19656	10.4838	-0.495674	0.00124369	0.0723939	569
HRK	0.693513	0.698184	0.570974	1.51974	1.28914	1.2148	1.00489	0.00124624	0.0724153	570
SNX18	0.383339	0.408186	0.457629	0.712756	0.849605	0.623518	0.780297	0.00124956	0.0724808	571
NDRG2	0.0987065	0.111474	0.0338607	0.245797	0.308742	0.295886	1.737	0.00125614	0.0727355	572
BHLHE40	18.0359	23.2841	15.8628	28.2256	29.8181	23.857	0.490563	0.00129066	0.0746039	573
PRG4	3.15181	3.09989	2.18321	5.12337	5.10077	3.15986	0.63963	0.00129707	0.0748439	574
IFNAR2	10.1126	9.88286	9.47775	6.80096	7.23574	7.94585	-0.451228	0.00130334	0.0750748	575
VDR	6.7842	9.11952	8.16074	5.93458	6.49534	5.01947	-0.489004	0.00131163	0.0754209	576
AP3B2	0.603428	0.608466	0.504569	1.02263	1.2583	0.845445	0.833722	0.00132233	0.0759045	577
SMG1P1	4.91819	5.61843	7.77561	4.55572	4.66829	3.30453	-0.567168	0.00133221	0.0763393	578
SHB	3.43996	3.21511	3.05188	4.83163	4.19488	4.68435	0.47164	0.00133587	0.0764166	579
SEPHS2	38.451	37.2211	31.5542	26.4411	29.3209	25.5038	-0.427634	0.00134805	0.0769344	580
RCOR2	0.378588	0.329831	0.487023	0.109988	0.203002	0.118421	-1.49109	0.00134956	0.0769344	581
TDP2	27.2962	29.0655	26.0733	35.2401	39.7411	36.7639	0.411176	0.00136233	0.0774254	582
LOC102724528	0.0462719	0.11198	0.16667	0.307268	0.351495	0.488488	1.77652	0.00136285	0.0774254	583
C16orf13	122.214	107.235	125.938	84.122	79.2189	106.739	-0.423736	0.00137728	0.078111	584
SAA1	0.97816	1.01971	0.774352	1.93614	2.15178	2.58894	1.22998	0.0013856	0.0784486	585
SLC35C1	17.2859	20.8001	14.987	24.8755	26.3533	22.8063	0.4521	0.00139401	0.0787903	586
AARS	101.706	92.6478	86.7919	77.1424	74.3872	62.0304	-0.421232	0.00139756	0.0788565	587
ZFHX4	0	0.00353798	0.00376136	0.0242702	0.0391955	0.0171485	3.22466	0.00141291	0.0794665	588
SH3TC2	0.0806103	0.141201	0.112587	0.181617	0.228126	0.184607	0.798655	0.00141317	0.0794665	589
EMP2	33.8088	31.9396	37.5627	25.7585	26.8257	27.8608	-0.38642	0.00141969	0.0796817	590
EGFLAM	9.91155	9.02856	10.0571	12.3254	12.8139	13.8469	0.400361	0.00142192	0.0796817	591
FLYWCH2	60.6514	54.4851	63.9971	43.2922	42.3922	51.5813	-0.410784	0.00142422	0.0796817	592
CDC42EP3	3.08787	3.52497	3.19564	4.19289	4.55291	5.09318	0.4676	0.00144243	0.0805036	593
FGD1	9.72563	11.1242	8.46158	7.93418	7.31588	5.879	-0.498088	0.00144377	0.0805036	594
CD68	21.5494	14.4743	12.4747	11.4533	10.0958	11.8863	-0.565474	0.00146942	0.081796	595
CMTM4	5.51189	7.98817	6.46804	5.1647	5.30218	3.47474	-0.542209	0.00147417	0.081923	596
SSX1	0.0368604	0.0356814	0.0758686	0.244771	0.362356	0.345895	2.56636	0.00148916	0.0826173	597
LOC102724064	0.807786	0.541349	0.959216	0.103156	0.222124	0.242955	-2.00393	0.00150458	0.0833333	598
ST8SIA5	0.0182456	0.017662	0	0.0908698	0.211975	0.0998757	3.223	0.00151591	0.0838207	599
ARRB2	15.0555	13.2325	12.7144	10.0794	8.94187	11.2039	-0.467587	0.00153427	0.0845775	600
C5AR1	2.28071	2.68681	3.85288	1.41092	2.13437	1.83398	-0.737876	0.00153471	0.0845775	601
PLEKHA5	0.825959	0.58565	0.785053	1.00001	1.13307	1.26299	0.60209	0.0015464	0.085016	602
POLN	0.263961	0.170345	0.199211	0.365172	0.550425	0.646768	1.26611	0.00154916	0.085016	603
HTRA1	17.3739	6.80182	14.5369	20.174	16.817	27.7182	0.715433	0.00155037	0.085016	604
PLCB4	0	0.00798691	0.0084912	0.0547894	0.0516151	0.0645208	3.14962	0.0015573	0.0851374	605
GPC5	5.0077	4.33365	4.26127	3.51042	2.83065	3.04423	-0.560256	0.00155772	0.0851374	606
NUPR1	29.0314	14.9449	29.647	15.5081	11.8976	19.4654	-0.673465	0.00156111	0.0851387	607
TMPRSS5	0	0.01829	0.0194448	0.109784	0.135084	0.147753	3.15102	0.00156288	0.0851387	608
GNG4	0	0.018307	0.00973143	0.07849	0.118308	0.0443669	2.91811	0.00156707	0.0852265	609
TRAP1	196.327	161.678	181.467	138.452	131.61	150.26	-0.386788	0.00157088	0.0852937	610
ZNF467	0.0650699	0.141724	0.11719	0.297066	0.290758	0.36891	1.51818	0.00157842	0.0855628	611
CCR6	0.0138364	0.0133938	0.028479	0.172276	0.136018	0.0649198	2.6272	0.00158622	0.0858451	612
MARCO	0.055602	0.215294	0.0858328	0.530759	0.422368	0.369583	1.82442	0.00159827	0.0863563	613
CREB5	0.160677	0.238861	0.253942	0.481089	0.425652	0.323094	0.887149	0.00161291	0.0868154	614
MBP	0.725548	0.993119	0.998752	1.38479	1.50745	1.20341	0.566838	0.00161327	0.0868154	615
NABP1	5.19548	4.53744	4.19643	6.91697	6.3346	6.46675	0.474556	0.00161463	0.0868154	616
FGF2	6.89084	8.74811	5.96779	9.9956	12.3568	8.83375	0.500958	0.00161978	0.086951	617
GGA2	11.1685	10.5253	13.1698	9.08511	8.97652	8.75622	-0.402	0.00164859	0.0883144	618
TESC	29.194	29.6105	30.6085	39.7815	39.2242	42.4255	0.415061	0.00165051	0.0883144	619
GSTM2	0.0758396	0.0244713	0.0520328	0.146887	0.31629	0.336068	2.30434	0.00165759	0.0884643	620
KLF5	18.3345	22.3421	15.0421	27.6429	28.3357	22.9547	0.474797	0.00166383	0.0884643	621
COL16A1	0.867909	0.955117	1.14705	1.19817	1.46962	2.25042	0.698612	0.00166595	0.0884643	622
PDXDC1	23.5299	22.6045	25.7303	19.3954	19.3738	16.72	-0.396235	0.00166673	0.0884643	623
E2F4	36.5849	27.6075	32.6757	24.8023	20.0166	27.3553	-0.450862	0.00166828	0.0884643	624
DHODH	6.27381	5.68895	6.4566	3.9279	4.36538	5.09707	-0.487281	0.00166934	0.0884643	625
TRAFD1	24.681	24.7304	25.7468	19.6875	19.4611	19.4133	-0.385524	0.0016739	0.0885644	626
LINC00665	2.73679	4.62458	4.44715	6.11766	6.92982	5.51934	0.627181	0.00169597	0.0894887	627
GDA	29.9352	33.8516	30.0319	41.8082	48.2923	37.1967	0.414661	0.00169678	0.0894887	628
EPS8	0.0240296	0.104674	0.0247297	0.179514	0.139586	0.272469	1.87748	0.00171109	0.0899782	629
NRIP1	2.53349	2.37762	3.15202	1.80676	2.33323	1.35334	-0.57615	0.0017137	0.0899782	630
ASS1	400.789	330.271	440.933	312.597	289.345	308.607	-0.387801	0.00171421	0.0899782	631
RP11-320G24.1	0.163404	0.237266	0.117715	0.0135635	0.0584125	0.0383343	-2.22757	0.00172102	0.0901931	632
ATP6V0A4	1.74916	2.01319	1.67255	2.89238	2.94175	2.50948	0.590605	0.00172738	0.0903831	633
PHKB	12.9105	14.7872	14.347	10.9321	11.8421	8.96791	-0.429622	0.00173547	0.0905235	634
JAG1	5.03587	6.18629	5.34043	8.27527	7.86628	6.84988	0.44784	0.00173553	0.0905235	635
HDC	0.192946	0.298839	0.258137	0.496485	0.500052	0.784586	1.2132	0.00174073	0.0906521	636
SNX10	2.36887	3.25473	2.79964	1.85213	1.98043	1.80464	-0.606724	0.0017467	0.09082	637
FGF12	0	0	0	0.00613079	0.0330034	0.0750849	5.5322	0.00175278	0.0909935	638
AIM1L	0.0583582	0.0941526	0.0600584	0.137249	0.347691	0.167331	1.55944	0.00175776	0.091109	639
ZNF862	0.306493	0.227252	0.255023	0.427621	0.524502	0.464052	0.815074	0.0017686	0.0915279	640
PDK3	0.314571	0.406012	0.359706	0.215982	0.222124	0.224733	-0.731235	0.00177168	0.091544	641
APLF	0.251827	0.256602	0.0818411	0.506076	0.592244	0.36276	1.26148	0.00177624	0.0916369	642
EMC8	39.8715	35.6795	40.3916	28.9992	28.947	32.1949	-0.38951	0.00179623	0.0925239	643
WDR4	34.0227	30.4672	33.4441	26.2054	25.7635	23.9782	-0.391398	0.00180118	0.0926348	644
PCNT	5.6978	6.30856	7.4793	4.75231	5.65643	4.03334	-0.454605	0.00181217	0.0930554	645
TRNL2	58.9185	18.0839	39.9304	7.75337	20.548	21.9132	-1.2435	0.00181595	0.0930849	646
FAM20A	0.128258	0.217273	0.219992	0.425849	0.439385	0.359398	1.08359	0.00181864	0.0930849	647
ANKH	14.5416	14.8996	16.3188	19.5807	20.4145	20.3413	0.373428	0.00182332	0.0930849	648
FLJ42627	1.16332	0.725409	1.60852	0.485775	0.720729	0.853897	-0.785131	0.00182398	0.0930849	649
CLN3	26.3442	27.4584	25.3446	20.7487	20.4936	20.0231	-0.395989	0.0018448	0.0940023	650
LHFP	0.285424	0.165777	0.37207	0.0315892	0.0680208	0.11904	-1.8902	0.00184819	0.0940303	651
ERRFI1	4.58197	4.20115	4.35018	5.77193	6.09898	6.76241	0.476859	0.00186687	0.0948353	652
DRAM1	18.7184	23.2907	14.5071	26.7243	26.7137	26.4603	0.469176	0.00188035	0.0953738	653
TIMP2	78.5111	95.7532	98.6388	122.46	131.06	111.581	0.395981	0.00188343	0.0953841	654
PHKA2-AS1	11.6122	10.7835	10.006	7.48232	6.64868	8.68046	-0.533754	0.00189686	0.0958282	655
LOC102723591	0.405953	0.392969	0.835561	0	0	0	-5.19306	0.00189992	0.0958282	656
WWOX	1.48473	1.56643	1.47649	0.927776	0.983977	0.887095	-0.72058	0.00190088	0.0958282	657
DNAJA2	43.3157	39.0949	43.8026	29.9946	32.7124	36.0714	-0.381032	0.00191129	0.0962062	658
GOT2	146.642	150.456	152.94	123.424	119.57	111.205	-0.370077	0.00196458	0.0987335	659
FGL1	0.0445544	0.0215647	0	0.147931	0.179178	0.191627	2.79825	0.00196746	0.0987335	660
TTC18	0.0195872	0.00948033	0.0201578	0.0731634	0.183799	0.0459511	2.50703	0.00197424	0.0989239	661
DDO	0.388059	0.606814	0.614407	0.173445	0.213416	0.186744	-1.50124	0.00198106	0.0991159	662
LOC101927413	0.674204	2.82811	1.15641	2.98469	5.22187	6.50241	1.60011	0.00200435	0.100045	663
USP12	12.3147	13.2368	11.6125	16.1934	17.2421	16.2833	0.3924	0.00200567	0.100045	664
CPZ	0.903805	0.486054	1.11616	0.450128	0.412831	0.31412	-1.10582	0.00201463	0.10034	665
NOL3	15.8377	14.6688	13.9589	11.7932	10.485	11.4565	-0.424909	0.00202201	0.100557	666
ADAMTS4	1.30717	1.76694	2.18149	1.10458	1.23133	1.02219	-0.669371	0.00203073	0.100839	667
DHRS2	0.275756	0.210739	0.134427	0.674634	0.428023	0.374531	1.21658	0.00204459	0.101236	668
DLG2	0.681143	0.72804	0.920047	1.30746	1.20054	1.00611	0.571772	0.00204483	0.101236	669
IFNGR1	10.9277	12.4611	11.4227	13.598	16.1912	18.1346	0.431249	0.00205674	0.101673	670
HOXC13	7.28174	6.08014	8.47993	9.47292	9.45688	12.3043	0.490421	0.00210152	0.103732	671
LINGO2	0.0582195	0.0986252	0.164768	0.205384	0.312178	0.409745	1.49328	0.00213349	0.105154	672
H1F0	6.76548	5.91325	5.6557	8.05107	7.55283	11.2146	0.518493	0.00214307	0.105469	673
TIMP3	18.0867	16.581	17.4174	23.9051	22.837	21.9972	0.375276	0.00215984	0.10609	674
CDKN1A	16.9198	20.9111	13.7769	24.9444	24.0032	23.4666	0.459331	0.00216209	0.10609	675
LMO4	19.2257	19.6886	23.3572	25.3471	25.6397	32.5792	0.397058	0.00219916	0.107672	676
FHL2	33.9848	30.9872	28.1463	41.6432	39.7955	42.5831	0.385668	0.00220083	0.107672	677
NUTM2D	0.184069	0.204909	0.255733	0.0993126	0.0822495	0.0863645	-1.27904	0.00221839	0.108371	678
SAMD11	6.45175	6.47742	8.03756	9.10243	8.9968	11.4181	0.467519	0.00226705	0.110585	679
CATSPER1	0.633367	0.39016	0.37529	0.111519	0.188676	0.255148	-1.34916	0.00227799	0.11087	680
OTUD7A	0.438074	0.696674	0.504508	1.12552	1.32364	0.61989	0.874213	0.0022796	0.11087	681
NXN	20.9752	22.3556	21.634	27.1175	30.1912	28.4502	0.373738	0.00228493	0.110966	682
DSCR3	11.2437	11.0768	11.6123	8.18699	8.94498	9.13505	-0.396318	0.00229148	0.111006	683
FAM78B	0.0688924	0	0.0354498	0.314516	0.338623	0.16162	2.81359	0.00229244	0.111006	684
RPL13AP20	1.08213	0.52376	0.636377	1.53983	2.07231	2.11555	1.31515	0.00229701	0.111065	685
MYH10	2.25649	2.48017	2.784	3.73524	3.91693	2.95957	0.473876	0.00232794	0.112396	686
S100A4	618.509	512.393	673.019	419.099	364.727	571.166	-0.440985	0.0023526	0.113421	687
EGR1	1.77315	0.960576	1.05471	0.823682	0.755972	0.508842	-0.8849	0.00237101	0.114143	688
HLA-H	1.98148	1.23539	2.48853	1.00358	0.720331	1.23435	-0.960015	0.00237963	0.114226	689
YBEY	10.6806	10.5209	8.67193	7.3063	6.57123	7.84853	-0.487815	0.00238351	0.114226	690
SH2B1	6.77574	6.73292	8.88371	5.48224	5.47427	6.04118	-0.421631	0.00238544	0.114226	691
GINS2	56.7648	51.9359	58.9525	34.5581	38.0568	53.5853	-0.439633	0.00238677	0.114226	692
MARCKS	26.3333	32.738	25.4373	35.7465	39.3465	38.425	0.396775	0.00238997	0.114226	693
FAM25G	3.04566	1.1793	3.60455	1.26404	0.272185	0.714505	-1.77541	0.00239476	0.114227	694
CHRD	0.0424887	0.164519	0.13118	0.458487	0.240485	0.276882	1.49206	0.00239767	0.114227	695
GDE1	58.0322	59.9591	63.8879	45.5461	48.1367	50.6102	-0.360549	0.00240035	0.114227	696
PRDM15	3.03019	2.67296	3.89472	2.5588	2.26841	2.11314	-0.488145	0.00243796	0.11585	697
RAB30	3.47806	5.58606	3.9222	6.18875	7.56492	5.16765	0.515843	0.00244338	0.115923	698
IL17RE	0.435131	0.219031	0.322422	0.563449	0.684408	0.816647	1.05041	0.0024465	0.115923	699
ITGB4	0.0566112	0.101772	0.0582606	0.208102	0.187914	0.16443	1.32696	0.00245957	0.116376	700
SNAI2	3.59906	3.69438	4.20108	5.55382	5.9579	5.34554	0.527305	0.00248423	0.117315	701
ZNF618	1.43961	1.71595	1.95145	2.47464	2.90434	2.01209	0.510138	0.0024891	0.117315	702
LUC7L	20.0466	15.7902	18.2136	13.0498	11.9397	16.2483	-0.418246	0.00249003	0.117315	703
UBALD2	9.11781	7.73844	7.33495	11.9654	9.92729	12.9797	0.499844	0.00249745	0.117497	704
EPHA3	0.0305752	0.0295973	0.0235995	0	0	0	-5.06984	0.00250474	0.117553	705
CACNB3	6.51514	5.69988	6.62905	5.13246	4.38332	4.55648	-0.44478	0.00250873	0.117553	706
KNOP1	16.1635	15.1107	15.8597	11.9464	12.3475	11.9818	-0.403751	0.00250929	0.117553	707
SPTBN5	0.0217214	0.00841064	0.0357667	0.0685141	0.0582359	0.0849297	1.65423	0.00251604	0.117703	708
PITPNC1	5.4589	4.8191	3.77105	7.06795	6.01258	6.58232	0.456725	0.0025235	0.117885	709
HMOX2	32.1446	29.2056	26.819	24.0814	21.1689	23.2817	-0.390432	0.00253486	0.117896	710
MUC12	0.0250057	0.0302574	0.0321678	0.0129727	0	0	-2.67233	0.00253658	0.117896	711
MAFF	6.99413	5.0144	4.60499	9.2688	7.18719	8.07006	0.535477	0.00253756	0.117896	712
MYEOV	0.736971	0.634132	0.526696	0.968573	0.951335	1.77694	0.929553	0.0025389	0.117896	713
CDKN2A	122.507	116.016	116.137	152.089	145.955	164.824	0.356778	0.00254153	0.117896	714
POLR2C	59.8943	65.616	62.5415	47.7441	46.0964	54.4662	-0.370445	0.00254749	0.118008	715
SNPH	0.808049	0.921261	0.942469	1.40108	1.32392	1.36909	0.589771	0.00255477	0.118065	716
AFP	0	0	0	0.0830708	0.178876	0.0586952	5.2403	0.00255587	0.118065	717
NFATC2IP	11.553	9.99889	9.76355	7.79845	7.73764	8.4993	-0.409441	0.0025669	0.11841	718
OGFOD1	32.3488	32.1317	34.3169	25.4353	25.9053	27.0006	-0.360841	0.00257188	0.118475	719
GSPT1	62.7855	64.5218	58.0849	51.9939	49.1106	45.1095	-0.367913	0.00258587	0.118593	720
CXCL11	0	0.0307491	0.0653812	0.184569	0.255491	0.273241	2.74601	0.00258642	0.118593	721
SLFN12	0.628261	0.712423	0.849771	1.11749	1.44377	1.27737	0.781471	0.00258939	0.118593	722
CES2	13.3477	13.132	12.4141	10.6467	9.77258	9.82161	-0.388951	0.00259231	0.118593	723
RTKN2	0.373602	0.449149	0.719363	0.700254	0.90471	0.947145	0.703462	0.00259236	0.118593	724
GJC2	0.299961	0.45629	0.59535	0.231201	0.134035	0.150793	-1.39442	0.00261052	0.119226	725
AREG	1.40105	1.43602	0.593712	2.15489	2.02544	2.77126	0.98037	0.00261338	0.119226	726
TSR3	115.758	98.7661	96.5427	86.1679	73.877	82.3377	-0.386343	0.00264337	0.120428	727
NDFIP2	12.3586	14.9489	16.1171	16.0299	19.9174	23.4365	0.422536	0.00265043	0.120584	728
DDX19B	18.6059	15.5605	18.814	13.1813	13.5729	14.0421	-0.402406	0.00265783	0.120754	729
HFE	5.22402	4.22971	5.74127	3.60016	3.77523	3.5808	-0.495455	0.00267438	0.12134	730
OGFRL1	4.74838	5.64596	4.91165	6.13839	7.97286	6.68281	0.413796	0.00268828	0.121804	731
FAM134B	0.323288	0.463162	0.519022	0.708439	0.832078	0.839324	0.838242	0.00269404	0.121898	732
FAIM3	0.611649	0.544078	0.187139	0.850749	1.06369	0.904901	1.02843	0.00270292	0.122133	733
CCDC68	1.43951	1.34815	1.19239	2.05947	1.9663	2.00427	0.571341	0.00271211	0.122381	734
ST14	5.82805	5.43214	7.04787	4.28586	3.96503	5.12567	-0.477199	0.00271684	0.122428	735
LOC102724560	9.53024	6.77253	11.2156	6.38438	5.41079	7.52272	-0.532766	0.00274389	0.123415	736
ATP1B1	72.7657	68.7098	83.596	91.6777	93.2749	111.9	0.37266	0.00274813	0.123415	737
HSPA1A	794.016	596.216	726.067	601.935	479.84	571.25	-0.381109	0.00274992	0.123415	738
SLC22A15	0.283209	0.288579	0.34515	0.525837	0.466233	0.594464	0.76566	0.00277027	0.12416	739
LUCAT1	1.21343	2.44713	1.66505	4.1548	3.79548	2.37224	0.92379	0.00277702	0.124294	740
SECTM1	7.802	9.13219	4.23322	12.7853	12.9061	8.44365	0.659101	0.0027869	0.124568	741
THBD	0.328964	0.355186	0.169274	0.630139	0.565364	0.544178	0.990356	0.00281624	0.125458	742
JPH2	2.69382	3.0642	3.23299	4.10714	4.06475	4.15059	0.429296	0.00281781	0.125458	743
EBI3	0.209794	0.0676944	0.107953	0.551447	0.374977	0.464828	1.80172	0.00281816	0.125458	744
GABARAPL1	29.9962	21.7185	28.9921	36.4757	33.7236	38.033	0.398526	0.00282363	0.125532	745
SLC38A5	69.3418	69.3557	63.3994	53.1628	51.4753	55.8749	-0.36006	0.00282756	0.125538	746
SMAD6	6.07396	5.70767	6.81616	7.40172	8.04121	10.6239	0.459002	0.0028369	0.125619	747
NUP93	19.1331	18.2458	18.6245	15.241	14.5153	14.7607	-0.356879	0.00283696	0.125619	748
GPCPD1	2.52023	2.27084	2.30003	3.5063	3.48466	2.95	0.462187	0.00285351	0.126183	749
MIR4458HG	2.65768	2.25299	2.88076	3.15893	3.82267	4.58698	0.542748	0.0028605	0.126323	750
LOC102723602	3.35951	4.93831	5.95439	6.97149	9.11818	7.34619	0.691804	0.00286618	0.126406	751
STK17A	22.5306	21.6844	20.624	25.3555	27.5539	33.1378	0.378241	0.00288629	0.126962	752
HOXC-AS3	0.682411	0.392779	0.493503	0.244948	0.115378	0.302877	-1.24717	0.00288647	0.126962	753
ZNF598	51.3326	47.6984	45.7418	38.7904	38.0443	38.0471	-0.360265	0.00291538	0.128064	754
FAM131C	2.84899	2.29822	2.68766	1.69973	1.43218	1.76375	-0.70103	0.00293268	0.128653	755
MUC16	0.237138	0.478235	0.640024	0.18526	0.403073	0.0899928	-1.02222	0.00295772	0.12958	756
NFATC3	10.8832	11.8292	11.152	9.04665	9.36273	8.08869	-0.379278	0.00296735	0.129806	757
FOSL2	16.6518	21.0934	16.5229	27.1538	28.0053	19.8061	0.441728	0.0029731	0.129806	758
LOC102724428	46.3466	52.3502	47.7303	41.4013	39.5992	32.9055	-0.386348	0.00297816	0.129806	759
SKA2	11.7203	12.4125	15.0647	15.1781	17.3411	20.6501	0.412609	0.00297971	0.129806	760
CHTF18	12.2733	10.6658	13.854	8.01178	7.69279	11.7691	-0.449208	0.00298246	0.129806	761
CRIM1	34.0565	47.2518	45.6136	63.3258	68.9837	45.1403	0.461947	0.00299188	0.129987	762
NPTXR	2.86876	3.41393	3.3496	2.22104	2.21878	2.66869	-0.465442	0.00299919	0.129987	763
IFNGR2	17.8261	14.7195	15.7872	11.8411	11.4678	13.6947	-0.412718	0.00299974	0.129987	764
PSPH	19.1185	17.8095	18.9999	12.7328	14.1667	16.7286	-0.38695	0.00300517	0.129987	765
[truncated: 1,516 more rows]

## Sheet: (iv)WTLLOMe1h vs ATG7KOLLOMe1h
Geneid	WTN1_LLOMe1h	WTN2_LLOMe1h	WTN3_LLOMe1h	X7KON1_LLOMe1h	X7KON2_LLOMe1h	X7KON3_LLOMe1h	logFC	p.value	FDR	ranking
[truncated: 2,941 more rows]

[truncated: 6 more sheets: Fig.1C(i)-(iii)left, Fig.1C(i)-(iii)right, Fig.1C(i)(iv)(v)left, Fig.1C(i)(iv)(v)right, Fig.1C right, fig.S1C]
