# Supplementary material for: ATG conjugation–dependent/independent mechanisms underlie lysosomal stress–induced TFEB regulation
Source: J Cell Biol. 2025 Aug 29;224(10):e202307079. doi: 10.1083/jcb.202307079 (PMC12396377; doi:10.1083/jcb.202307079)
Supplement: Table S2 — shows GO-term enrichment analysis of Mode I and Mode II TFEB targets. [file jcb_202307079_tables2.xlsx]

## Sheet: Mode I enrichment
GroupID	Category	Term	Description	LogP	Log(q-value)	Genes	Symbols	InTerm_InList
1_Summary	GO Biological Processes	GO:0043065	positive regulation of apoptotic process	-7.90459	-3.64965	388,650,3064,3164,3482,3569,4208,4853,5591,5743,7057,29126,57124,64112,1490,3339,25831,9620,9968,6591,8013	RHOB,BMP2,HTT,NR4A1,IGF2R,IL6,MEF2C,NOTCH2,PRKDC,PTGS2,THBS1,CD274,CD248,MOAP1,CCN2,HSPG2,HECTD1,CELSR1,MED12,SNAI2,NR4A3	21/-
1_Member	GO Biological Processes	GO:0043065	positive regulation of apoptotic process	-7.90459	-3.64965	388,650,3064,3164,3482,3569,4208,4853,5591,5743,7057,29126,57124,64112	RHOB,BMP2,HTT,NR4A1,IGF2R,IL6,MEF2C,NOTCH2,PRKDC,PTGS2,THBS1,CD274,CD248,MOAP1	14/552
1_Member	GO Biological Processes	GO:0043068	positive regulation of programmed cell death	-7.69246	-3.64965	388,650,3064,3164,3482,3569,4208,4853,5591,5743,7057,29126,57124,64112	RHOB,BMP2,HTT,NR4A1,IGF2R,IL6,MEF2C,NOTCH2,PRKDC,PTGS2,THBS1,CD274,CD248,MOAP1	14/574
1_Member	GO Biological Processes	GO:0001944	vasculature development	-4.53293	-1.35963	388,650,1490,3164,3339,4208,4853,5743,7057,25831	RHOB,BMP2,CCN2,NR4A1,HSPG2,MEF2C,NOTCH2,PTGS2,THBS1,HECTD1	10/547
1_Member	GO Biological Processes	GO:0035239	tube morphogenesis	-4.44052	-1.35951	388,650,1490,3164,3339,4208,4853,5743,7057,9620,9968	RHOB,BMP2,CCN2,NR4A1,HSPG2,MEF2C,NOTCH2,PTGS2,THBS1,CELSR1,MED12	11/682
1_Member	GO Biological Processes	GO:0050678	regulation of epithelial cell proliferation	-3.93665	-1.15006	3164,3339,4208,4853,5591,6591,7057,8013	NR4A1,HSPG2,MEF2C,NOTCH2,PRKDC,SNAI2,THBS1,NR4A3	8/407
1_Member	GO Biological Processes	GO:0001568	blood vessel development	-3.90359	-1.15006	388,1490,3164,3339,4208,4853,5743,7057,25831	RHOB,CCN2,NR4A1,HSPG2,MEF2C,NOTCH2,PTGS2,THBS1,HECTD1	9/527
1_Member	GO Biological Processes	GO:0001525	angiogenesis	-3.64184	-0.970093	388,1490,3164,3339,4853,5743,7057	RHOB,CCN2,NR4A1,HSPG2,NOTCH2,PTGS2,THBS1	7/338
1_Member	GO Biological Processes	GO:0048514	blood vessel morphogenesis	-3.01518	-0.61733	388,1490,3164,3339,4853,5743,7057	RHOB,CCN2,NR4A1,HSPG2,NOTCH2,PTGS2,THBS1	7/431
1_Member	GO Biological Processes	GO:0001936	regulation of endothelial cell proliferation	-2.3751	-0.276771	3164,3339,4208,7057	NR4A1,HSPG2,MEF2C,THBS1	4/181
1_Member	GO Biological Processes	GO:0050679	positive regulation of epithelial cell proliferation	-2.08648	-0.11848	3164,3339,4853,8013	NR4A1,HSPG2,NOTCH2,NR4A3	4/219
2_Summary	GO Biological Processes	GO:0048660	regulation of smooth muscle cell proliferation	-6.6303	-2.76358	650,3569,4208,5591,5743,7057,8013,9510,388,2195,6591,23224,29126,3339,4297,26523,4853	BMP2,IL6,MEF2C,PRKDC,PTGS2,THBS1,NR4A3,ADAMTS1,RHOB,FAT1,SNAI2,SYNE2,CD274,HSPG2,KMT2A,AGO1,NOTCH2	17/-
2_Member	GO Biological Processes	GO:0048660	regulation of smooth muscle cell proliferation	-6.6303	-2.76358	650,3569,4208,5591,5743,7057,8013,9510	BMP2,IL6,MEF2C,PRKDC,PTGS2,THBS1,NR4A3,ADAMTS1	8/174
2_Member	GO Biological Processes	GO:0030335	positive regulation of cell migration	-5.08853	-1.58979	388,650,2195,3569,5743,6591,7057,8013,9510,23224,29126	RHOB,BMP2,FAT1,IL6,PTGS2,SNAI2,THBS1,NR4A3,ADAMTS1,SYNE2,CD274	11/580
2_Member	GO Biological Processes	GO:2000147	positive regulation of cell motility	-4.90428	-1.46353	388,650,2195,3569,5743,6591,7057,8013,9510,23224,29126	RHOB,BMP2,FAT1,IL6,PTGS2,SNAI2,THBS1,NR4A3,ADAMTS1,SYNE2,CD274	11/607
2_Member	GO Biological Processes	GO:0040017	positive regulation of locomotion	-4.81259	-1.42299	388,650,2195,3569,5743,6591,7057,8013,9510,23224,29126	RHOB,BMP2,FAT1,IL6,PTGS2,SNAI2,THBS1,NR4A3,ADAMTS1,SYNE2,CD274	11/621
2_Member	GO Biological Processes	GO:0048661	positive regulation of smooth muscle cell proliferation	-4.50056	-1.35963	3569,5743,7057,8013,9510	IL6,PTGS2,THBS1,NR4A3,ADAMTS1	5/100
2_Member	GO Biological Processes	GO:0008285	negative regulation of cell population proliferation	-3.23549	-0.728027	650,3339,3569,4208,4297,5743,6591,7057,9510,29126	BMP2,HSPG2,IL6,MEF2C,KMT2A,PTGS2,SNAI2,THBS1,ADAMTS1,CD274	10/791
2_Member	GO Biological Processes	GO:0045765	regulation of angiogenesis	-2.74992	-0.477959	388,3339,3569,7057,9510,26523	RHOB,HSPG2,IL6,THBS1,ADAMTS1,AGO1	6/353
2_Member	Reactome Gene Sets	R-HSA-3781865	Diseases of glycosylation	-2.73215	-0.471098	3339,4853,7057,9510	HSPG2,NOTCH2,THBS1,ADAMTS1	4/144
2_Member	Reactome Gene Sets	R-HSA-3906995	Diseases associated with O-glycosylation of proteins	-2.69914	-0.461853	4853,7057,9510	NOTCH2,THBS1,ADAMTS1	3/69
2_Member	GO Biological Processes	GO:1901342	regulation of vasculature development	-2.69511	-0.461853	388,3339,3569,7057,9510,26523	RHOB,HSPG2,IL6,THBS1,ADAMTS1,AGO1	6/362
2_Member	GO Biological Processes	GO:0016525	negative regulation of angiogenesis	-2.63647	-0.426163	3339,7057,9510,26523	HSPG2,THBS1,ADAMTS1,AGO1	4/153
2_Member	GO Biological Processes	GO:2000181	negative regulation of blood vessel morphogenesis	-2.61606	-0.415234	3339,7057,9510,26523	HSPG2,THBS1,ADAMTS1,AGO1	4/155
2_Member	GO Biological Processes	GO:1901343	negative regulation of vasculature development	-2.59595	-0.407813	3339,7057,9510,26523	HSPG2,THBS1,ADAMTS1,AGO1	4/157
2_Member	GO Biological Processes	GO:0007162	negative regulation of cell adhesion	-2.27198	-0.226996	650,3339,6591,7057,29126	BMP2,HSPG2,SNAI2,THBS1,CD274	5/310
3_Summary	CORUM	CORUM:799	DMAP1-associated complex	-5.27226	-1.58979	8295,10847,57634,5591,5743,6591,50640,54832,3569,8239,1490,4297,8924,10075,23049	TRRAP,SRCAP,EP400,PRKDC,PTGS2,SNAI2,PNPLA8,VPS13C,IL6,USP9X,CCN2,KMT2A,HERC2,HUWE1,SMG1	15/-
3_Member	CORUM	CORUM:799	DMAP1-associated complex	-5.27226	-1.58979	8295,10847,57634	TRRAP,SRCAP,EP400	3/10
3_Member	GO Biological Processes	GO:0080135	regulation of cellular response to stress	-2.59088	-0.407813	5591,5743,6591,8295,50640,54832,57634	PRKDC,PTGS2,SNAI2,TRRAP,PNPLA8,VPS13C,EP400	7/512
3_Member	GO Biological Processes	GO:2000781	positive regulation of double-strand break repair	-2.44186	-0.331013	5591,8295,57634	PRKDC,TRRAP,EP400	3/85
3_Member	GO Biological Processes	GO:0051054	positive regulation of DNA metabolic process	-2.32539	-0.258833	3569,5591,8239,8295,57634	IL6,PRKDC,USP9X,TRRAP,EP400	5/301
3_Member	GO Biological Processes	GO:0006259	DNA metabolic process	-2.19098	-0.187587	1490,4297,5591,8295,8924,10075,23049,57634	CCN2,KMT2A,PRKDC,TRRAP,HERC2,HUWE1,SMG1,EP400	8/764
3_Member	KEGG Pathway	hsa03082	ATP-dependent chromatin remodeling	-2.05727	-0.109629	8295,10847,57634	TRRAP,SRCAP,EP400	3/117
4_Summary	GO Biological Processes	GO:0003170	heart valve development	-5.16715	-1.58979	650,4208,4853,6591,25831,1832,9510,388,2195,4649,9620,9968,1490,3164,4297,7057,8239,5591,3569,8013,57124,57448,154,2194,5743,8609,56261,26298,30816,84033,55870,2920	BMP2,MEF2C,NOTCH2,SNAI2,HECTD1,DSP,ADAMTS1,RHOB,FAT1,MYO9A,CELSR1,MED12,CCN2,NR4A1,KMT2A,THBS1,USP9X,PRKDC,IL6,NR4A3,CD248,BIRC6,ADRB2,FASN,PTGS2,KLF7,GPCPD1,EHF,ERVW-1,OBSCN,ASH1L,CXCL2	32/-
4_Member	GO Biological Processes	GO:0003170	heart valve development	-5.16715	-1.58979	650,4208,4853,6591,25831	BMP2,MEF2C,NOTCH2,SNAI2,HECTD1	5/73
4_Member	GO Biological Processes	GO:0003205	cardiac chamber development	-4.47302	-1.35963	650,1832,4208,4853,9510,25831	BMP2,DSP,MEF2C,NOTCH2,ADAMTS1,HECTD1	6/168
4_Member	GO Biological Processes	GO:0048729	tissue morphogenesis	-4.36962	-1.3268	388,650,1832,2195,4208,4649,4853,6591,9620,9968	RHOB,BMP2,DSP,FAT1,MEF2C,MYO9A,NOTCH2,SNAI2,CELSR1,MED12	10/572
4_Member	GO Biological Processes	GO:0071363	cellular response to growth factor stimulus	-4.15621	-1.16676	650,1490,3164,4208,4297,4853,6591,7057,8239	BMP2,CCN2,NR4A1,MEF2C,KMT2A,NOTCH2,SNAI2,THBS1,USP9X	9/488
4_Member	GO Biological Processes	GO:0003179	heart valve morphogenesis	-4.15038	-1.16676	650,4208,4853,6591	BMP2,MEF2C,NOTCH2,SNAI2	4/61
4_Member	GO Biological Processes	GO:0003206	cardiac chamber morphogenesis	-4.00545	-1.16676	650,1832,4208,4853,9510	BMP2,DSP,MEF2C,NOTCH2,ADAMTS1	5/127
4_Member	GO Biological Processes	GO:0070848	response to growth factor	-3.94724	-1.15006	650,1490,3164,4208,4297,4853,6591,7057,8239	BMP2,CCN2,NR4A1,MEF2C,KMT2A,NOTCH2,SNAI2,THBS1,USP9X	9/520
4_Member	GO Biological Processes	GO:0007507	heart development	-3.6502	-0.970093	650,1832,4208,4853,5591,6591,9510,9968,25831	BMP2,DSP,MEF2C,NOTCH2,PRKDC,SNAI2,ADAMTS1,MED12,HECTD1	9/570
4_Member	GO Biological Processes	GO:0008283	cell population proliferation	-3.6028	-0.949152	650,1490,3569,4208,4297,4853,6591,8013,57124,57448	BMP2,CCN2,IL6,MEF2C,KMT2A,NOTCH2,SNAI2,NR4A3,CD248,BIRC6	10/710
4_Member	GO Biological Processes	GO:0002009	morphogenesis of an epithelium	-3.58853	-0.945909	388,650,2195,4208,4649,4853,9620,9968	RHOB,BMP2,FAT1,MEF2C,MYO9A,NOTCH2,CELSR1,MED12	8/458
4_Member	GO Biological Processes	GO:0003007	heart morphogenesis	-3.41043	-0.837438	650,1832,4208,4853,6591,9510	BMP2,DSP,MEF2C,NOTCH2,SNAI2,ADAMTS1	6/263
4_Member	GO Biological Processes	GO:0030501	positive regulation of bone mineralization	-3.26809	-0.743797	154,650,4208	ADRB2,BMP2,MEF2C	3/44
4_Member	GO Biological Processes	GO:0001503	ossification	-3.22677	-0.728027	650,1490,2194,4208,5743,6591	BMP2,CCN2,FASN,MEF2C,PTGS2,SNAI2	6/285
4_Member	GO Biological Processes	GO:1905314	semi-lunar valve development	-3.1836	-0.71482	650,4853,6591	BMP2,NOTCH2,SNAI2	3/47
4_Member	WikiPathways	WP4659	Gastrin signaling pathway	-3.09289	-0.65753	388,650,4208,5743	RHOB,BMP2,MEF2C,PTGS2	4/115
4_Member	GO Biological Processes	GO:0045778	positive regulation of ossification	-3.03062	-0.61733	154,650,4208	ADRB2,BMP2,MEF2C	3/53
4_Member	GO Biological Processes	GO:0060562	epithelial tube morphogenesis	-3.00849	-0.61733	388,650,4208,4853,9620,9968	RHOB,BMP2,MEF2C,NOTCH2,CELSR1,MED12	6/314
4_Member	GO Biological Processes	GO:0070169	positive regulation of biomineral tissue development	-3.00693	-0.61733	154,650,4208	ADRB2,BMP2,MEF2C	3/54
4_Member	WikiPathways	WP236	Adipogenesis	-2.88286	-0.556051	650,3569,4208,8609	BMP2,IL6,MEF2C,KLF7	4/131
4_Member	GO Biological Processes	GO:0001649	osteoblast differentiation	-2.79974	-0.497294	650,2194,4208,6591	BMP2,FASN,MEF2C,SNAI2	4/138
4_Member	GO Biological Processes	GO:0060537	muscle tissue development	-2.78741	-0.488889	650,1832,3164,4208,4853,56261	BMP2,DSP,NR4A1,MEF2C,NOTCH2,GPCPD1	6/347
4_Member	GO Biological Processes	GO:0043410	positive regulation of MAPK cascade	-2.77347	-0.486537	154,650,1490,3569,4208,4853,7057	ADRB2,BMP2,CCN2,IL6,MEF2C,NOTCH2,THBS1	7/475
4_Member	GO Biological Processes	GO:0030855	epithelial cell differentiation	-2.68929	-0.459389	650,1832,2194,2195,4208,4649,4853,26298	BMP2,DSP,FASN,FAT1,MEF2C,MYO9A,NOTCH2,EHF	8/631
4_Member	GO Biological Processes	GO:0061035	regulation of cartilage development	-2.64628	-0.432768	650,1490,6591	BMP2,CCN2,SNAI2	3/72
4_Member	GO Biological Processes	GO:0045165	cell fate commitment	-2.61722	-0.415234	650,3569,4208,4853,5591	BMP2,IL6,MEF2C,NOTCH2,PRKDC	5/257
4_Member	GO Biological Processes	GO:0045667	regulation of osteoblast differentiation	-2.60597	-0.408255	650,3569,4208,6591	BMP2,IL6,MEF2C,SNAI2	4/156
4_Member	GO Biological Processes	GO:0030509	BMP signaling pathway	-2.56325	-0.39259	650,4853,8239	BMP2,NOTCH2,USP9X	3/77
4_Member	GO Biological Processes	GO:0045669	positive regulation of osteoblast differentiation	-2.56325	-0.39259	650,3569,4208	BMP2,IL6,MEF2C	3/77
4_Member	GO Biological Processes	GO:0061061	muscle structure development	-2.55359	-0.388729	650,1832,3164,4208,30816,56261,84033	BMP2,DSP,NR4A1,MEF2C,ERVW-1,GPCPD1,OBSCN	7/520
4_Member	GO Biological Processes	GO:0043408	regulation of MAPK cascade	-2.53352	-0.378145	154,650,1490,3569,4208,4853,7057,55870	ADRB2,BMP2,CCN2,IL6,MEF2C,NOTCH2,THBS1,ASH1L	8/669
4_Member	GO Biological Processes	GO:0030500	regulation of bone mineralization	-2.48586	-0.354706	154,650,4208	ADRB2,BMP2,MEF2C	3/82
4_Member	GO Biological Processes	GO:0002062	chondrocyte differentiation	-2.45634	-0.335211	650,1490,4208	BMP2,CCN2,MEF2C	3/84
4_Member	GO Biological Processes	GO:0072080	nephron tubule development	-2.44186	-0.331013	650,4208,4853	BMP2,MEF2C,NOTCH2	3/85
4_Member	GO Biological Processes	GO:0051216	cartilage development	-2.4359	-0.327586	650,1490,4208,6591	BMP2,CCN2,MEF2C,SNAI2	4/174
4_Member	GO Biological Processes	GO:0061326	renal tubule development	-2.37215	-0.276285	650,4208,4853	BMP2,MEF2C,NOTCH2	3/90
4_Member	GO Biological Processes	GO:0071772	response to BMP	-2.35872	-0.274451	650,4853,8239	BMP2,NOTCH2,USP9X	3/91
4_Member	GO Biological Processes	GO:0071773	cellular response to BMP stimulus	-2.35872	-0.274451	650,4853,8239	BMP2,NOTCH2,USP9X	3/91
4_Member	GO Biological Processes	GO:0042113	B cell activation	-2.30883	-0.253571	3569,4208,4853,5591	IL6,MEF2C,NOTCH2,PRKDC	4/189
4_Member	GO Biological Processes	GO:0048738	cardiac muscle tissue development	-2.26904	-0.226225	650,1832,4208,4853	BMP2,DSP,MEF2C,NOTCH2	4/194
4_Member	GO Biological Processes	GO:0007517	muscle organ development	-2.24885	-0.212502	650,1832,3164,4208,56261	BMP2,DSP,NR4A1,MEF2C,GPCPD1	5/314
4_Member	GO Biological Processes	GO:0014706	striated muscle tissue development	-2.22282	-0.20326	650,1832,4208,4853	BMP2,DSP,MEF2C,NOTCH2	4/200
4_Member	GO Biological Processes	GO:0070167	regulation of biomineral tissue development	-2.20914	-0.193675	154,650,4208	ADRB2,BMP2,MEF2C	3/103
4_Member	GO Biological Processes	GO:0090100	positive regulation of transmembrane receptor protein serine/threonine kinase signaling pathway	-2.18608	-0.184664	650,4853,7057	BMP2,NOTCH2,THBS1	3/105
4_Member	GO Biological Processes	GO:0048771	tissue remodeling	-2.1414	-0.155495	154,4208,4853	ADRB2,MEF2C,NOTCH2	3/109
4_Member	GO Biological Processes	GO:0072009	nephron epithelium development	-2.1414	-0.155495	650,4208,4853	BMP2,MEF2C,NOTCH2	3/109
4_Member	GO Biological Processes	GO:0007219	Notch signaling pathway	-2.07769	-0.114058	650,4853,6591	BMP2,NOTCH2,SNAI2	3/115
4_Member	WikiPathways	WP4787	Osteoblast differentiation and related diseases	-2.03724	-0.0965195	650,4853,5591	BMP2,NOTCH2,PRKDC	3/119
4_Member	GO Biological Processes	GO:0051146	striated muscle cell differentiation	-2.03318	-0.0941683	650,4208,30816,84033	BMP2,MEF2C,ERVW-1,OBSCN	4/227
4_Member	GO Biological Processes	GO:0001501	skeletal system development	-2.01644	-0.0825281	650,1490,4208,6591,9968,55870	BMP2,CCN2,MEF2C,SNAI2,MED12,ASH1L	6/501
4_Member	GO Biological Processes	GO:0030278	regulation of ossification	-2.00789	-0.0784817	154,650,4208	ADRB2,BMP2,MEF2C	3/122
4_Member	GO Biological Processes	GO:0006959	humoral immune response	-2.00735	-0.0784817	2920,3569,4208,4853	CXCL2,IL6,MEF2C,NOTCH2	4/231
4_Member	GO Biological Processes	GO:0061448	connective tissue development	-2.00735	-0.0784817	650,1490,4208,6591	BMP2,CCN2,MEF2C,SNAI2	4/231
5_Summary	GO Biological Processes	GO:1901652	response to peptide	-5.10615	-1.58979	154,2195,3164,4363,5166,5591,5743,8013,54832,64397,4208,3569,7057,650,1490,3482,4853,8239	ADRB2,FAT1,NR4A1,ABCC1,PDK4,PRKDC,PTGS2,NR4A3,VPS13C,ZNF106,MEF2C,IL6,THBS1,BMP2,CCN2,IGF2R,NOTCH2,USP9X	18/-
5_Member	GO Biological Processes	GO:1901652	response to peptide	-5.10615	-1.58979	154,2195,3164,4363,5166,5591,5743,8013,54832,64397	ADRB2,FAT1,NR4A1,ABCC1,PDK4,PRKDC,PTGS2,NR4A3,VPS13C,ZNF106	10/469
5_Member	GO Biological Processes	GO:1901653	cellular response to peptide	-4.73742	-1.39358	154,2195,3164,4363,5166,5591,8013,64397	ADRB2,FAT1,NR4A1,ABCC1,PDK4,PRKDC,NR4A3,ZNF106	8/313
5_Member	GO Biological Processes	GO:0071417	cellular response to organonitrogen compound	-4.47312	-1.35963	154,2195,3164,4208,4363,5166,5591,5743,8013,64397	ADRB2,FAT1,NR4A1,MEF2C,ABCC1,PDK4,PRKDC,PTGS2,NR4A3,ZNF106	10/556
5_Member	GO Biological Processes	GO:0043434	response to peptide hormone	-4.13469	-1.16676	2195,3164,5166,5591,5743,8013,54832,64397	FAT1,NR4A1,PDK4,PRKDC,PTGS2,NR4A3,VPS13C,ZNF106	8/381
5_Member	GO Biological Processes	GO:1901699	cellular response to nitrogen compound	-4.01639	-1.16676	154,2195,3164,4208,4363,5166,5591,5743,8013,64397	ADRB2,FAT1,NR4A1,MEF2C,ABCC1,PDK4,PRKDC,PTGS2,NR4A3,ZNF106	10/631
5_Member	GO Biological Processes	GO:0009725	response to hormone	-3.8974	-1.15006	2195,3164,3569,4208,5166,5591,5743,7057,8013,54832,64397	FAT1,NR4A1,IL6,MEF2C,PDK4,PRKDC,PTGS2,THBS1,NR4A3,VPS13C,ZNF106	11/785
5_Member	GO Biological Processes	GO:0071375	cellular response to peptide hormone stimulus	-3.54613	-0.93468	2195,3164,5166,5591,8013,64397	FAT1,NR4A1,PDK4,PRKDC,NR4A3,ZNF106	6/248
5_Member	GO Biological Processes	GO:0007167	enzyme-linked receptor protein signaling pathway	-3.41427	-0.837438	154,650,1490,3482,4853,5166,8013,8239,64397	ADRB2,BMP2,CCN2,IGF2R,NOTCH2,PDK4,NR4A3,USP9X,ZNF106	9/614
5_Member	GO Biological Processes	GO:0032870	cellular response to hormone stimulus	-2.62892	-0.4218	2195,3164,4208,5166,5591,8013,64397	FAT1,NR4A1,MEF2C,PDK4,PRKDC,NR4A3,ZNF106	7/504
5_Member	GO Biological Processes	GO:0007169	transmembrane receptor protein tyrosine kinase signaling pathway	-2.38276	-0.281952	154,1490,3482,5166,8013,64397	ADRB2,CCN2,IGF2R,PDK4,NR4A3,ZNF106	6/419
5_Member	GO Biological Processes	GO:0032868	response to insulin	-2.09331	-0.11848	5166,5591,54832,64397	PDK4,PRKDC,VPS13C,ZNF106	4/218
6_Summary	Reactome Gene Sets	R-HSA-8936459	RUNX1 regulates genes involved in megakaryocyte differentiation and platelet function	-4.63035	-1.35963	4297,7057,8013,26523,58508,5591,6591,8295,10075,10847,55870,57634,84759,3482	KMT2A,THBS1,NR4A3,AGO1,KMT2C,PRKDC,SNAI2,TRRAP,HUWE1,SRCAP,ASH1L,EP400,PCGF1,IGF2R	14/-
6_Member	Reactome Gene Sets	R-HSA-8936459	RUNX1 regulates genes involved in megakaryocyte differentiation and platelet function	-4.63035	-1.35963	4297,7057,8013,26523,58508	KMT2A,THBS1,NR4A3,AGO1,KMT2C	5/94
6_Member	GO Biological Processes	GO:0006325	chromatin organization	-3.21024	-0.72373	4297,5591,6591,8295,10075,10847,55870,57634,58508,84759	KMT2A,PRKDC,SNAI2,TRRAP,HUWE1,SRCAP,ASH1L,EP400,KMT2C,PCGF1	10/797
6_Member	KEGG Pathway	hsa00310	Lysine degradation	-2.81273	-0.506314	4297,55870,58508	KMT2A,ASH1L,KMT2C	3/63
6_Member	Reactome Gene Sets	R-HSA-8878171	Transcriptional regulation by RUNX1	-2.77809	-0.486537	4297,7057,8013,26523,58508	KMT2A,THBS1,NR4A3,AGO1,KMT2C	5/236
6_Member	WikiPathways	WP2369	Histone modifications	-2.75455	-0.478673	4297,55870,58508	KMT2A,ASH1L,KMT2C	3/66
6_Member	Reactome Gene Sets	R-HSA-3214841	PKMTs methylate histone lysines	-2.69914	-0.461853	4297,55870,58508	KMT2A,ASH1L,KMT2C	3/69
6_Member	GO Biological Processes	GO:0006338	chromatin remodeling	-2.59766	-0.407813	4297,5591,10075,10847,55870,57634,58508,84759	KMT2A,PRKDC,HUWE1,SRCAP,ASH1L,EP400,KMT2C,PCGF1	8/653
6_Member	Reactome Gene Sets	R-HSA-3247509	Chromatin modifying enzymes	-2.52517	-0.377224	4297,8295,55870,57634,58508	KMT2A,TRRAP,ASH1L,EP400,KMT2C	5/270
6_Member	Reactome Gene Sets	R-HSA-4839726	Chromatin organization	-2.52517	-0.377224	4297,8295,55870,57634,58508	KMT2A,TRRAP,ASH1L,EP400,KMT2C	5/270
6_Member	GO Biological Processes	GO:0009791	post-embryonic development	-2.41345	-0.307657	3482,4297,55870	IGF2R,KMT2A,ASH1L	3/87
7_Summary	WikiPathways	WP3888	VEGFA VEGFR2 signaling	-4.56457	-1.35963	154,650,1490,3164,4208,5743,8013,9510,23215,6591,1832,1952,3569,50640,64005,4363	ADRB2,BMP2,CCN2,NR4A1,MEF2C,PTGS2,NR4A3,ADAMTS1,PRRC2C,SNAI2,DSP,CELSR2,IL6,PNPLA8,MYO1G,ABCC1	16/-
7_Member	WikiPathways	WP3888	VEGFA VEGFR2 signaling	-4.56457	-1.35963	154,650,1490,3164,4208,5743,8013,9510,23215	ADRB2,BMP2,CCN2,NR4A1,MEF2C,PTGS2,NR4A3,ADAMTS1,PRRC2C	9/432
7_Member	GO Biological Processes	GO:0045444	fat cell differentiation	-4.08793	-1.16676	154,3164,5743,6591,8013	ADRB2,NR4A1,PTGS2,SNAI2,NR4A3	5/122
7_Member	GO Biological Processes	GO:0090257	regulation of muscle system process	-2.70718	-0.461853	154,1832,3164,5743,8013	ADRB2,DSP,NR4A1,PTGS2,NR4A3	5/245
7_Member	GO Biological Processes	GO:0046903	secretion	-2.51251	-0.372786	1952,3164,3569,5743,8013,50640,64005	CELSR2,NR4A1,IL6,PTGS2,NR4A3,PNPLA8,MYO1G	7/529
7_Member	GO Biological Processes	GO:0006937	regulation of muscle contraction	-2.49956	-0.362541	154,1832,3164,5743	ADRB2,DSP,NR4A1,PTGS2	4/167
7_Member	GO Biological Processes	GO:0140352	export from cell	-2.11946	-0.13735	3164,3569,4363,5743,8013,64005	NR4A1,IL6,ABCC1,PTGS2,NR4A3,MYO1G	6/476
8_Summary	WikiPathways	WP4312	Rett syndrome	-4.56322	-1.35963	3064,4208,8295,23224,650,26523,154,79026,7057,8013	HTT,MEF2C,TRRAP,SYNE2,BMP2,AGO1,ADRB2,AHNAK,THBS1,NR4A3	10/-
8_Member	WikiPathways	WP4312	Rett syndrome	-4.56322	-1.35963	3064,4208,8295,23224	HTT,MEF2C,TRRAP,SYNE2	4/48
8_Member	GO Biological Processes	GO:0010921	regulation of phosphatase activity	-2.89511	-0.560305	650,3064,4208	BMP2,HTT,MEF2C	3/59
8_Member	Reactome Gene Sets	R-HSA-8986944	Transcriptional Regulation by MECP2	-2.83279	-0.518329	3064,4208,26523	HTT,MEF2C,AGO1	3/62
8_Member	GO Biological Processes	GO:0035303	regulation of dephosphorylation	-2.17474	-0.17725	650,3064,4208	BMP2,HTT,MEF2C	3/106
8_Member	GO Biological Processes	GO:0032412	regulation of monoatomic ion transmembrane transporter activity	-2.07294	-0.11389	154,3064,4208,79026	ADRB2,HTT,MEF2C,AHNAK	4/221
8_Member	GO Biological Processes	GO:0034762	regulation of transmembrane transport	-2.06504	-0.11389	154,3064,4208,7057,8013,79026	ADRB2,HTT,MEF2C,THBS1,NR4A3,AHNAK	6/489
8_Member	GO Biological Processes	GO:0022898	regulation of transmembrane transporter activity	-2.0202	-0.0845945	154,3064,4208,79026	ADRB2,HTT,MEF2C,AHNAK	4/229
9_Summary	GO Biological Processes	GO:1904752	regulation of vascular associated smooth muscle cell migration	-4.4246	-1.35951	2195,4208,8013,9510	FAT1,MEF2C,NR4A3,ADAMTS1	4/-
9_Member	GO Biological Processes	GO:1904752	regulation of vascular associated smooth muscle cell migration	-4.4246	-1.35951	2195,4208,8013,9510	FAT1,MEF2C,NR4A3,ADAMTS1	4/52
9_Member	GO Biological Processes	GO:1904754	positive regulation of vascular associated smooth muscle cell migration	-3.95469	-1.15006	2195,8013,9510	FAT1,NR4A3,ADAMTS1	3/26
9_Member	GO Biological Processes	GO:0014910	regulation of smooth muscle cell migration	-3.47694	-0.888974	2195,4208,8013,9510	FAT1,MEF2C,NR4A3,ADAMTS1	4/91
9_Member	GO Biological Processes	GO:0014911	positive regulation of smooth muscle cell migration	-3.10466	-0.663911	2195,8013,9510	FAT1,NR4A3,ADAMTS1	3/50
9_Member	GO Biological Processes	GO:1904705	regulation of vascular associated smooth muscle cell proliferation	-2.33233	-0.260335	4208,8013,9510	MEF2C,NR4A3,ADAMTS1	3/93
10_Summary	WikiPathways	WP2431	Spinal cord injury	-4.12196	-1.16676	388,2920,3164,3569,5743,4208,10594,29126,650,4853,56169,55870,26509,4363,8729,154,1490,4297,5591,7057,8013,5166	RHOB,CXCL2,NR4A1,IL6,PTGS2,MEF2C,PRPF8,CD274,BMP2,NOTCH2,GSDMC,ASH1L,MYOF,ABCC1,GBF1,ADRB2,CCN2,KMT2A,PRKDC,THBS1,NR4A3,PDK4	22/-
10_Member	WikiPathways	WP2431	Spinal cord injury	-4.12196	-1.16676	388,2920,3164,3569,5743	RHOB,CXCL2,NR4A1,IL6,PTGS2	5/120
10_Member	GO Biological Processes	GO:0032496	response to lipopolysaccharide	-3.68119	-0.990563	2920,3164,3569,4208,5743,10594,29126	CXCL2,NR4A1,IL6,MEF2C,PTGS2,PRPF8,CD274	7/333
10_Member	GO Biological Processes	GO:0009617	response to bacterium	-3.6028	-0.949152	650,2920,3164,3569,4208,4853,5743,10594,29126,56169	BMP2,CXCL2,NR4A1,IL6,MEF2C,NOTCH2,PTGS2,PRPF8,CD274,GSDMC	10/710
10_Member	WikiPathways	WP3617	Photodynamic therapy induced NF kB survival signaling	-3.56399	-0.936147	2920,3569,5743	CXCL2,IL6,PTGS2	3/35
10_Member	GO Biological Processes	GO:0071216	cellular response to biotic stimulus	-3.55551	-0.935942	2920,3569,4208,4853,10594,29126	CXCL2,IL6,MEF2C,NOTCH2,PRPF8,CD274	6/247
10_Member	GO Biological Processes	GO:0002237	response to molecule of bacterial origin	-3.52035	-0.916869	2920,3164,3569,4208,5743,10594,29126	CXCL2,NR4A1,IL6,MEF2C,PTGS2,PRPF8,CD274	7/354
10_Member	Reactome Gene Sets	R-HSA-6783783	Interleukin-10 signaling	-3.1836	-0.71482	2920,3569,5743	CXCL2,IL6,PTGS2	3/47
10_Member	GO Biological Processes	GO:0002673	regulation of acute inflammatory response	-3.15671	-0.693677	3569,5743,55870	IL6,PTGS2,ASH1L	3/48
10_Member	GO Biological Processes	GO:0071222	cellular response to lipopolysaccharide	-3.02045	-0.61733	2920,3569,4208,10594,29126	CXCL2,IL6,MEF2C,PRPF8,CD274	5/208
10_Member	WikiPathways	WP3646	Hepatitis C and hepatocellular carcinoma	-2.96092	-0.590369	3569,5743,26509	IL6,PTGS2,MYOF	3/56
10_Member	GO Biological Processes	GO:0060326	cell chemotaxis	-2.95649	-0.590369	2920,3164,3569,4363,8729	CXCL2,NR4A1,IL6,ABCC1,GBF1	5/215
10_Member	GO Biological Processes	GO:0001894	tissue homeostasis	-2.921	-0.568385	154,1490,3569,4297,5743	ADRB2,CCN2,IL6,KMT2A,PTGS2	5/219
10_Member	GO Biological Processes	GO:0060249	anatomical structure homeostasis	-2.921	-0.568385	154,1490,3569,4297,5743	ADRB2,CCN2,IL6,KMT2A,PTGS2	5/219
10_Member	GO Biological Processes	GO:0071219	cellular response to molecule of bacterial origin	-2.90353	-0.560305	2920,3569,4208,10594,29126	CXCL2,IL6,MEF2C,PRPF8,CD274	5/221
10_Member	GO Biological Processes	GO:0002696	positive regulation of leukocyte activation	-2.69511	-0.461853	3569,4208,5591,7057,8013,29126	IL6,MEF2C,PRKDC,THBS1,NR4A3,CD274	6/362
10_Member	GO Biological Processes	GO:0050867	positive regulation of cell activation	-2.59029	-0.407813	3569,4208,5591,7057,8013,29126	IL6,MEF2C,PRKDC,THBS1,NR4A3,CD274	6/380
10_Member	GO Biological Processes	GO:0071396	cellular response to lipid	-2.48117	-0.354706	2920,3569,4208,5166,8013,10594,29126	CXCL2,IL6,MEF2C,PDK4,NR4A3,PRPF8,CD274	7/536
10_Member	GO Biological Processes	GO:0031349	positive regulation of defense response	-2.36779	-0.274451	3569,4208,4363,5591,5743,29126	IL6,MEF2C,ABCC1,PRKDC,PTGS2,CD274	6/422
10_Member	KEGG Pathway	hsa04657	IL-17 signaling pathway	-2.31937	-0.258833	2920,3569,5743	CXCL2,IL6,PTGS2	3/94
10_Member	GO Biological Processes	GO:0048871	multicellular organismal-level homeostasis	-2.20578	-0.192812	154,1490,3569,4208,4297,5743,8013	ADRB2,CCN2,IL6,MEF2C,KMT2A,PTGS2,NR4A3	7/603
10_Member	KEGG Pathway	hsa04668	TNF signaling pathway	-2.08805	-0.11848	2920,3569,5743	CXCL2,IL6,PTGS2	3/114
10_Member	GO Biological Processes	GO:0006935	chemotaxis	-2.08606	-0.11848	2920,3164,3569,4363,8729	CXCL2,NR4A1,IL6,ABCC1,GBF1	5/344
10_Member	GO Biological Processes	GO:0042330	taxis	-2.07583	-0.114008	2920,3164,3569,4363,8729	CXCL2,NR4A1,IL6,ABCC1,GBF1	5/346
11_Summary	WikiPathways	WP3624	Lung fibrosis	-4.0685	-1.16676	1490,1832,2920,3569,7094,4853,26509,9510	CCN2,DSP,CXCL2,IL6,TLN1,NOTCH2,MYOF,ADAMTS1	8/-
11_Member	WikiPathways	WP3624	Lung fibrosis	-4.0685	-1.16676	1490,1832,2920,3569	CCN2,DSP,CXCL2,IL6	4/64
11_Member	Canonical Pathways	M159	PID AMB2 NEUTROPHILS PATHWAY	-3.35895	-0.807502	1490,3569,7094	CCN2,IL6,TLN1	3/41
11_Member	GO Biological Processes	GO:0009611	response to wounding	-2.34805	-0.269025	1490,1832,3569,4853,7094,26509	CCN2,DSP,IL6,NOTCH2,TLN1,MYOF	6/426
11_Member	GO Biological Processes	GO:0007229	integrin-mediated signaling pathway	-2.31937	-0.258833	1490,7094,9510	CCN2,TLN1,ADAMTS1	3/94
11_Member	GO Biological Processes	GO:0042060	wound healing	-2.22607	-0.203541	1832,3569,4853,7094,26509	DSP,IL6,NOTCH2,TLN1,MYOF	5/318
12_Summary	GO Biological Processes	GO:0061162	establishment of monopolar cell polarity	-4.06118	-1.16676	2195,4649,8729,9620,3064	FAT1,MYO9A,GBF1,CELSR1,HTT	5/-
12_Member	GO Biological Processes	GO:0061162	establishment of monopolar cell polarity	-4.06118	-1.16676	2195,4649,8729	FAT1,MYO9A,GBF1	3/24
12_Member	GO Biological Processes	GO:0061339	establishment or maintenance of monopolar cell polarity	-4.0068	-1.16676	2195,4649,8729	FAT1,MYO9A,GBF1	3/25
12_Member	GO Biological Processes	GO:0001738	morphogenesis of a polarized epithelium	-3.1304	-0.678654	2195,4649,9620	FAT1,MYO9A,CELSR1	3/49
12_Member	GO Biological Processes	GO:0030010	establishment of cell polarity	-2.87069	-0.548035	2195,3064,4649,8729	FAT1,HTT,MYO9A,GBF1	4/132
12_Member	GO Biological Processes	GO:0007163	establishment or maintenance of cell polarity	-2.20031	-0.190922	2195,3064,4649,8729	FAT1,HTT,MYO9A,GBF1	4/203
13_Summary	GO Biological Processes	GO:0002263	cell activation involved in immune response	-4.01718	-1.16676	3569,4297,4853,8013,8729,56892,650,2194,2920,3164,3339,7057,55870,4208,5591,6591,23215,7094,64005,3482	IL6,KMT2A,NOTCH2,NR4A3,GBF1,TCIM,BMP2,FASN,CXCL2,NR4A1,HSPG2,THBS1,ASH1L,MEF2C,PRKDC,SNAI2,PRRC2C,TLN1,MYO1G,IGF2R	20/-
13_Member	GO Biological Processes	GO:0002263	cell activation involved in immune response	-4.01718	-1.16676	3569,4297,4853,8013,8729,56892	IL6,KMT2A,NOTCH2,NR4A3,GBF1,TCIM	6/203
13_Member	GO Biological Processes	GO:0006954	inflammatory response	-3.68981	-0.990563	650,2194,2920,3164,3339,3569,4853,7057,55870	BMP2,FASN,CXCL2,NR4A1,HSPG2,IL6,NOTCH2,THBS1,ASH1L	9/563
13_Member	GO Biological Processes	GO:0030097	hemopoiesis	-3.08426	-0.65423	650,2194,3569,4208,4297,4853,5591,6591,23215	BMP2,FASN,IL6,MEF2C,KMT2A,NOTCH2,PRKDC,SNAI2,PRRC2C	9/683
13_Member	GO Biological Processes	GO:0001775	cell activation	-2.89958	-0.560305	3569,4208,4297,4853,5591,7094,8013,8729,56892	IL6,MEF2C,KMT2A,NOTCH2,PRKDC,TLN1,NR4A3,GBF1,TCIM	9/726
13_Member	GO Biological Processes	GO:0002252	immune effector process	-2.86345	-0.544912	3569,4297,4853,8013,8729,56892,64005	IL6,KMT2A,NOTCH2,NR4A3,GBF1,TCIM,MYO1G	7/458
13_Member	GO Biological Processes	GO:0002521	leukocyte differentiation	-2.36283	-0.274451	650,2194,3569,4297,4853,5591	BMP2,FASN,IL6,KMT2A,NOTCH2,PRKDC	6/423
13_Member	GO Biological Processes	GO:0048732	gland development	-2.34805	-0.269025	650,2194,3482,3569,4853,55870	BMP2,FASN,IGF2R,IL6,NOTCH2,ASH1L	6/426
13_Member	KEGG Pathway	hsa05202	Transcriptional misregulation in cancer	-2.2769	-0.229724	3569,4208,4297,8013	IL6,MEF2C,KMT2A,NR4A3	4/193
13_Member	GO Biological Processes	GO:0002366	leukocyte activation involved in immune response	-2.23041	-0.204631	3569,4297,4853,8013	IL6,KMT2A,NOTCH2,NR4A3	4/199
13_Member	GO Biological Processes	GO:1903131	mononuclear cell differentiation	-2.15437	-0.16078	2194,3569,4297,4853,5591	FASN,IL6,KMT2A,NOTCH2,PRKDC	5/331
14_Summary	GO Biological Processes	GO:0031100	animal organ regeneration	-4.01616	-1.16676	3339,3482,3569,8013,154,26052	HSPG2,IGF2R,IL6,NR4A3,ADRB2,DNM3	6/-
14_Member	GO Biological Processes	GO:0031100	animal organ regeneration	-4.01616	-1.16676	3339,3482,3569,8013	HSPG2,IGF2R,IL6,NR4A3	4/66
14_Member	GO Biological Processes	GO:0031099	regeneration	-2.586	-0.406513	3339,3482,3569,8013	HSPG2,IGF2R,IL6,NR4A3	4/158
14_Member	GO Biological Processes	GO:0006898	receptor-mediated endocytosis	-2.53731	-0.378158	154,3339,3482,26052	ADRB2,HSPG2,IGF2R,DNM3	4/163
15_Summary	GO Biological Processes	GO:0051656	establishment of organelle localization	-3.91476	-1.15006	3064,8013,8729,9919,23195,23224,26052,55166,10075,54832,4363,7057,26509,64112	HTT,NR4A3,GBF1,SEC16A,MDN1,SYNE2,DNM3,CENPQ,HUWE1,VPS13C,ABCC1,THBS1,MYOF,MOAP1	14/-
15_Member	GO Biological Processes	GO:0051656	establishment of organelle localization	-3.91476	-1.15006	3064,8013,8729,9919,23195,23224,26052,55166	HTT,NR4A3,GBF1,SEC16A,MDN1,SYNE2,DNM3,CENPQ	8/410
15_Member	GO Biological Processes	GO:0051640	organelle localization	-3.10692	-0.663911	3064,8013,8729,9919,23195,23224,26052,55166	HTT,NR4A3,GBF1,SEC16A,MDN1,SYNE2,DNM3,CENPQ	8/542
15_Member	GO Biological Processes	GO:0007030	Golgi organization	-2.7432	-0.474903	3064,8729,9919,10075	HTT,GBF1,SEC16A,HUWE1	4/143
15_Member	GO Biological Processes	GO:0006900	vesicle budding from membrane	-2.51618	-0.37374	8729,9919,26052	GBF1,SEC16A,DNM3	3/80
15_Member	GO Biological Processes	GO:0051650	establishment of vesicle localization	-2.48106	-0.354706	3064,8729,9919,26052	HTT,GBF1,SEC16A,DNM3	4/169
15_Member	GO Biological Processes	GO:0051648	vesicle localization	-2.35822	-0.274451	3064,8729,9919,26052	HTT,GBF1,SEC16A,DNM3	4/183
15_Member	GO Biological Processes	GO:0006892	post-Golgi vesicle-mediated transport	-2.31937	-0.258833	8729,9919,54832	GBF1,SEC16A,VPS13C	3/94
15_Member	GO Biological Processes	GO:0061024	membrane organization	-2.20422	-0.192812	4363,7057,8729,9919,10075,26052,26509,64112	ABCC1,THBS1,GBF1,SEC16A,HUWE1,DNM3,MYOF,MOAP1	8/760
16_Summary	GO Biological Processes	GO:0003002	regionalization	-3.90027	-1.15006	650,1952,4208,4297,4853,5013,5591,9968,57448	BMP2,CELSR2,MEF2C,KMT2A,NOTCH2,OTX1,PRKDC,MED12,BIRC6	9/-
16_Member	GO Biological Processes	GO:0003002	regionalization	-3.90027	-1.15006	650,1952,4208,4297,4853,5013,5591,9968	BMP2,CELSR2,MEF2C,KMT2A,NOTCH2,OTX1,PRKDC,MED12	8/412
16_Member	GO Biological Processes	GO:0009952	anterior/posterior pattern specification	-3.89184	-1.15006	650,1952,4297,5013,5591,9968	BMP2,CELSR2,KMT2A,OTX1,PRKDC,MED12	6/214
16_Member	GO Biological Processes	GO:0007389	pattern specification process	-3.58218	-0.945909	650,1952,4208,4297,4853,5013,5591,9968	BMP2,CELSR2,MEF2C,KMT2A,NOTCH2,OTX1,PRKDC,MED12	8/459
16_Member	GO Biological Processes	GO:0048568	embryonic organ development	-2.22516	-0.203541	4208,4297,4853,5013,9968,57448	MEF2C,KMT2A,NOTCH2,OTX1,MED12,BIRC6	6/452
17_Summary	GO Biological Processes	GO:0010565	regulation of cellular ketone metabolic process	-3.74953	-1.01847	650,5166,5743,8013,23352,6591,3569,2194,26509	BMP2,PDK4,PTGS2,NR4A3,UBR4,SNAI2,IL6,FASN,MYOF	9/-
17_Member	GO Biological Processes	GO:0010565	regulation of cellular ketone metabolic process	-3.74953	-1.01847	650,5166,5743,8013,23352	BMP2,PDK4,PTGS2,NR4A3,UBR4	5/144
17_Member	GO Biological Processes	GO:0019217	regulation of fatty acid metabolic process	-3.33776	-0.793262	5166,5743,8013,23352	PDK4,PTGS2,NR4A3,UBR4	4/99
17_Member	GO Biological Processes	GO:0046890	regulation of lipid biosynthetic process	-3.22809	-0.728027	650,5166,5743,6591,23352	BMP2,PDK4,PTGS2,SNAI2,UBR4	5/187
17_Member	GO Biological Processes	GO:0042304	regulation of fatty acid biosynthetic process	-3.00693	-0.61733	5166,5743,23352	PDK4,PTGS2,UBR4	3/54
17_Member	GO Biological Processes	GO:0019216	regulation of lipid metabolic process	-2.92502	-0.568385	650,5166,5743,6591,8013,23352	BMP2,PDK4,PTGS2,SNAI2,NR4A3,UBR4	6/326
17_Member	GO Biological Processes	GO:0062012	regulation of small molecule metabolic process	-2.89131	-0.560305	650,5166,5743,6591,8013,23352	BMP2,PDK4,PTGS2,SNAI2,NR4A3,UBR4	6/331
17_Member	GO Biological Processes	GO:0051055	negative regulation of lipid biosynthetic process	-2.71732	-0.461853	650,6591,23352	BMP2,SNAI2,UBR4	3/68
17_Member	GO Biological Processes	GO:0045598	regulation of fat cell differentiation	-2.71032	-0.461853	650,3569,5743,6591	BMP2,IL6,PTGS2,SNAI2	4/146
17_Member	GO Biological Processes	GO:0045600	positive regulation of fat cell differentiation	-2.66363	-0.446893	650,5743,6591	BMP2,PTGS2,SNAI2	3/71
17_Member	WikiPathways	WP2882	Nuclear receptors meta pathway	-2.24885	-0.212502	2194,5166,5743,6591,26509	FASN,PDK4,PTGS2,SNAI2,MYOF	5/314
17_Member	GO Biological Processes	GO:0045833	negative regulation of lipid metabolic process	-2.10907	-0.128841	650,6591,23352	BMP2,SNAI2,UBR4	3/112
17_Member	GO Biological Processes	GO:0062014	negative regulation of small molecule metabolic process	-2.09851	-0.120153	650,6591,23352	BMP2,SNAI2,UBR4	3/113
18_Summary	KEGG Pathway	hsa04820	Cytoskeleton in muscle cells	-3.73215	-1.01156	1832,3339,7057,7094,23224,84033,4208,6591,23077,8777	DSP,HSPG2,THBS1,TLN1,SYNE2,OBSCN,MEF2C,SNAI2,MYCBP2,MPDZ	10/-
18_Member	KEGG Pathway	hsa04820	Cytoskeleton in muscle cells	-3.73215	-1.01156	1832,3339,7057,7094,23224,84033	DSP,HSPG2,THBS1,TLN1,SYNE2,OBSCN	6/229
18_Member	GO Biological Processes	GO:1901888	regulation of cell junction assembly	-2.95649	-0.590369	4208,6591,7057,7094,23077	MEF2C,SNAI2,THBS1,TLN1,MYCBP2	5/215
18_Member	GO Biological Processes	GO:0045216	cell-cell junction organization	-2.40951	-0.306213	1832,6591,7094,8777	DSP,SNAI2,TLN1,MPDZ	4/177
19_Summary	Reactome Gene Sets	R-HSA-416482	G alpha (12/13) signalling events	-3.69162	-0.990563	388,55701,84033,389337,4649,4853,8729,1832,8239	RHOB,ARHGEF40,OBSCN,ARHGEF37,MYO9A,NOTCH2,GBF1,DSP,USP9X	9/-
19_Member	Reactome Gene Sets	R-HSA-416482	G alpha (12/13) signalling events	-3.69162	-0.990563	388,55701,84033,389337	RHOB,ARHGEF40,OBSCN,ARHGEF37	4/80
19_Member	Reactome Gene Sets	R-HSA-193648	NRAGE signals death through JNK	-2.89511	-0.560305	55701,84033,389337	ARHGEF40,OBSCN,ARHGEF37	3/59
19_Member	Reactome Gene Sets	R-HSA-204998	Cell death signalling via NRAGE, NRIF and NADE	-2.57938	-0.402851	55701,84033,389337	ARHGEF40,OBSCN,ARHGEF37	3/76
19_Member	GO Biological Processes	GO:0051056	regulation of small GTPase mediated signal transduction	-2.30738	-0.253571	4649,4853,8729,55701,84033	MYO9A,NOTCH2,GBF1,ARHGEF40,OBSCN	5/304
19_Member	Reactome Gene Sets	R-HSA-193704	p75 NTR receptor-mediated signalling	-2.28138	-0.229796	55701,84033,389337	ARHGEF40,OBSCN,ARHGEF37	3/97
19_Member	Reactome Gene Sets	R-HSA-9012999	RHO GTPase cycle	-2.23888	-0.205956	388,1832,4649,8239,55701,84033	RHOB,DSP,MYO9A,USP9X,ARHGEF40,OBSCN	6/449
20_Summary	GO Biological Processes	GO:0060071	Wnt signaling pathway, planar cell polarity pathway	-3.49175	-0.896093	1952,9620,9968,4208,8239,154	CELSR2,CELSR1,MED12,MEF2C,USP9X,ADRB2	6/-
20_Member	GO Biological Processes	GO:0060071	Wnt signaling pathway, planar cell polarity pathway	-3.49175	-0.896093	1952,9620,9968	CELSR2,CELSR1,MED12	3/37
20_Member	GO Biological Processes	GO:0035567	non-canonical Wnt signaling pathway	-3.05479	-0.630029	1952,9620,9968	CELSR2,CELSR1,MED12	3/52
20_Member	GO Biological Processes	GO:0001764	neuron migration	-2.75433	-0.478673	1952,4208,8239,9620	CELSR2,MEF2C,USP9X,CELSR1	4/142
20_Member	WikiPathways	WP117	GPCRs other	-2.33233	-0.260335	154,1952,9620	ADRB2,CELSR2,CELSR1	3/93

## Sheet: Mode I Annotation
MyList	Gene ID	Type	Tax ID	Homologene Gene ID	Homologene Gene Tax ID	Gene Symbol	Description	Protein Functions (ChatGPT)	Disease & Drugs (ChatGPT)	Biological Process (GO)	Kinase Class (UniProt)	Protein Function (Protein Atlas)	Subcellular Location (Protein Atlas)	Drug (DrugBank)	Canonical Pathways_x000D_	Hallmark Gene Sets_x000D_	GO:0043065 positive regulation of apoptot	GO:0048660 regulation of smooth muscle ce	CORUM:799 DMAP1-associated complex	GO:0003170 heart valve development	GO:1901652 response to peptide	R-HSA-8936459 RUNX1 regulates genes involved	WP3888 VEGFA VEGFR2 signaling	WP4312 Rett syndrome	GO:1904752 regulation of vascular associa	WP2431 Spinal cord injury	WP3624 Lung fibrosis	GO:0061162 establishment of monopolar cel	GO:0002263 cell activation involved in im	GO:0031100 animal organ regeneration	GO:0051656 establishment of organelle loc	GO:0003002 regionalization	GO:0010565 regulation of cellular ketone	hsa04820 Cytoskeleton in muscle cells	R-HSA-416482 G alpha (12/13) signalling eve	GO:0060071 Wnt signaling pathway, planar
SRRM2	23524	symbol	H. sapiens	23524	H. sapiens	SRRM2	serine/arginine repetitive matrix 2	SRRM2 is a human gene that plays a role in mRNA splicing through its involvement in the spliceosome. It has binding activity for C2H2 zinc finger domains and protein N-termini and is located in the Cajal body and nuclear speck. SRRM2 is part of the U2-type catalytic step 2 spliceosome and U2-type precatalytic spliceosome. It is also a biomarker of Parkinson's disease.	SRRM2 has been identified as a biomarker for Parkinson's disease, a neurodegenerative disorder characterized by the loss of dopaminergic neurons in the substantia nigra region of the brain. Studies have shown that SRRM2 expression is significantly decreased in the brains of Parkinson's disease patients, suggesting a potential role in disease pathogenesis. Targeted drug discovery efforts for SRRM2…	GO:0000377 RNA splicing, via transesterification reactions with bulged adenosine as nucleophile;GO:0000398 mRNA splicing, via spliceosome;GO:0000375 RNA splicing, via transesterification reactions		Predicted intracellular proteins	Nuclear speckles (Enhanced)				0.0	0.0	0.0	0.0	0.0	0.0	0.0	0.0	0.0	0.0	0.0	0.0	0.0	0.0	0.0	0.0	0.0	0.0	0.0	0.0
FASN	2194	symbol	H. sapiens	2194	H. sapiens	FASN	fatty acid synthase	FASN (fatty acid synthase) is a multifunctional protein that plays a key role in the synthesis of palmitate from acetyl-CoA and malonyl-CoA, with the help of NADPH, into long-chain saturated fatty acids. This gene is essential for the production of fatty acids in the body. In some cancer cell lines, FASN has been found to be fused with estrogen receptor-alpha (ER-alpha), resulting in the N-termin…	FASN has been implicated in various diseases, including cancer, obesity, and metabolic disorders. In cancer, FASN is overexpressed in many tumor types, and its inhibition has been shown to induce apoptosis and inhibit tumor growth. Therefore, FASN has been identified as a potential target for cancer therapy. Several FASN inhibitors have been developed, including orlistat, cerulenin, and C75. Orli…	GO:0030223 neutrophil differentiation;GO:0008611 ether lipid biosynthetic process;GO:0046504 glycerol ether biosynthetic process		Enzymes; ENZYME proteins:Transferases; Predicted intracellular proteins; Cancer-related genes:Candidate cancer biomarkers; ENZYME proteins:Hydrolases; ENZYME proteins:Lyases; ENZYME proteins:Oxidoreductases	Cytosol;Plasma membrane (Enhanced)	Cerulenin; Orlistat	(M236)PID DELTA NP63 PATHWAY; (M19)PID P73PATHWAY	(M5892)HALLMARK CHOLESTEROL HOMEOSTASIS; (M5935)HALLMARK FATTY ACID METABOLISM; (M5906)HALLMARK ESTROGEN RESPONSE EARLY	0.0	0.0	0.0	1.0	0.0	0.0	0.0	0.0	0.0	0.0	0.0	0.0	1.0	0.0	0.0	0.0	1.0	0.0	0.0	0.0
PRPF8	10594	symbol	H. sapiens	10594	H. sapiens	PRPF8	pre-mRNA processing factor 8	PRPF8 is a human gene that encodes a protein involved in pre-mRNA splicing, specifically in the catalytic step II of the process. It is a component of both U2- and U12-dependent spliceosomes and contains WD repeats that aid in protein-protein interactions. The protein has a similarity to yeast Prp8 protein and is a candidate gene for autosomal dominant retinitis pigmentosa.	Mutations in the PRPF8 gene have been associated with autosomal dominant retinitis pigmentosa (adRP), a genetic disorder that causes progressive vision loss. Several studies have identified PRPF8 mutations in patients with adRP, highlighting the importance of this gene in maintaining retinal function. Targeted drug discovery efforts for PRPF8-related diseases are still in the early stages, but so…	GO:0000244 spliceosomal tri-snRNP complex assembly;GO:0000387 spliceosomal snRNP assembly;GO:0071356 cellular response to tumor necrosis factor		Cancer-related genes:Mutational cancer driver genes; Predicted intracellular proteins; Human disease related genes:Nervous system diseases:Eye disease; Disease related genes	Nucleoplasm (Supported)				0.0	0.0	0.0	0.0	0.0	0.0	0.0	0.0	0.0	1.0	0.0	0.0	0.0	0.0	0.0	0.0	0.0	0.0	0.0	0.0
AHNAK	79026	symbol	H. sapiens	79026	H. sapiens	AHNAK	AHNAK nucleoprotein	AHNAK nucleoprotein is a large structural scaffold protein that plays a role in various biological processes such as blood-brain barrier formation, cell structure and migration, cardiac calcium channel regulation, and tumor metastasis. It consists of a central domain with 128 amino acid repeats. A shorter variant of the gene encoding a 17 kDa isoform exists, which initiates a feedback loop that r…	AHNAK nucleoprotein has been implicated in various diseases, including cancer, cardiovascular disease, and neurological disorders. In cancer, AHNAK has been shown to promote tumor metastasis and invasion, making it a potential therapeutic target. Targeted drug discovery efforts have focused on developing small molecule inhibitors of AHNAK, with some promising results in preclinical studies. Howev…	GO:1905686 positive regulation of plasma membrane repair;GO:1905684 regulation of plasma membrane repair;GO:1903729 regulation of plasma membrane organization		Predicted intracellular proteins	Cytosol;Plasma membrane (Enhanced)			(M5947)HALLMARK IL2 STAT5 SIGNALING	0.0	0.0	0.0	0.0	0.0	0.0	0.0	1.0	0.0	0.0	0.0	0.0	0.0	0.0	0.0	0.0	0.0	0.0	0.0	0.0
DSP	1832	symbol	H. sapiens	1832	H. sapiens	DSP	desmoplakin	The DSP gene encodes a protein called desmoplakin, which is responsible for anchoring intermediate filaments to desmosomal plaques and is a necessary component of functional desmosomes. Mutations in this gene have been linked to various cardiomyopathies and keratodermas, including skin fragility-woolly hair syndrome. The gene undergoes alternative splicing, resulting in multiple transcript varian…	Mutations in the DSP gene have been linked to various cardiomyopathies, including arrhythmogenic right ventricular cardiomyopathy (ARVC) and dilated cardiomyopathy (DCM). ARVC is a rare genetic disorder that affects the heart muscle and can lead to sudden cardiac death, while DCM is a condition in which the heart becomes enlarged and weakened, leading to heart failure. In terms of targeted drug d…	GO:0086073 bundle of His cell-Purkinje myocyte adhesion involved in cell communication;GO:0086042 cardiac muscle cell-cardiac muscle cell adhesion;GO:0003223 ventricular compact myocardium morphogenesis		Transporters:Accessory Factors Involved in Transport; Potential drug targets; Human disease related genes:Congenital malformations:Congenital malformations of skin; Predicted intracellular proteins; Human disease related genes:Congenital malformations:Congenital malformations of the circulatory system; Human disease related genes:Cardiovascular diseases:Cardiac diseases; Disease related genes	Cell Junctions (Supported)	Zinc; Artenimol; Zinc acetate	(M142)PID AJDISS 2PATHWAY		0.0	0.0	0.0	1.0	0.0	0.0	1.0	0.0	0.0	0.0	1.0	0.0	0.0	0.0	0.0	0.0	0.0	1.0	1.0	0.0
PRKDC	5591	symbol	H. sapiens	5591	H. sapiens	PRKDC	protein kinase, DNA-activated, catalytic subunit	PRKDC is a gene that encodes the catalytic subunit of the DNA-dependent protein kinase (DNA-PK). This protein works with the Ku70/Ku80 heterodimer protein to repair and recombine DNA double strand breaks. It belongs to the PI3/PI4-kinase family.	Mutations in the PRKDC gene have been associated with a rare immunodeficiency disorder called severe combined immunodeficiency (SCID). This disorder is characterized by a severely compromised immune system, making individuals susceptible to recurrent infections. Targeted drug discovery efforts have focused on developing inhibitors of DNA-PK as potential cancer therapeutics, as DNA-PK plays a crit…	GO:1905219 regulation of platelet formation;GO:1905221 positive regulation of platelet formation;GO:0034462 small-subunit processome assembly	yes	Human disease related genes:Immune system diseases:Primary immunodeficiency; Enzymes; Kinases:Atypical kinases; Potential drug targets; ENZYME proteins:Transferases; Predicted intracellular proteins; Cancer-related genes:Candidate cancer biomarkers; Disease related genes	Nucleoplasm (Enhanced)	Caffeine; SF1126	(M42)PID DNA PK PATHWAY; (M258)PID BARD1 PATHWAY; (M249)PID PI3KCI AKT PATHWAY	(M5925)HALLMARK E2F TARGETS	1.0	1.0	1.0	1.0	1.0	1.0	0.0	0.0	0.0	1.0	0.0	0.0	1.0	0.0	0.0	1.0	0.0	0.0	0.0	0.0
MYOF	26509	symbol	H. sapiens	26509	H. sapiens	MYOF	myoferlin	MYOF, also known as myoferlin, is a gene that encodes a type II membrane protein that is structurally similar to dysferlin. Dysferlin is a protein associated with the plasma membrane that, when mutated, can cause muscle weakness affecting both proximal and distal muscles. MYOF is a member of the ferlin family and associates with both plasma and nuclear membranes. The protein contains C2 domains t…	Research on MYOF and its disease implications is still ongoing, but some studies have suggested that mutations in the gene may be associated with certain types of muscular dystrophy. In particular, some studies have linked MYOF mutations to limb-girdle muscular dystrophy type 2B (LGMD2B), a rare genetic disorder that causes progressive muscle weakness and wasting. However, more research is needed…	GO:0001778 plasma membrane repair;GO:0046928 regulation of neurotransmitter secretion;GO:0051588 regulation of neurotransmitter transport		Disease related genes; Transporters:Transporter channels and pores; Predicted intracellular proteins; Human disease related genes:Cardiovascular diseases:Vascular diseases; Potential drug targets	Vesicles (Supported); Additional: Centriolar satellite;Plasma membrane		(M237)PID VEGFR1 2 PATHWAY	(M5906)HALLMARK ESTROGEN RESPONSE EARLY; (M5907)HALLMARK ESTROGEN RESPONSE LATE	0.0	0.0	0.0	0.0	0.0	0.0	0.0	0.0	0.0	1.0	1.0	0.0	0.0	0.0	1.0	0.0	1.0	0.0	0.0	0.0
PRRC2C	23215	symbol	H. sapiens	23215	H. sapiens	PRRC2C	proline rich coiled-coil 2C	PRRC2C, or proline rich coiled-coil 2C, is a human gene that encodes a protein involved in stress granule assembly and enables protein C-terminus binding activity. The gene is located in the cytosol. This information is provided by the Alliance of Genome Resources as of April 2022.	There is limited information available on the disease implications of PRRC2C. However, recent studies have suggested that mutations in this gene may be associated with the development of certain types of cancer, including breast cancer and lung adenocarcinoma. Targeted drug discovery efforts for PRRC2C are still in the early stages, but there is potential for the development of drugs that target …	GO:0034063 stress granule assembly;GO:0002244 hematopoietic progenitor cell differentiation;GO:0140694 non-membrane-bounded organelle assembly		Predicted intracellular proteins	Cytosol (Enhanced)				0.0	0.0	0.0	0.0	0.0	0.0	1.0	0.0	0.0	0.0	0.0	0.0	1.0	0.0	0.0	0.0	0.0	0.0	0.0	0.0
NOTCH2	4853	symbol	H. sapiens	4853	H. sapiens	NOTCH2	notch receptor 2	NOTCH2 is a gene that encodes a protein belonging to the Notch family. This family of proteins is involved in controlling cell fate decisions during various developmental processes. The Notch signaling pathway is a conserved intercellular signaling pathway that regulates interactions between adjacent cells. In humans, the precise interactions between the Notch-ligands and the human Notch homologu…	NOTCH2 has been implicated in various diseases, including cancer, cardiovascular disease, and liver disease. In cancer, NOTCH2 has been shown to play a role in tumor initiation, progression, and metastasis. Targeting NOTCH2 signaling has been explored as a potential therapeutic strategy for cancer treatment. Several drugs targeting the Notch pathway have been developed, including gamma-secretase …	GO:0035622 intrahepatic bile duct development;GO:1990705 cholangiocyte proliferation;GO:0061073 ciliary body morphogenesis		Human disease related genes:Congenital malformations:Congenital malformations of the digestive system; Human disease related genes:Musculoskeletal diseases:Skeletal diseases; Human disease related genes:Endocrine and metabolic diseases:Diabetes; Predicted intracellular proteins; Cancer-related genes:Candidate cancer biomarkers; Disease related genes	Nucleoplasm;Plasma membrane (Supported)		(M17)PID NOTCH PATHWAY	(M5903)HALLMARK NOTCH SIGNALING; (M5942)HALLMARK UV RESPONSE DN; (M5893)HALLMARK MITOTIC SPINDLE	1.0	1.0	0.0	1.0	1.0	0.0	0.0	0.0	0.0	1.0	1.0	0.0	1.0	0.0	0.0	1.0	0.0	0.0	1.0	0.0
TLN1	7094	symbol	H. sapiens	7094	H. sapiens	TLN1	talin 1	TLN1, also known as talin 1, is a gene that encodes a cytoskeletal protein that is involved in the assembly of actin filaments and in the spreading and migration of various cell types. It is concentrated in areas of cell-substratum and cell-cell contacts and plays a significant role in the attachment of adherent cells to extracellular matrices and of lymphocytes to other cells. TLN1 codistributes…	Mutations in the TLN1 gene have been associated with several diseases, including dilated cardiomyopathy, a condition characterized by the enlargement of the heart chambers and reduced cardiac function. TLN1 has also been implicated in cancer progression and metastasis, as it plays a role in cell migration and invasion. Targeted drug discovery efforts have focused on developing inhibitors of TLN1 …	GO:0033622 integrin activation;GO:0007044 cell-substrate junction assembly;GO:0030866 cortical actin cytoskeleton organization		Predicted intracellular proteins	Cytosol;Focal adhesion sites (Supported); Additional: Centriolar satellite;Plasma membrane		(M72)PID NECTIN PATHWAY; (M277)PID INTEGRIN A4B1 PATHWAY; (M127)PID ERBB1 RECEPTOR PROXIMAL PATHWAY		0.0	0.0	0.0	0.0	0.0	0.0	0.0	0.0	0.0	0.0	1.0	0.0	1.0	0.0	0.0	0.0	0.0	1.0	0.0	0.0
GCN1L1	10985	gene_synonym	H. sapiens	10985	H. sapiens	GCN1	GCN1 activator of EIF2AK4	GCN1 is a human gene that encodes a protein that is involved in cellular response to leucine starvation and positive regulation of transcription from RNA polymerase II promoter in response to stress. The protein is located in the cytosol and has RNA binding activity and cadherin binding activity. It is predicted to activate EIF2AK4, a protein kinase that plays a role in the integrated stress resp…	There is limited information available on the disease implications of GCN1. However, research has shown that mutations in the GCN1 gene may be associated with developmental disorders such as intellectual disability and autism spectrum disorder. As of now, there are no targeted drug discovery efforts specifically for GCN1. However, the protein kinase EIF2AK4, which is predicted to be activated by …	GO:0140469 GCN2-mediated signaling;GO:0072344 rescue of stalled ribosome;GO:0140467 integrated stress response signaling		Predicted intracellular proteins	Cytosol (Enhanced)				0.0	0.0	0.0	0.0	0.0	0.0	0.0	0.0	0.0	0.0	0.0	0.0	0.0	0.0	0.0	0.0	0.0	0.0	0.0	0.0
SRCAP	10847	symbol	H. sapiens	10847	H. sapiens	SRCAP	Snf2 related CREBBP activator protein	SRCAP is a gene that encodes the core catalytic component of the SRCAP complex, which is responsible for chromatin remodeling. The protein produced by this gene is an ATPase that is essential for incorporating the histone variant H2A.Z into nucleosomes. It can also act as a transcriptional activator in various signaling pathways. Mutations in this gene have been linked to Floating-Harbor syndrome…	Floating-Harbor syndrome (FHS) is a rare genetic disorder caused by mutations in the SRCAP gene. FHS is characterized by short stature, delayed speech and language development, and distinctive facial features. There is currently no cure for FHS, and treatment is focused on managing the symptoms. However, research efforts are underway to develop targeted therapies for this condition. One potential…	GO:0006338 chromatin remodeling;GO:0006325 chromatin organization;GO:0071824 protein-DNA complex organization		Human disease related genes:Congenital malformations:Other congenital malformations; Predicted intracellular proteins; Disease related genes	Nucleoplasm (Supported); Additional: Golgi apparatus;Nuclear bodies				0.0	0.0	1.0	0.0	0.0	1.0	0.0	0.0	0.0	0.0	0.0	0.0	0.0	0.0	0.0	0.0	0.0	0.0	0.0	0.0
HUWE1	10075	symbol	H. sapiens	10075	H. sapiens	HUWE1	HECT, UBA and WWE domain containing E3 ubiquitin protein ligase 1	The HUWE1 gene encodes a protein that contains a HECT domain, which functions as an E3 ubiquitin ligase. This protein is responsible for the degradation of the anti-apoptotic protein Mcl1, as well as the ubiquitination of the p53 tumor suppressor, core histones, and DNA polymerase beta. Mutations in this gene have been linked to Turner type X-linked syndromic cognitive disability.	Mutations in the HUWE1 gene have been associated with several neurodevelopmental disorders, including intellectual disability, autism spectrum disorder, and epilepsy. Targeted drug discovery efforts for HUWE1 have focused on developing small molecule inhibitors that can block the activity of the HECT domain and prevent the degradation of Mcl1. One example is the compound BI8622, which has been sh…	GO:0010637 negative regulation of mitochondrial fusion;GO:0098779 positive regulation of mitophagy in response to mitochondrial depolarization;GO:0010635 regulation of mitochondrial fusion		Enzymes; Potential drug targets; ENZYME proteins:Transferases; Predicted intracellular proteins; Human disease related genes:Other diseases:Mental and behavioural disorders; Cancer-related genes:Mutational cancer driver genes; Disease related genes	Cytosol;Nucleoplasm (Enhanced)		(M261)PID P53 REGULATION PATHWAY; (M66)PID MYC ACTIV PATHWAY	(M5947)HALLMARK IL2 STAT5 SIGNALING	0.0	0.0	1.0	0.0	0.0	1.0	0.0	0.0	0.0	0.0	0.0	0.0	0.0	0.0	1.0	0.0	0.0	0.0	0.0	0.0
SEC16A	9919	symbol	H. sapiens	9919	H. sapiens	SEC16A	SEC16 homolog A, endoplasmic reticulum export factor	SEC16A is a human gene that encodes a protein involved in protein transport from the endoplasmic reticulum (ER) to the Golgi. It is part of the Sec16 complex and plays a role in mediating COPII vesicle formation at the transitional ER. Alternative splicing of the gene results in multiple transcript variants that encode different protein isoforms.	Mutations in SEC16A have been associated with a rare genetic disorder called osteogenesis imperfecta (OI), also known as brittle bone disease. OI is characterized by fragile bones that break easily, as well as other symptoms such as short stature, hearing loss, and blue sclerae. While the exact mechanism by which SEC16A mutations lead to OI is not fully understood, it is thought to involve impair…	GO:0070973 protein localization to endoplasmic reticulum exit site;GO:0048207 vesicle targeting, rough ER to cis-Golgi;GO:0048208 COPII vesicle coating		Predicted intracellular proteins	Golgi apparatus (Supported); Additional: Endoplasmic reticulum				0.0	0.0	0.0	0.0	0.0	0.0	0.0	0.0	0.0	0.0	0.0	0.0	0.0	0.0	1.0	0.0	0.0	0.0	0.0	0.0
GTF3C1	2975	symbol	H. sapiens	2975	H. sapiens	GTF3C1	general transcription factor IIIC subunit 1	GTF3C1 is a human gene that is predicted to be involved in the transcription of 5S class rRNA by RNA polymerase III and transcription initiation from RNA polymerase III promoter. It is also predicted to contribute to DNA binding activity. The gene is located in the nucleolus and nucleoplasm and is part of the transcription factor TFIIIC complex. This information is provided by the Alliance of Gen…	There is limited information available on the disease implications of GTF3C1. However, mutations in this gene have been associated with a rare genetic disorder called 3MC syndrome, which is characterized by distinctive facial features, developmental delay, and other abnormalities. Targeted drug discovery efforts for GTF3C1 are also limited, as the gene is primarily involved in transcriptional reg…	GO:0042791 5S class rRNA transcription by RNA polymerase III;GO:0006384 transcription initiation at RNA polymerase III promoter;GO:0042797 tRNA transcription by RNA polymerase III		Predicted intracellular proteins	Nucleoli;Nucleoplasm (Approved)				0.0	0.0	0.0	0.0	0.0	0.0	0.0	0.0	0.0	0.0	0.0	0.0	0.0	0.0	0.0	0.0	0.0	0.0	0.0	0.0
IGF2R	3482	symbol	H. sapiens	3482	H. sapiens	IGF2R	insulin like growth factor 2 receptor	The IGF2R gene encodes a receptor that binds to both insulin-like growth factor 2 and mannose 6-phosphate. The receptor has various functions, including intracellular trafficking of lysosomal enzymes, activation of transforming growth factor beta, and degradation of insulin-like growth factor 2. Loss or mutation of this gene has been associated with an increased risk of hepatocellular carcinoma. …	The IGF2R gene has been implicated in several diseases, including cancer, diabetes, and lysosomal storage disorders. In hepatocellular carcinoma, loss or mutation of the gene has been associated with an increased risk of developing the disease. Targeted drug discovery efforts have focused on developing drugs that can modulate the activity of the IGF2R receptor, either by enhancing its function or…	GO:1904772 response to tetrachloromethane;GO:0044794 positive regulation by host of viral process;GO:0048009 insulin-like growth factor receptor signaling pathway		CD markers; Predicted intracellular proteins; Cancer-related genes:Candidate cancer biomarkers; Transporters; Human disease related genes:Cancers:Cancers of the digestive system	Golgi apparatus;Vesicles (Supported)	Mecasermin; alpha-D-mannose 6-phosphate; Cerliponase alfa; Mecasermin rinfabate		(M5910)HALLMARK PROTEIN SECRETION; (M5902)HALLMARK APOPTOSIS; (M5947)HALLMARK IL2 STAT5 SIGNALING	1.0	0.0	0.0	0.0	1.0	1.0	0.0	0.0	0.0	0.0	0.0	0.0	1.0	1.0	0.0	0.0	0.0	0.0	0.0	0.0
UBR4	23352	symbol	H. sapiens	23352	H. sapiens	UBR4	ubiquitin protein ligase E3 component n-recognin 4	UBR4 is a human gene that encodes for an E3 ubiquitin-protein ligase. This protein interacts with the retinoblastoma-associated protein in the nucleus and with calcium-bound calmodulin in the cytoplasm. It is believed to be a cytoskeletal component in the cytoplasm and part of the chromatin scaffold in the nucleus. UBR4 is also a target of the human papillomavirus type 16 E7 oncoprotein.	Mutations in the UBR4 gene have been associated with several diseases, including intellectual disability, autism spectrum disorder, and cancer. In particular, UBR4 has been found to be overexpressed in several types of cancer, including breast, lung, and ovarian cancer, and has been suggested as a potential therapeutic target. However, there are currently no drugs specifically targeting UBR4. The…	GO:0045717 negative regulation of fatty acid biosynthetic process;GO:0045922 negative regulation of fatty acid metabolic process;GO:0042304 regulation of fatty acid biosynthetic process		Enzymes; ENZYME proteins:Transferases; Predicted intracellular proteins	Nucleoplasm (Supported); Additional: Centrosome;Cytosol	Verpasep caltespen; PCL-016			0.0	0.0	0.0	0.0	0.0	0.0	0.0	0.0	0.0	0.0	0.0	0.0	0.0	0.0	0.0	0.0	1.0	0.0	0.0	0.0
CELSR2	1952	symbol	H. sapiens	1952	H. sapiens	CELSR2	cadherin EGF LAG seven-pass G-type receptor 2	CELSR2 is a human gene that belongs to the flamingo subfamily of the cadherin superfamily. It encodes a protein that is located at the plasma membrane and has nine cadherin domains, seven epidermal growth factor-like repeats, and two laminin A G-type repeats in its ectodomain. The protein also has seven transmembrane domains, which is unique to the flamingo subfamily. It is believed that CELSR2 i…	CELSR2 has been implicated in several diseases, including neural tube defects, autism spectrum disorder, and cancer. In neural tube defects, mutations in CELSR2 have been associated with an increased risk of spina bifida and anencephaly. In autism spectrum disorder, CELSR2 has been identified as a potential candidate gene, with some studies suggesting that it may play a role in the development of…	GO:0033326 cerebrospinal fluid secretion;GO:0021999 neural plate anterior/posterior regionalization;GO:0060897 neural plate regionalization		G-protein coupled receptors:Family 2 (B) receptors; G-protein coupled receptors:GPCRs excl olfactory receptors	Cytosol (Approved)			(M5906)HALLMARK ESTROGEN RESPONSE EARLY; (M5907)HALLMARK ESTROGEN RESPONSE LATE; (M5956)HALLMARK KRAS SIGNALING DN	0.0	0.0	0.0	0.0	0.0	0.0	1.0	0.0	0.0	0.0	0.0	0.0	0.0	0.0	0.0	1.0	0.0	0.0	0.0	1.0
GBF1	8729	symbol	H. sapiens	8729	H. sapiens	GBF1	golgi brefeldin A resistant guanine nucleotide exchange factor 1	GBF1 is a gene that encodes a guanine nucleotide exchange factor, which is responsible for regulating the recruitment of proteins to membranes by mediating GDP to GTP exchange. This protein is localized to the Golgi apparatus and plays a crucial role in vesicular trafficking by activating ADP ribosylation factor 1. Additionally, GBF1 has been identified as an important host factor for viral repli…	GBF1 has been implicated in several diseases, including cancer, Alzheimer's disease, and viral infections. In cancer, GBF1 has been shown to be overexpressed in several types of tumors, including breast, lung, and prostate cancer, and is associated with tumor growth and metastasis. In Alzheimer's disease, GBF1 has been found to be involved in the processing and trafficking of amyloid precursor pr…	GO:1903420 protein localization to endoplasmic reticulum tubular network;GO:0097111 endoplasmic reticulum-Golgi intermediate compartment organization;GO:0035964 COPI-coated vesicle budding		Human disease related genes:Nervous system diseases:Neurodegenerative diseases; Predicted intracellular proteins	Golgi apparatus (Supported)		(M243)PID ARF 3PATHWAY	(M5910)HALLMARK PROTEIN SECRETION	0.0	0.0	0.0	0.0	0.0	0.0	0.0	0.0	0.0	1.0	0.0	1.0	1.0	0.0	1.0	0.0	0.0	0.0	1.0	0.0
ABCC1	4363	symbol	H. sapiens	4363	H. sapiens	ABCC1	ATP binding cassette subfamily C member 1 (ABCC1 blood group)	ABCC1 is a human gene that encodes a protein belonging to the ATP-binding cassette (ABC) transporter superfamily. This protein is a member of the MRP subfamily, which is involved in multi-drug resistance. ABCC1 functions as a multispecific organic anion transporter, transporting various molecules across extra- and intra-cellular membranes. Its substrates include oxidized glutatione, cysteinyl leu…	ABCC1 has been implicated in various diseases, including cancer, cystic fibrosis, and Alzheimer's disease. In cancer, ABCC1 is often overexpressed, leading to resistance to chemotherapy drugs. Targeting ABCC1 has been explored as a potential strategy to overcome drug resistance in cancer. Several drugs have been developed to target ABCC1, including sulfinpyrazone, which has been shown to sensitiz…	GO:0099039 sphingolipid translocation;GO:1990962 xenobiotic transport across blood-brain barrier;GO:0034775 glutathione transmembrane transport		Enzymes; Transporters:Primary Active Transporters; Cancer-related genes:Candidate cancer biomarkers; Human disease related genes:Nervous system diseases:Ear disease; FDA approved drug targets:Small molecule drugs; ENZYME proteins; Disease related genes	Plasma membrane (Supported); Additional: Cell Junctions	ATP; Sulfinpyrazone; Biricodar; Romidepsin; Leukotriene C4	(M103)PID S1P S1P1 PATHWAY; (M155)PID S1P META PATHWAY	(M5938)HALLMARK REACTIVE OXYGEN SPECIES PATHWAY; (M5942)HALLMARK UV RESPONSE DN	0.0	0.0	0.0	0.0	1.0	0.0	1.0	0.0	0.0	1.0	0.0	0.0	0.0	0.0	1.0	0.0	0.0	0.0	0.0	0.0
FAT1	2195	symbol	H. sapiens	2195	H. sapiens	FAT1	FAT atypical cadherin 1	FAT1 is a human gene that is similar to the Drosophila fat gene, which is a tumor suppressor that controls cell proliferation during development. FAT1 is a member of the cadherin superfamily, which are integral membrane proteins that contain cadherin-type repeats. FAT1 has 34 tandem cadherin-type repeats, five epidermal growth factor (EGF)-like repeats, and one laminin A-G domain. It is expressed…	Mutations in the FAT1 gene have been associated with several types of cancer, including breast, lung, and head and neck cancers. Studies have shown that FAT1 acts as a tumor suppressor by regulating cell proliferation, migration, and invasion. Therefore, targeting FAT1 signaling pathways may be a promising approach for cancer therapy. However, there are currently no drugs specifically targeting F…	GO:0003412 establishment of epithelial cell apical/basal polarity involved in camera-type eye morphogenesis;GO:0045198 establishment of epithelial cell apical/basal polarity;GO:0035089 establishment of apical/basal cell polarity		Cancer-related genes:Mutated cancer genes; Predicted intracellular proteins					0.0	1.0	0.0	1.0	1.0	0.0	0.0	0.0	1.0	0.0	0.0	1.0	0.0	0.0	0.0	0.0	0.0	0.0	0.0	0.0
USP9X	8239	symbol	H. sapiens	8239	H. sapiens	USP9X	ubiquitin specific peptidase 9 X-linked	The USP9X gene belongs to the peptidase C19 family and encodes a protein that is similar to ubiquitin-specific proteases. It is located on the X chromosome but escapes X-inactivation. Mutations in this gene have been linked to Turner syndrome. Different isoforms of the gene have been identified through alternate transcriptional splice variants.	Mutations in the USP9X gene have been linked to several diseases, including intellectual disability, autism spectrum disorder, and cancer. In particular, USP9X has been identified as a potential therapeutic target in several types of cancer, including breast, ovarian, and pancreatic cancer. Targeted drug discovery efforts have focused on developing small molecule inhibitors of USP9X, which could …	GO:0061824 cytosolic ciliogenesis;GO:1904515 positive regulation of TORC2 signaling;GO:1903939 regulation of TORC2 signaling		Enzymes; Peptidases:Cysteine-type peptidases; Potential drug targets; Predicted intracellular proteins; Human disease related genes:Other diseases:Mental and behavioural disorders; ENZYME proteins:Hydrolases; Disease related genes	Cytosol (Supported)				0.0	0.0	1.0	1.0	1.0	0.0	0.0	0.0	0.0	0.0	0.0	0.0	0.0	0.0	0.0	0.0	0.0	0.0	1.0	1.0
NUP214	8021	symbol	H. sapiens	8021	H. sapiens	NUP214	nucleoporin 214	NUP214, also known as nucleoporin 214, is a gene that encodes a protein that is a component of the nuclear pore complex in eukaryotic cells. This complex regulates the flow of macromolecules between the nucleus and the cytoplasm. The protein encoded by NUP214 is localized to the cytoplasmic face of the nuclear pore complex and is required for proper cell cycle progression and nucleocytoplasmic tr…	The fusion gene resulting from the t(6,9) translocation involving NUP214 and DEK is found in approximately 1-2% of acute myeloid leukemia (AML) cases and is associated with poor prognosis. The NUP214-DEK fusion protein disrupts the normal function of the nuclear pore complex and promotes leukemogenesis. Targeted drug discovery efforts have focused on developing inhibitors of the NUP214-DEK intera…	GO:0006611 protein export from nucleus;GO:0006406 mRNA export from nucleus;GO:0006405 RNA export from nucleus		Human disease related genes:Nervous system diseases:Other nervous and sensory system diseases; Transporters:Transporter channels and pores; Potential drug targets; Predicted intracellular proteins; Human disease related genes:Cancers:Cancers of haematopoietic and lymphoid tissues; Cancer-related genes:Mutational cancer driver genes; Disease related genes			(M228)PID SMAD2 3PATHWAY; (M181)PID BMP PATHWAY; (M113)PID NFAT 3PATHWAY		0.0	0.0	0.0	0.0	0.0	0.0	0.0	0.0	0.0	0.0	0.0	0.0	0.0	0.0	0.0	0.0	0.0	0.0	0.0	0.0
HSPG2	3339	symbol	H. sapiens	3339	H. sapiens	HSPG2	heparan sulfate proteoglycan 2	HSPG2, also known as perlecan, is a gene that encodes a large multidomain proteoglycan. The protein binds to and cross-links many extracellular matrix components and cell-surface molecules, including laminin, prolargin, collagen type IV, FGFBP1, FBLN2, FGF7, and transthyretin. It plays essential roles in multiple biological activities, including maintaining the endothelial barrier function, inhib…	Mutations in the HSPG2 gene have been associated with several diseases, including Schwartz-Jampel syndrome type 1, Silverman-Handmaker type of dyssegmental dysplasia, and tardive dyskinesia. Targeted drug discovery efforts for HSPG2 have focused on developing therapies for diseases such as cancer, cardiovascular disease, and kidney disease. One example is the development of a monoclonal antibody …	GO:0007566 embryo implantation;GO:0031100 animal organ regeneration;GO:0007224 smoothened signaling pathway		Predicted secreted proteins; Human disease related genes:Congenital malformations:Congenital malformations of the musculoskeletal system; Human disease related genes:Musculoskeletal diseases:Muscular diseases; Predicted intracellular proteins; Disease related genes	Cytosol;Nucleoplasm;Plasma membrane (Approved)	Palifermin	(M5882)NABA PROTEOGLYCANS; (M5887)NABA BASEMENT MEMBRANES; (M5884)NABA CORE MATRISOME		1.0	1.0	0.0	0.0	0.0	0.0	0.0	0.0	0.0	0.0	0.0	0.0	1.0	1.0	0.0	0.0	0.0	1.0	0.0	0.0
TRRAP	8295	symbol	H. sapiens	8295	H. sapiens	TRRAP	transformation/transcription domain associated protein	TRRAP is a gene that encodes a large protein belonging to the PIKK family. It is a crucial component of many histone acetyltransferase (HAT) complexes and is involved in transcription and DNA repair by recruiting HAT complexes to chromatin. The gene is alternatively spliced, resulting in multiple isoforms. Deregulation of TRRAP may contribute to the development of various cancers, including gliob…	TRRAP has been implicated in various cancers, including glioblastoma multiforme, breast cancer, and lung cancer. In glioblastoma multiforme, TRRAP has been shown to be overexpressed and associated with poor prognosis. Targeting TRRAP has been proposed as a potential therapeutic strategy for cancer treatment. However, there are currently no drugs specifically targeting TRRAP on the market. Some dr…	GO:1905168 positive regulation of double-strand break repair via homologous recombination;GO:0045911 positive regulation of DNA recombination;GO:0010569 regulation of double-strand break repair via homologous recombination		Predicted intracellular proteins; Human disease related genes:Nervous system diseases:Ear disease; Disease related genes; Cancer-related genes	Nucleoplasm (Supported); Additional: Golgi apparatus		(M139)PID MYC PATHWAY; (M40)PID E2F PATHWAY; (M66)PID MYC ACTIV PATHWAY		0.0	0.0	1.0	0.0	0.0	1.0	0.0	1.0	0.0	0.0	0.0	0.0	0.0	0.0	0.0	0.0	0.0	0.0	0.0	0.0
HECTD1	25831	symbol	H. sapiens	25831	H. sapiens	HECTD1	HECT domain E3 ubiquitin protein ligase 1	HECTD1 is a human gene that encodes for a protein called HECT domain E3 ubiquitin protein ligase 1. This protein is predicted to have ubiquitin protein ligase activity and is involved in various biological processes such as anatomical structure development, positive regulation of proteasomal ubiquitin-dependent protein catabolic process, and protein K63-linked ubiquitination. HECTD1 is also predi…	There is limited information available on the disease implications of HECTD1. However, recent studies have suggested that mutations in HECTD1 may be associated with developmental disorders such as intellectual disability and autism spectrum disorder. Targeted drug discovery efforts for HECTD1 are also limited, as the protein is not yet well-characterized and its precise role in disease pathogenes…	GO:0070534 protein K63-linked ubiquitination;GO:0035904 aorta development;GO:0003170 heart valve development		Enzymes; ENZYME proteins:Transferases; Predicted intracellular proteins	Nucleoli;Nucleoplasm (Enhanced)				1.0	0.0	0.0	1.0	0.0	0.0	0.0	0.0	0.0	0.0	0.0	0.0	0.0	0.0	0.0	0.0	0.0	0.0	0.0	0.0
EP400	57634	symbol	H. sapiens	57634	H. sapiens	EP400	E1A binding protein p400	EP400, also known as E1A binding protein p400, is a gene that is predicted to have several functions, including ATP binding activity, ATP-dependent chromatin remodeler activity, and protein antigen binding activity. It is involved in histone H2A acetylation and histone H4 acetylation, and is part of the NuA4 histone acetyltransferase complex and Swr1 complex. EP400 plays a role in regulating gene…	EP400 has been implicated in several diseases, including cancer and intellectual disability. In cancer, EP400 has been shown to play a role in promoting tumor growth and metastasis, making it a potential target for cancer therapy. Targeted drug discovery efforts have focused on developing inhibitors of EP400's ATPase activity, which could potentially block its function in cancer cells. However, t…	GO:1905168 positive regulation of double-strand break repair via homologous recombination;GO:0045911 positive regulation of DNA recombination;GO:0010569 regulation of double-strand break repair via homologous recombination		Predicted intracellular proteins	Nucleoplasm (Supported)				0.0	0.0	1.0	0.0	0.0	1.0	0.0	0.0	0.0	0.0	0.0	0.0	0.0	0.0	0.0	0.0	0.0	0.0	0.0	0.0
USP24	23358	symbol	H. sapiens	23358	H. sapiens	USP24	ubiquitin specific peptidase 24	USP24 is a gene that encodes for a protein called ubiquitin specific peptidase 24. This protein is part of a family of enzymes that regulate the modification of cellular proteins by ubiquitin, which is an essential regulatory mechanism. USP24 functions as a deubiquitinating enzyme, meaning it removes ubiquitin molecules from proteins. The coordinated action of multiple ubiquitin-conjugating and d…	There is limited information available on the disease implications of USP24, but some studies suggest that it may play a role in cancer progression and metastasis. Targeted drug discovery efforts for USP24 are still in the early stages, but there is potential for developing drugs that target this enzyme for cancer therapy. One example of a successful drug targeting a related enzyme is bortezomib,…	GO:0016579 protein deubiquitination;GO:0070646 protein modification by small protein removal;GO:0070647 protein modification by small protein conjugation or removal		Enzymes; Predicted intracellular proteins; ENZYME proteins:Hydrolases; Peptidases:Cysteine-type peptidases	Nucleoplasm (Supported); Additional: Cytosol				0.0	0.0	0.0	0.0	0.0	0.0	0.0	0.0	0.0	0.0	0.0	0.0	0.0	0.0	0.0	0.0	0.0	0.0	0.0	0.0
CELSR1	9620	symbol	H. sapiens	9620	H. sapiens	CELSR1	cadherin EGF LAG seven-pass G-type receptor 1	CELSR1 is a gene that encodes a protein belonging to the flamingo subfamily of cadherins. These cadherins are nonclassic-type and do not interact with catenins. The protein has nine cadherin domains, seven epidermal growth factor-like repeats, and two laminin A G-type repeats in its ectodomain. It also has seven transmembrane domains, which is unique to this subfamily. The protein is thought to b…	Mutations in the CELSR1 gene have been associated with a variety of diseases, including neural tube defects, congenital heart defects, and cancer. In particular, mutations in CELSR1 have been linked to spina bifida, a birth defect in which the spinal cord does not develop properly. Targeted drug discovery efforts for CELSR1 are still in the early stages, but there is potential for the development…	GO:0060488 orthogonal dichotomous subdivision of terminal units involved in lung branching morphogenesis;GO:0060489 planar dichotomous subdivision of terminal units involved in lung branching morphogenesis;GO:0060490 lateral sprouting involved in lung morphogenesis		G-protein coupled receptors:Family 2 (B) receptors; Potential drug targets; Human disease related genes:Congenital malformations:Congenital malformations of skin; G-protein coupled receptors:GPCRs excl olfactory receptors; Predicted intracellular proteins; Transporters; Disease related genes	Plasma membrane (Enhanced); Additional: Nucleoplasm			(M5919)HALLMARK HEDGEHOG SIGNALING; (M5906)HALLMARK ESTROGEN RESPONSE EARLY	1.0	0.0	0.0	1.0	0.0	0.0	0.0	0.0	0.0	0.0	0.0	1.0	0.0	0.0	0.0	0.0	0.0	0.0	0.0	1.0
MED12	9968	symbol	H. sapiens	9968	H. sapiens	MED12	mediator complex subunit 12	MED12 is a gene that encodes for a protein component of the preinitiation complex, which controls the initiation of transcription. MED12 binds with a CDK8 subcomplex, along with MED13, CDK8 kinase, and cyclin C, to regulate transcription initiation and reinitiation rates. MED12 is essential for activating CDK8 kinase. Defects in this gene cause X-linked Opitz-Kaveggia syndrome, also known as FG s…	Mutations in the MED12 gene have been linked to several genetic disorders, including X-linked Opitz-Kaveggia syndrome (also known as FG syndrome) and Lujan-Fryns syndrome. These syndromes are characterized by intellectual disability, developmental delays, and physical abnormalities. There are currently no targeted drug discovery efforts specifically for MED12 mutations, as the underlying mechanis…	GO:0090245 axis elongation involved in somitogenesis;GO:0048702 embryonic neurocranium morphogenesis;GO:1990403 embryonic brain development		Human disease related genes:Reproductive system diseases:Reproductive system diseases; Predicted intracellular proteins; Cancer-related genes:Mutated cancer genes; Cancer-related genes:Mutational cancer driver genes; Human disease related genes:Congenital malformations:Other congenital malformations; Disease related genes	Nucleoplasm (Approved)		(M223)PID BETA CATENIN NUC PATHWAY		1.0	0.0	0.0	1.0	0.0	0.0	0.0	0.0	0.0	0.0	0.0	0.0	0.0	0.0	0.0	1.0	0.0	0.0	0.0	1.0
SMG1	23049	symbol	H. sapiens	23049	H. sapiens	SMG1	SMG1 nonsense mediated mRNA decay associated PI3K related kinase	SMG1 is a human gene that encodes a protein involved in nonsense-mediated mRNA decay (NMD) as part of the mRNA surveillance complex. The protein has kinase activity and is thought to function in NMD by phosphorylating the regulator of nonsense transcripts 1 protein. The gene has alternatively spliced transcript variants, but their full-length nature has yet to be determined. SMG1 is associated wi…	Mutations in SMG1 have been linked to various diseases, including cancer and neurological disorders. In cancer, SMG1 has been shown to play a role in regulating DNA damage response and cell cycle checkpoints, making it a potential target for cancer therapy. Several small molecule inhibitors of SMG1 have been developed and are currently being evaluated in preclinical studies for their potential as…	GO:0000184 nuclear-transcribed mRNA catabolic process, nonsense-mediated decay;GO:0006406 mRNA export from nucleus;GO:0046854 phosphatidylinositol phosphate biosynthetic process	yes	Enzymes; ENZYME proteins:Transferases; Predicted intracellular proteins; Kinases:Atypical kinases	Nucleoplasm (Supported)				0.0	0.0	1.0	0.0	0.0	0.0	0.0	0.0	0.0	0.0	0.0	0.0	0.0	0.0	0.0	0.0	0.0	0.0	0.0	0.0
PDPR	55066	symbol	H. sapiens	55066	H. sapiens	PDPR	pyruvate dehydrogenase phosphatase regulatory subunit	PDPR is a gene that encodes the regulatory subunit of pyruvate dehydrogenase phosphatase (PDP), which is responsible for the dephosphorylation and reactivation of pyruvate dehydrogenase complex (PDC). PDC is an enzyme that links glycolysis to the tricarboxylic acid cycle and fatty acid synthesis by catalyzing the oxidative decarboxylation of pyruvate. The FAD-containing regulatory subunit of PDP …	Research on PDPR and its potential implications in disease is still in its early stages. However, studies have suggested that dysregulation of PDC activity, which is regulated by PDPR, may be involved in the pathogenesis of various diseases, including diabetes, cancer, and neurodegenerative disorders. As a result, PDPR has emerged as a potential therapeutic target for these diseases. Currently, t…			Predicted intracellular proteins	Mitochondria (Approved)				0.0	0.0	0.0	0.0	0.0	0.0	0.0	0.0	0.0	0.0	0.0	0.0	0.0	0.0	0.0	0.0	0.0	0.0	0.0	0.0
ZNF106	64397	symbol	H. sapiens	64397	H. sapiens	ZNF106	zinc finger protein 106	ZNF106 is a human gene that encodes for a zinc finger protein 106. This protein is involved in RNA binding activity and is predicted to play a role in the insulin receptor signaling pathway. It is also predicted to be located in the nuclear speck and nucleolus, and to be active in both the cytosol and membrane. This information is provided by the Alliance of Genome Resources as of April 2022.	There is limited information available on the disease implications of ZNF106. However, some studies have suggested that it may be involved in the development of certain types of cancer, such as breast cancer and glioblastoma. Targeted drug discovery efforts for ZNF106 are also limited, as its exact role in disease pathogenesis is not well understood. However, some studies have suggested that targ…	GO:0008286 insulin receptor signaling pathway;GO:0032869 cellular response to insulin stimulus;GO:0032868 response to insulin		Predicted intracellular proteins	Nucleoli (Approved); Additional: Cytosol;Nucleoplasm				0.0	0.0	0.0	0.0	1.0	0.0	0.0	0.0	0.0	0.0	0.0	0.0	0.0	0.0	0.0	0.0	0.0	0.0	0.0	0.0
HERC2	8924	symbol	H. sapiens	8924	H. sapiens	HERC2	HECT and RLD domain containing E3 ubiquitin protein ligase 2	HERC2 is a gene that belongs to the HERC gene family and encodes a large protein with multiple structural domains. It contains an N-terminal region that is similar to the cell cycle regulator RCC1 and a C-terminal HECT domain found in E3 ubiquitin protein ligases. Genetic variations in HERC2 are associated with variability in skin, hair, and eye pigmentation. The gene has multiple pseudogenes loc…	HERC2 has been implicated in several diseases, including cancer, neurodegenerative disorders, and developmental disorders. In cancer, HERC2 has been shown to regulate the stability of the tumor suppressor protein p53, and its overexpression has been observed in several types of cancer, including breast, lung, and ovarian cancer. In neurodegenerative disorders, mutations in HERC2 have been linked …	GO:0043161 proteasome-mediated ubiquitin-dependent protein catabolic process;GO:0010498 proteasomal protein catabolic process;GO:0006511 ubiquitin-dependent protein catabolic process		Enzymes; Disease related genes; ENZYME proteins:Transferases; Predicted intracellular proteins; Human disease related genes:Other diseases:Mental and behavioural disorders; Potential drug targets	Cytosol (Supported); Additional: Plasma membrane				0.0	0.0	1.0	0.0	0.0	0.0	0.0	0.0	0.0	0.0	0.0	0.0	0.0	0.0	0.0	0.0	0.0	0.0	0.0	0.0
URB1	9875	symbol	H. sapiens	9875	H. sapiens	URB1	URB1 ribosome biogenesis homolog	URB1 is a human gene that is involved in ribosome biogenesis. It is predicted to play a role in the maturation of 5.8S rRNA from a tricistronic rRNA transcript and the maturation of LSU-rRNA from the same transcript. URB1 is located in the fibrillar center and enables RNA binding activity.	There is limited information available on the disease implications of URB1. However, mutations in URB1 have been associated with Diamond-Blackfan anemia (DBA), a rare genetic disorder characterized by a failure of the bone marrow to produce red blood cells. Targeted drug discovery efforts for DBA have focused on identifying compounds that can stimulate erythropoiesis, the process of red blood cel…	GO:0000463 maturation of LSU-rRNA from tricistronic rRNA transcript (SSU-rRNA, 5.8S rRNA, LSU-rRNA);GO:0000466 maturation of 5.8S rRNA from tricistronic rRNA transcript (SSU-rRNA, 5.8S rRNA, LSU-rRNA);GO:0000470 maturation of LSU-rRNA		Predicted intracellular proteins	Nucleoli fibrillar center (Supported)				0.0	0.0	0.0	0.0	0.0	0.0	0.0	0.0	0.0	0.0	0.0	0.0	0.0	0.0	0.0	0.0	0.0	0.0	0.0	0.0
BIRC6	57448	symbol	H. sapiens	57448	H. sapiens	BIRC6	baculoviral IAP repeat containing 6	BIRC6 is a human gene that encodes a protein with two domains: BIR and UBCc. The BIR domain is involved in inhibiting apoptosis, or programmed cell death, by facilitating the degradation of apoptotic proteins through ubiquitination. The UBCc domain is responsible for catalyzing the transfer of ubiquitin molecules to target proteins. BIRC6's role in inhibiting apoptosis suggests that it may play a…	BIRC6 has been implicated in various types of cancer, including breast, lung, ovarian, and pancreatic cancer. Its overexpression has been associated with poor prognosis and resistance to chemotherapy. Therefore, BIRC6 has been identified as a potential therapeutic target for cancer treatment. Several drug discovery efforts have focused on developing small molecule inhibitors of BIRC6's BIR domain…	GO:0060711 labyrinthine layer development;GO:0001892 embryonic placenta development;GO:0032465 regulation of cytokinesis		Cancer-related genes:Candidate cancer biomarkers; Enzymes; ENZYME proteins:Transferases; Predicted intracellular proteins	Golgi apparatus;Vesicles (Supported); Additional: Mitotic spindle				0.0	0.0	0.0	1.0	0.0	0.0	0.0	0.0	0.0	0.0	0.0	0.0	0.0	0.0	0.0	1.0	0.0	0.0	0.0	0.0
ASH1L	55870	symbol	H. sapiens	55870	H. sapiens	ASH1L	ASH1 like histone lysine methyltransferase	ASH1L is a gene that belongs to the trithorax group of transcriptional activators. It encodes a protein that contains four AT hooks, a SET domain, a PHD-finger motif, and a bromodomain. The protein is found in many small speckles in the nucleus and also in cell-cell tight junctions. ASH1L is an ASH1-like histone lysine methyltransferase, which means it adds a methyl group to lysine residues on hi…	ASH1L has been implicated in several diseases, including cancer, developmental disorders, and neurological disorders. In cancer, ASH1L has been shown to be overexpressed in various types of tumors, including breast, lung, and liver cancer. This overexpression is associated with poor prognosis and increased tumor growth and metastasis. Therefore, ASH1L is being investigated as a potential therapeu…	GO:1903699 tarsal gland development;GO:1903709 uterine gland development;GO:0061038 uterus morphogenesis		Enzymes; Disease related genes; ENZYME proteins:Transferases; Predicted intracellular proteins; Human disease related genes:Other diseases:Mental and behavioural disorders; Potential drug targets	Golgi apparatus;Nucleoplasm (Supported)				0.0	0.0	0.0	1.0	0.0	1.0	0.0	0.0	0.0	1.0	0.0	0.0	1.0	0.0	0.0	0.0	0.0	0.0	0.0	0.0
KMT2A	4297	symbol	H. sapiens	4297	H. sapiens	KMT2A	lysine methyltransferase 2A	KMT2A, also known as lysine methyltransferase 2A, is a gene that plays a crucial role in regulating gene expression during early development and hematopoiesis. The protein encoded by this gene contains multiple functional domains, including the SET domain responsible for its histone H3 lysine 4 (H3K4) methyltransferase activity. This activity mediates chromatin modifications associated with epige…	Chromosomal translocations involving KMT2A are the most common genetic abnormalities in infant acute lymphoblastic leukemia (ALL) and are also found in a subset of acute myeloid leukemia (AML) cases. These translocations result in the fusion of KMT2A with a variety of partner genes, leading to the formation of chimeric proteins that disrupt normal gene regulation and promote leukemogenesis. Despi…	GO:0090310 negative regulation of DNA methylation-dependent heterochromatin formation;GO:0031452 negative regulation of heterochromatin formation;GO:0120262 negative regulation of heterochromatin organization		Enzymes; Potential drug targets; ENZYME proteins:Transferases; Predicted intracellular proteins; Cancer-related genes:Mutated cancer genes; Transcription factors:Zinc-coordinating DNA-binding domains; Human disease related genes:Cancers:Cancers of haematopoietic and lymphoid tissues; Cancer-related genes:Mutational cancer driver genes; Human disease related genes:Congenital malformations:Other co…	Nucleoplasm (Supported); Additional: Cytosol				0.0	1.0	1.0	1.0	0.0	1.0	0.0	0.0	0.0	1.0	0.0	0.0	1.0	0.0	0.0	1.0	0.0	0.0	0.0	0.0
PCNT	5116	symbol	H. sapiens	5116	H. sapiens	PCNT	pericentrin	The PCNT gene encodes a protein that binds to calmodulin and is expressed in the centrosome. It is a crucial component of the pericentriolar material (PCM) and interacts with gamma-tubulin, a microtubule nucleation component. The protein contains coiled-coil domains and a PCM targeting motif called the PACT domain. It plays a vital role in the normal functioning of the centrosomes, cytoskeleton, …	Mutations in the PCNT gene have been linked to several genetic disorders, including Seckel syndrome-4 and microcephalic osteodysplastic primordial dwarfism type II. Seckel syndrome-4 is a rare autosomal recessive disorder characterized by severe microcephaly, growth retardation, and intellectual disability. Microcephalic osteodysplastic primordial dwarfism type II is a rare genetic disorder chara…	GO:0090316 positive regulation of intracellular protein transport;GO:0007052 mitotic spindle organization;GO:1902850 microtubule cytoskeleton organization involved in mitosis		Human disease related genes:Congenital malformations:Other congenital malformations; Predicted intracellular proteins; Disease related genes	Centrosome (Supported); Additional: Centriolar satellite;Cytosol			(M5893)HALLMARK MITOTIC SPINDLE	0.0	0.0	0.0	0.0	0.0	0.0	0.0	0.0	0.0	0.0	0.0	0.0	0.0	0.0	0.0	0.0	0.0	0.0	0.0	0.0
CEP250	11190	symbol	H. sapiens	11190	H. sapiens	CEP250	centrosomal protein 250	CEP250 is a gene that encodes a core centrosomal protein that is essential for maintaining the cohesion between centrioles during the interphase of the cell cycle. The protein dissociates from the centrosomes when parental centrioles separate at the beginning of mitosis. It is associated with and phosphorylated by NIMA-related kinase 2, which is also associated with the centrosome. The gene under…	Mutations in the CEP250 gene have been associated with a variety of diseases, including microcephaly, primary ciliary dyskinesia, and cancer. In particular, CEP250 has been found to be overexpressed in several types of cancer, including breast, lung, and ovarian cancer, and is associated with poor prognosis. As a result, there has been interest in developing drugs that target CEP250 as a potentia…	GO:0030997 regulation of centriole-centriole cohesion;GO:1904781 positive regulation of protein localization to centrosome;GO:1904779 regulation of protein localization to centrosome		Human disease related genes:Nervous system diseases:Eye disease; Predicted intracellular proteins; Disease related genes	Centrosome (Supported)			(M5893)HALLMARK MITOTIC SPINDLE	0.0	0.0	0.0	0.0	0.0	0.0	0.0	0.0	0.0	0.0	0.0	0.0	0.0	0.0	0.0	0.0	0.0	0.0	0.0	0.0
HTT	3064	symbol	H. sapiens	3064	H. sapiens	HTT	huntingtin	Huntingtin is a gene that is linked to Huntington's disease, a neurodegenerative disorder that causes the loss of striatal neurons. The disease is thought to be caused by an expanded, unstable trinucleotide repeat in the huntingtin gene, which translates as a polyglutamine repeat in the protein product. The huntingtin gene is large, spanning 180 kb and consisting of 67 exons. It is widely express…	Huntington's disease is a devastating neurodegenerative disorder that currently has no cure. The disease typically manifests in mid-life and is characterized by progressive motor, cognitive, and psychiatric symptoms. There are currently no disease-modifying treatments available for Huntington's disease, and current therapies are aimed at managing symptoms. However, there is ongoing research into …	GO:1905289 regulation of CAMKK-AMPK signaling cascade;GO:0031587 positive regulation of inositol 1,4,5-trisphosphate-sensitive calcium-release channel activity;GO:1905335 regulation of aggrephagy		Human disease related genes:Nervous system diseases:Neurodegenerative diseases; Predicted intracellular proteins; Disease related genes	Nucleoplasm (Supported); Additional: Cytosol	Copper	(M145)PID P53 DOWNSTREAM PATHWAY		1.0	0.0	0.0	0.0	0.0	0.0	0.0	1.0	0.0	0.0	0.0	1.0	0.0	0.0	1.0	0.0	0.0	0.0	0.0	0.0
OBSCN	84033	symbol	H. sapiens	84033	H. sapiens	OBSCN	obscurin, cytoskeletal calmodulin and titin-interacting RhoGEF	The OBSCN gene encodes a protein called obscurin, which is a giant sacromeric signaling protein that plays a role in the organization of myofibrils during assembly and may mediate interactions between the sarcoplasmic reticulum and myofibrils. The protein contains 68 Ig domains, 2 fibronectin domains, 1 calcium/calmodulin-binding domain, 1 RhoGEF domain with an associated PH domain, and 2 serine-…	Mutations in the OBSCN gene have been associated with several muscular disorders, including dilated cardiomyopathy, hypertrophic cardiomyopathy, and limb-girdle muscular dystrophy. In particular, mutations in the Ig domains of obscurin have been linked to dilated cardiomyopathy, while mutations in the kinase domains have been associated with limb-girdle muscular dystrophy. Targeted drug discovery…	GO:0036309 protein localization to M-band;GO:0045214 sarcomere organization;GO:0030239 myofibril assembly	yes	Enzymes; Disease related genes; Kinases:CAMK Ser/Thr protein kinases; ENZYME proteins:Transferases; Predicted intracellular proteins; Potential drug targets	Cytosol;Plasma membrane (Approved)		(M68)PID RHOA REG PATHWAY		0.0	0.0	0.0	1.0	0.0	0.0	0.0	0.0	0.0	0.0	0.0	0.0	0.0	0.0	0.0	0.0	0.0	1.0	1.0	0.0
GAGE12C	729422	symbol	H. sapiens	729422	H. sapiens	GAGE12C	G antigen 12C	GAGE12C is a member of the G antigen family of genes, which are expressed in a variety of tumors and normal testis tissue. The function of GAGE12C is not well understood, but it is thought to play a role in cell proliferation and differentiation. GAGE12C is located on chromosome X and is one of several GAGE genes that are clustered together in a region of the chromosome known as the GAGE gene fam…	There is limited information available on the disease implications of GAGE12C. However, as a member of the GAGE gene family, it has been suggested that aberrant expression or methylation of GAGE genes may be involved in the development of various types of cancer, including melanoma, lung cancer, and breast cancer. Targeted drug discovery efforts for GAGE12C are also limited, as its function is no…			Predicted intracellular proteins	Plasma membrane (Approved); Additional: Cytosol;Golgi apparatus				0.0	0.0	0.0	0.0	0.0	0.0	0.0	0.0	0.0	0.0	0.0	0.0	0.0	0.0	0.0	0.0	0.0	0.0	0.0	0.0
MPDZ	8777	symbol	H. sapiens	8777	H. sapiens	MPDZ	multiple PDZ domain crumbs cell polarity complex component	The human gene MPDZ encodes a protein with multiple PDZ domains, which are important for protein-protein interactions. This protein has been shown to interact with the HTR2C receptor and may cause it to clump at the cell surface. There are multiple transcript variants of this gene that encode different isoforms.	Research on the MPDZ gene has revealed its potential implications in various diseases. For instance, studies have shown that mutations in this gene may be associated with intellectual disability, schizophrenia, and autism spectrum disorders. Additionally, MPDZ has been identified as a potential therapeutic target for cancer treatment, as it plays a role in regulating cell proliferation and migrat…	GO:0120192 tight junction assembly;GO:0120193 tight junction organization;GO:0007043 cell-cell junction assembly		Human disease related genes:Congenital malformations:Congenital malformations of the nervous system; Predicted intracellular proteins; Disease related genes					0.0	0.0	0.0	0.0	0.0	0.0	0.0	0.0	0.0	0.0	0.0	0.0	0.0	0.0	0.0	0.0	0.0	1.0	0.0	0.0
AGO1	26523	symbol	H. sapiens	26523	H. sapiens	AGO1	argonaute RISC component 1	AGO1 is a gene that belongs to the argonaute family of proteins, which play important roles in RNA interference and RNA silencing. This gene encodes a protein that binds to microRNAs or small interfering RNAs and represses the translation of mRNAs that are complementary to them. It is also involved in transcriptional gene silencing of promoter regions that are complementary to bound short antigen…	AGO1 has been implicated in various diseases, including cancer, viral infections, and neurological disorders. In cancer, AGO1 has been shown to be overexpressed in several types of tumors, including breast, lung, and ovarian cancers, and its inhibition has been proposed as a potential therapeutic strategy. In viral infections, AGO1 plays a role in the antiviral response by binding to viral RNA an…	GO:0010501 RNA secondary structure unwinding;GO:0070922 RISC complex assembly;GO:0031054 pre-miRNA processing		Predicted intracellular proteins	Cytoplasmic bodies (Supported); Additional: Cytosol				0.0	1.0	0.0	0.0	0.0	1.0	0.0	1.0	0.0	0.0	0.0	0.0	0.0	0.0	0.0	0.0	0.0	0.0	0.0	0.0
OTX1	5013	symbol	H. sapiens	5013	H. sapiens	OTX1	orthodenticle homeobox 1	The human gene OTX1, also known as orthodenticle homeobox 1, is a transcription factor that belongs to the bicoid sub-family of homeodomain-containing transcription factors. It is involved in the development of the brain and sensory organs. In mice, a similar protein is necessary for proper brain and sensory organ development and can cause epilepsy if not functioning properly. Alternative splicin…	Mutations in the OTX1 gene have been associated with various neurological disorders, including microphthalmia with linear skin defects syndrome, which is characterized by small eyes and skin abnormalities. Additionally, studies have shown that OTX1 is involved in the development of certain types of brain tumors, such as medulloblastoma. Targeted drug discovery efforts for OTX1-related disorders a…	GO:0048852 diencephalon morphogenesis;GO:0048853 forebrain morphogenesis;GO:0048854 brain morphogenesis		Predicted intracellular proteins; Transcription factors:Helix-turn-helix domains	Nucleoplasm (Approved)				0.0	0.0	0.0	0.0	0.0	0.0	0.0	0.0	0.0	0.0	0.0	0.0	0.0	0.0	0.0	1.0	0.0	0.0	0.0	0.0
AHNAK2	113146	symbol	H. sapiens	113146	H. sapiens	AHNAK2	AHNAK nucleoprotein 2	AHNAK nucleoprotein 2 (AHNAK2) is a large nucleoprotein that plays a role in calcium signaling by associating with calcium channel proteins. It has a tripartite domain structure with a short N-terminus and a long C-terminus, separated by a large body of repeats. The N-terminal PSD-95/Discs-large/ZO-1 (PDZ)-like domain is thought to function in the formation of stable homodimers. Alternative splic…	AHNAK2 has been implicated in various diseases, including cancer and cardiovascular disease. In cancer, AHNAK2 has been shown to be overexpressed in several types of tumors, including breast, lung, and pancreatic cancer. It has been suggested that AHNAK2 may play a role in cancer cell migration and invasion, making it a potential target for cancer therapy. In cardiovascular disease, AHNAK2 has be…	GO:0043484 regulation of RNA splicing;GO:0051252 regulation of RNA metabolic process;GO:0019219 regulation of nucleobase-containing compound metabolic process		Cancer-related genes:Mutational cancer driver genes; Predicted intracellular proteins	Cytosol (Enhanced); Additional: Plasma membrane				0.0	0.0	0.0	0.0	0.0	0.0	0.0	0.0	0.0	0.0	0.0	0.0	0.0	0.0	0.0	0.0	0.0	0.0	0.0	0.0
LRBA	987	symbol	H. sapiens	987	H. sapiens	LRBA	LPS responsive beige-like anchor protein	LRBA (LPS responsive beige-like anchor protein) is a gene that belongs to the WDL-BEACH-WD gene family. It is expressed in B cells and macrophages in response to bacterial lipopolysaccharides (LPS). LRBA is involved in the secretion and/or membrane deposition of immune effector molecules by leading intracellular vesicles to activated receptor complexes. Mutations in this gene are associated with …	Mutations in the LRBA gene have been associated with common variable immunodeficiency-8 with autoimmunity, a rare genetic disorder characterized by recurrent infections, low levels of immunoglobulins, and autoimmune disorders such as inflammatory bowel disease and autoimmune cytopenias. Targeted drug discovery efforts for LRBA-related immunodeficiency disorders are currently underway, with a focu…	GO:0034497 protein localization to phagophore assembly site;GO:0000423 mitophagy;GO:0000422 autophagy of mitochondrion		Human disease related genes:Immune system diseases:Primary immunodeficiency; Predicted intracellular proteins; Disease related genes	Golgi apparatus (Approved); Additional: Cytosol				0.0	0.0	0.0	0.0	0.0	0.0	0.0	0.0	0.0	0.0	0.0	0.0	0.0	0.0	0.0	0.0	0.0	0.0	0.0	0.0
MYCBP2	23077	symbol	H. sapiens	23077	H. sapiens	MYCBP2	MYC binding protein 2	MYCBP2 is a gene that encodes an E3 ubiquitin-protein ligase and is a member of the PHR family of proteins. It plays a crucial role in axon guidance and synapse formation in the developing nervous system. The protein regulates the cAMP and mTOR signaling pathways and may also regulate autophagy. Reduced expression of this gene has been observed in acute lymphoblastic leukemia patients, and a muta…	There is limited information available on targeted drug discovery efforts for MYCBP2. However, reduced expression of this gene has been observed in acute lymphoblastic leukemia (ALL) patients, suggesting a potential role in the development of this disease. Additionally, a mutation in this gene has been identified in patients with a rare inherited vision defect called autosomal dominant optic atro…	GO:0008582 regulation of synaptic assembly at neuromuscular junction;GO:0021785 branchiomotor neuron axon guidance;GO:1904396 regulation of neuromuscular junction development		Enzymes; ENZYME proteins:Transferases; Predicted intracellular proteins	Nucleoplasm (Supported); Additional: Cytosol;Vesicles				0.0	0.0	0.0	0.0	0.0	0.0	0.0	0.0	0.0	0.0	0.0	0.0	0.0	0.0	0.0	0.0	0.0	1.0	0.0	0.0
TTC28	23331	symbol	H. sapiens	23331	H. sapiens	TTC28	tetratricopeptide repeat domain 28	TTC28, or tetratricopeptide repeat domain 28, is a human gene that plays a role in regulating the mitotic cell cycle and has kinase binding activity. It is located in the midbody, a structure that forms during cell division and is involved in the separation of daughter cells. The gene's function and location suggest that it may be important for proper cell division and proliferation. This informa…	There is limited information available on the disease implications of TTC28. However, mutations in this gene have been associated with a rare genetic disorder called Bardet-Biedl syndrome (BBS), which is characterized by obesity, retinal degeneration, polydactyly, and other symptoms. Additionally, TTC28 has been implicated in the development of certain cancers, including breast cancer and gliobla…	GO:0051301 cell division;GO:0007346 regulation of mitotic cell cycle;GO:0051726 regulation of cell cycle		Predicted intracellular proteins	Cytokinetic bridge;Microtubules;Mitotic spindle (Approved); Additional: Cytosol				0.0	0.0	0.0	0.0	0.0	0.0	0.0	0.0	0.0	0.0	0.0	0.0	0.0	0.0	0.0	0.0	0.0	0.0	0.0	0.0
KMT2C	58508	symbol	H. sapiens	58508	H. sapiens	KMT2C	lysine methyltransferase 2C	KMT2C is a gene that belongs to the MLL family and encodes a nuclear protein with various domains, including DNA-binding, zinc finger, and histone methylation domains. This protein is a part of the ASC-2/NCOA6 complex, which is involved in transcriptional coactivation. Mutations in KMT2C have been associated with various diseases, including cancer, developmental disorders, and intellectual disabi…	Mutations in KMT2C have been associated with various diseases, including cancer, developmental disorders, and intellectual disabilities. In cancer, KMT2C mutations have been found in a variety of tumor types, including breast, lung, and colorectal cancer. Targeted drug discovery efforts have focused on developing inhibitors of KMT2C's histone methyltransferase activity, which could potentially be…	GO:0051602 response to electrical stimulus;GO:0032259 methylation;GO:0006338 chromatin remodeling		Enzymes; Potential drug targets; ENZYME proteins:Transferases; Predicted intracellular proteins; Cancer-related genes:Mutated cancer genes; Human disease related genes:Cancers:Cancers of haematopoietic and lymphoid tissues; Cancer-related genes:Mutational cancer driver genes; Human disease related genes:Congenital malformations:Other congenital malformations; Disease related genes	Nucleoplasm (Supported)				0.0	0.0	0.0	0.0	0.0	1.0	0.0	0.0	0.0	0.0	0.0	0.0	0.0	0.0	0.0	0.0	0.0	0.0	0.0	0.0
MYO9A	4649	symbol	H. sapiens	4649	H. sapiens	MYO9A	myosin IXA	MYO9A is a gene that encodes for an unconventional myosin, which is a type of actin-based molecular motor. It should not be confused with the conventional non-muscle myosin-9. The protein is distinguished from other class members by its tail domains. Mutations in this gene have been linked to Bardet-Biedl Syndrome, a rare genetic disorder that affects multiple organ systems and causes vision loss…	Mutations in the MYO9A gene have been linked to Bardet-Biedl Syndrome (BBS), a rare genetic disorder that affects multiple organ systems and causes vision loss, obesity, and other health problems. MYO9A is thought to play a role in the development and maintenance of cilia, which are hair-like structures on the surface of cells that are involved in cell signaling and movement. In BBS, cilia are of…	GO:0150011 regulation of neuron projection arborization;GO:0045198 establishment of epithelial cell apical/basal polarity;GO:0035089 establishment of apical/basal cell polarity		Human disease related genes:Nervous system diseases:Other nervous and sensory system diseases; Predicted intracellular proteins; Disease related genes	Plasma membrane (Approved)				0.0	0.0	0.0	1.0	0.0	0.0	0.0	0.0	0.0	0.0	0.0	1.0	0.0	0.0	0.0	0.0	0.0	0.0	1.0	0.0
C9orf169	375791	gene_synonym	H. sapiens	375791	H. sapiens	CYSRT1	cysteine rich tail 1	CYSRT1 is a human gene that encodes for a protein called cysteine rich tail 1. This protein is involved in identical protein binding activity and is located in the extracellular exosome. The extracellular exosome is a small vesicle that is released by cells and contains various molecules, including proteins and nucleic acids. The function of CYSRT1 in the extracellular exosome is not fully unders…	Unfortunately, there is currently limited information available on the disease implications of CYSRT1 and targeted drug discovery efforts. As of now, there are no known drugs on the market that specifically target CYSRT1. However, research on the extracellular exosome and its role in intercellular communication has led to the development of exosome-based therapies for various diseases, including …	GO:0061436 establishment of skin barrier;GO:0098773 skin epidermis development;GO:0051702 biological process involved in interaction with symbiont		Predicted intracellular proteins	Nuclear speckles (Approved); Additional: Midbody;Vesicles				0.0	0.0	0.0	0.0	0.0	0.0	0.0	0.0	0.0	0.0	0.0	0.0	0.0	0.0	0.0	0.0	0.0	0.0	0.0	0.0
NBPF26	101060684	symbol	H. sapiens	101060684	H. sapiens	NBPF26	NBPF member 26	NBPF26 is a member of the NBPF gene family, which is predicted to enable calcium ion binding activity and is located in the cytoplasm. This information is provided by the Alliance of Genome Resources as of April 2022.	Unfortunately, there is currently limited information available on the disease implications and targeted drug discovery efforts for NBPF26. As a member of the NBPF gene family, it is possible that NBPF26 may be involved in neurological disorders, as other members of the family have been implicated in conditions such as autism spectrum disorder and schizophrenia. However, further research is neede…			Predicted intracellular proteins	Cytosol (Approved)				0.0	0.0	0.0	0.0	0.0	0.0	0.0	0.0	0.0	0.0	0.0	0.0	0.0	0.0	0.0	0.0	0.0	0.0	0.0	0.0
LOC101930567	101929008	Gene_ID	H. sapiens	101929008	H. sapiens	GTF2IP13	general transcription factor IIi pseudogene 13										0.0	0.0	0.0	0.0	0.0	0.0	0.0	0.0	0.0	0.0	0.0	0.0	0.0	0.0	0.0	0.0	0.0	0.0	0.0	0.0
CRIPAK	103691737	symbol	R. norvegicus			None	None	None	None	None	None	None	None	None	None	None	nan	nan	nan	nan	nan	nan	nan	nan	nan	nan	nan	nan	nan	nan	nan	nan	nan	nan	nan	nan
SYNE2	23224	symbol	H. sapiens	23224	H. sapiens	SYNE2	spectrin repeat containing nuclear envelope protein 2	SYNE2 is a human gene that encodes for a protein called spectrin repeat containing nuclear envelope protein 2. This protein is located in the outer membrane of the nucleus and binds to cytoplasmic F-actin, which helps to anchor the nucleus to the cytoskeleton and maintain its structural integrity. There are multiple versions of the gene that produce different isoforms of the protein.	Mutations in the SYNE2 gene have been associated with several diseases, including Emery-Dreifuss muscular dystrophy, dilated cardiomyopathy, and autosomal recessive cerebellar ataxia. These diseases are characterized by muscle weakness, heart problems, and neurological symptoms, respectively. Targeted drug discovery efforts for SYNE2-related diseases are still in the early stages, but there is po…	GO:0031022 nuclear migration along microfilament;GO:0021817 nucleokinesis involved in cell motility in cerebral cortex radial glia guided migration;GO:0030473 nuclear migration along microtubule		Human disease related genes:Musculoskeletal diseases:Muscular diseases; Predicted intracellular proteins; Disease related genes	Intermediate filaments;Nuclear membrane (Approved)				0.0	1.0	0.0	0.0	0.0	0.0	0.0	1.0	0.0	0.0	0.0	0.0	0.0	0.0	1.0	0.0	0.0	1.0	0.0	0.0
HERC1	8925	symbol	H. sapiens	8925	H. sapiens	HERC1	HECT and RLD domain containing E3 ubiquitin protein ligase family member 1	HERC1 is a gene that belongs to the HECT and RLD domain containing E3 ubiquitin protein ligase family. This gene is responsible for encoding a protein that is a member of the HERC protein family. The protein encoded by HERC1 stimulates guanine nucleotide exchange on ARF1 and Rab proteins, which may be involved in membrane transport processes. This gene is important for the proper functioning of t…	Mutations in the HERC1 gene have been associated with several neurological disorders, including intellectual disability, autism spectrum disorder, and schizophrenia. In addition, HERC1 has been implicated in the development of certain cancers, such as breast cancer and glioblastoma. There are currently no drugs specifically targeting HERC1, but research is ongoing to identify potential therapeuti…	GO:0021702 cerebellar Purkinje cell differentiation;GO:0021694 cerebellar Purkinje cell layer formation;GO:0021692 cerebellar Purkinje cell layer morphogenesis		Enzymes; Disease related genes; ENZYME proteins:Transferases; Predicted intracellular proteins; Human disease related genes:Congenital malformations:Other congenital malformations; Potential drug targets					0.0	0.0	0.0	0.0	0.0	0.0	0.0	0.0	0.0	0.0	0.0	0.0	0.0	0.0	0.0	0.0	0.0	0.0	0.0	0.0
VPS13C	54832	symbol	H. sapiens	54832	H. sapiens	VPS13C	vacuolar protein sorting 13 homolog C	VPS13C is a gene that belongs to the vacuolar protein sorting-associated 13 gene family. It is involved in the sorting and transport of proteins within cells. The gene has multiple transcript variants due to alternate splicing.	Mutations in the VPS13C gene have been associated with several diseases, including Parkinson's disease, Huntington's disease, and spinocerebellar ataxia. These diseases are characterized by the accumulation of toxic proteins within cells, which can lead to cell death and neurodegeneration. As a result, there is growing interest in developing drugs that can target VPS13C and other proteins involve…	GO:1905090 negative regulation of parkin-mediated stimulation of mitophagy in response to mitochondrial depolarization;GO:1905089 regulation of parkin-mediated stimulation of mitophagy in response to mitochondrial depolarization;GO:0045053 protein retention in Golgi apparatus		Human disease related genes:Nervous system diseases:Neurodegenerative diseases; Predicted intracellular proteins; Disease related genes	Microtubules (Approved)				0.0	0.0	1.0	0.0	1.0	0.0	0.0	0.0	0.0	0.0	0.0	0.0	0.0	0.0	1.0	0.0	0.0	0.0	0.0	0.0
MDN1	23195	symbol	H. sapiens	23195	H. sapiens	MDN1	midasin AAA ATPase 1	The human gene MDN1, also known as midasin AAA ATPase 1, is predicted to have ATP binding activity and is involved in the assembly of the ribosomal large subunit. It is located in various parts of the cell, including the cytosol, intermediate filament cytoskeleton, and nuclear lumen. This information is provided by the Alliance of Genome Resources as of April 2022.	There is limited information available on the disease implications of MDN1. However, recent studies have suggested that mutations in this gene may be associated with developmental disorders and intellectual disability. Targeted drug discovery efforts for MDN1 are also limited, as the function of this gene is not fully understood. However, some studies have suggested that targeting the ATP binding…	GO:0000055 ribosomal large subunit export from nucleus;GO:0000054 ribosomal subunit export from nucleus;GO:0033750 ribosome localization		Predicted intracellular proteins	Cytosol;Nucleoli (Approved); Additional: Intermediate filaments;Nucleoplasm				0.0	0.0	0.0	0.0	0.0	0.0	0.0	0.0	0.0	0.0	0.0	0.0	0.0	0.0	1.0	0.0	0.0	0.0	0.0	0.0
ARHGEF40	55701	symbol	H. sapiens	55701	H. sapiens	ARHGEF40	Rho guanine nucleotide exchange factor 40	ARHGEF40 is a human gene that encodes a protein similar to guanosine nucleotide exchange factors for Rho GTPases. The protein contains a GEF domain involved in exchange activity and a pleckstrin homology domain in its C-terminus. The gene has alternatively spliced transcripts that encode different proteins.	There is limited information available on the disease implications of ARHGEF40. However, recent studies have suggested that mutations in this gene may be associated with the development of certain types of cancer, including breast and ovarian cancer. Targeted drug discovery efforts for ARHGEF40 are currently underway, with a focus on developing small molecule inhibitors that can selectively targe…	GO:0007411 axon guidance;GO:0097485 neuron projection guidance;GO:0051056 regulation of small GTPase mediated signal transduction		Predicted intracellular proteins	Cytosol;Plasma membrane (Approved)				0.0	0.0	0.0	0.0	0.0	0.0	0.0	0.0	0.0	0.0	0.0	0.0	0.0	0.0	0.0	0.0	0.0	0.0	1.0	0.0
LOC100289026	100289026	Gene_ID	H. sapiens	100289026	H. sapiens	LOC100289026	putative ankyrin repeat domain-containing protein 20A4										0.0	0.0	0.0	0.0	0.0	0.0	0.0	0.0	0.0	0.0	0.0	0.0	0.0	0.0	0.0	0.0	0.0	0.0	0.0	0.0
ARHGEF37	389337	symbol	H. sapiens	389337	H. sapiens	ARHGEF37	Rho guanine nucleotide exchange factor 37	ARHGEF37 is a human gene that is predicted to have guanyl-nucleotide exchange factor activity and be involved in the regulation of catalytic activity. It is also predicted to be located in the cytoplasm. This information is provided by the Alliance of Genome Resources as of April 2022.	Unfortunately, there is currently limited information available on the disease implications and targeted drug discovery efforts for ARHGEF37. This may be due to the fact that the gene is relatively understudied and its exact function and role in disease pathogenesis are not yet fully understood. As a result, there are currently no drugs on the market that specifically target ARHGEF37. However, as…			Predicted intracellular proteins	Cytosol (Approved)				0.0	0.0	0.0	0.0	0.0	0.0	0.0	0.0	0.0	0.0	0.0	0.0	0.0	0.0	0.0	0.0	0.0	0.0	1.0	0.0
LOC100506374	100506374	Gene_ID	H. sapiens	100506374	H. sapiens	EDDM13	epididymal protein 13	EDDM13, also known as epididymal protein 13, is a gene that is predicted to be located in the extracellular region and to be an integral component of the membrane. The function of this gene is not well understood, but it is expressed in the epididymis, a part of the male reproductive system where sperm mature and are stored. The protein encoded by EDDM13 may play a role in sperm maturation or tra…	Unfortunately, there is currently very limited information available on the disease implications of EDDM13. As such, there are no targeted drug discovery efforts or drugs on the market that specifically target this gene. However, given its expression in the epididymis and potential role in sperm maturation or transport, it is possible that mutations or dysregulation of EDDM13 could contribute to …			Predicted secreted proteins					0.0	0.0	0.0	0.0	0.0	0.0	0.0	0.0	0.0	0.0	0.0	0.0	0.0	0.0	0.0	0.0	0.0	0.0	0.0	0.0
MIRLET7BHG	400931	symbol	H. sapiens	400931	H. sapiens	MIRLET7BHG	MIRLET7B host gene			GO:0035195 miRNA-mediated post-transcriptional gene silencing;GO:0035194 regulatory ncRNA-mediated post-transcriptional gene silencing;GO:0016441 post-transcriptional gene silencing							0.0	0.0	0.0	0.0	0.0	0.0	0.0	0.0	0.0	0.0	0.0	0.0	0.0	0.0	0.0	0.0	0.0	0.0	0.0	0.0
FBP2	8789	symbol	H. sapiens	8789	H. sapiens	FBP2	fructose-bisphosphatase 2	FBP2 is a gene that encodes an enzyme involved in regulating gluconeogenesis, the process by which the body produces glucose from non-carbohydrate sources. The enzyme catalyzes the breakdown of fructose 1,6-bisphosphate into fructose 6-phosphate and inorganic phosphate. This gene is important for maintaining glucose homeostasis in the body and mutations in FBP2 have been associated with metabolic…	Mutations in the FBP2 gene have been associated with metabolic disorders such as type 2 diabetes, insulin resistance, and obesity. Targeted drug discovery efforts have focused on developing inhibitors of the FBP2 enzyme as a potential treatment for these conditions. One example of a successful drug on the market is metformin, which is commonly used to treat type 2 diabetes. Metformin works by inh…	GO:0005986 sucrose biosynthetic process;GO:0005985 sucrose metabolic process;GO:0046351 disaccharide biosynthetic process		Enzymes; Disease related genes; Predicted intracellular proteins; ENZYME proteins:Hydrolases; Potential drug targets	Cytosol;Plasma membrane (Approved)			(M5937)HALLMARK GLYCOLYSIS	0.0	0.0	0.0	0.0	0.0	0.0	0.0	0.0	0.0	0.0	0.0	0.0	0.0	0.0	0.0	0.0	0.0	0.0	0.0	0.0
JAZF1-AS1	100128081	symbol	H. sapiens	100128081	H. sapiens	JAZF1-AS1	JAZF1 antisense RNA 1										0.0	0.0	0.0	0.0	0.0	0.0	0.0	0.0	0.0	0.0	0.0	0.0	0.0	0.0	0.0	0.0	0.0	0.0	0.0	0.0
CTSW	1521	symbol	H. sapiens	1521	H. sapiens	CTSW	cathepsin W	The CTSW gene encodes for a cysteine proteinase called cathepsin W, which belongs to the peptidase C1 family. This protein may have a specific role in regulating T-cell cytolytic activity and is found associated with the membrane inside the endoplasmic reticulum of natural killer and cytotoxic T-cells. The expression of this gene is up-regulated by interleukin-2.	Research on the CTSW gene has revealed its potential involvement in various diseases, including cancer, autoimmune disorders, and infectious diseases. In cancer, cathepsin W has been shown to promote tumor growth and metastasis by degrading extracellular matrix proteins. In autoimmune disorders, such as rheumatoid arthritis, cathepsin W has been implicated in the destruction of joint tissue. Addi…	GO:0051603 proteolysis involved in protein catabolic process;GO:0030163 protein catabolic process;GO:0009057 macromolecule catabolic process		Enzymes; Predicted intracellular proteins; Peptidases:Cysteine-type peptidases			(M3468)NABA ECM REGULATORS; (M5885)NABA MATRISOME ASSOCIATED; (M5889)NABA MATRISOME		0.0	0.0	0.0	0.0	0.0	0.0	0.0	0.0	0.0	0.0	0.0	0.0	0.0	0.0	0.0	0.0	0.0	0.0	0.0	0.0
DNM3	26052	symbol	H. sapiens	26052	H. sapiens	DNM3	dynamin 3	DNM3, also known as dynamin 3, is a gene that encodes a protein involved in vesicular transport and associated with microtubules. The protein plays a role in the development of megakaryocytes, which are cells that produce platelets. Alternative splicing of the gene results in multiple transcript variants.	Research on DNM3 has primarily focused on its role in platelet production and its potential implications in thrombocytopenia, a condition characterized by low platelet counts. Studies have shown that mutations in DNM3 can lead to defects in megakaryocyte development and platelet production, which can result in bleeding disorders. However, further research is needed to fully understand the disease…	GO:0061002 negative regulation of dendritic spine morphogenesis;GO:0098884 postsynaptic neurotransmitter receptor internalization;GO:0140239 postsynaptic endocytosis		Enzymes; ENZYME proteins:Hydrolases; Predicted intracellular proteins	Golgi apparatus (Approved)				0.0	0.0	0.0	0.0	0.0	0.0	0.0	0.0	0.0	0.0	0.0	0.0	0.0	1.0	1.0	0.0	0.0	0.0	0.0	0.0
MYO1G	64005	symbol	H. sapiens	64005	H. sapiens	MYO1G	myosin IG	MYO1G is a gene that encodes for a class I myosin protein that is found in high levels in T and B lymphocytes and mast cells. This protein is associated with the plasma membrane and is involved in various cellular processes such as cell movement and division. The function of MYO1G is not fully understood, but it is believed to play a role in the regulation of the cytoskeleton and the movement of …	Research on MYO1G has revealed its potential as a therapeutic target for various diseases. For example, MYO1G has been found to be overexpressed in several types of cancer, including breast, lung, and ovarian cancer. Inhibition of MYO1G has been shown to reduce cancer cell proliferation and migration, making it a promising target for cancer therapy. Additionally, MYO1G has been implicated in immu…	GO:0071976 cell gliding;GO:0120117 T cell meandering migration;GO:0002433 immune response-regulating cell surface receptor signaling pathway involved in phagocytosis		Predicted intracellular proteins	Plasma membrane (Supported); Additional: Nucleoplasm				0.0	0.0	0.0	0.0	0.0	0.0	1.0	0.0	0.0	0.0	0.0	0.0	1.0	0.0	0.0	0.0	0.0	0.0	0.0	0.0
ERVW-1	30816	symbol	H. sapiens	30816	H. sapiens	ERVW-1	endogenous retrovirus group W member 1, envelope	ERVW-1 is a gene that belongs to the endogenous retrovirus group W member 1, envelope. It is part of an HERV provirus on chromosome 7 that has mutations in the gag and pol genes. However, the envelope glycoprotein gene has been selectively preserved and is expressed in the placental syncytiotrophoblast. The protein product of this gene is involved in the fusion of cytotrophoblast cells to form th…	There is limited information available on the disease implications of ERVW-1. However, studies have suggested that aberrant expression of this gene may be associated with certain pregnancy complications, such as preeclampsia and fetal growth restriction. Targeted drug discovery efforts for ERVW-1 are also limited, as the gene is primarily expressed in the placenta and its function is essential fo…	GO:0007520 myoblast fusion;GO:0000768 syncytium formation by plasma membrane fusion;GO:0140253 cell-cell fusion		Transporters:Transporter channels and pores					0.0	0.0	0.0	1.0	0.0	0.0	0.0	0.0	0.0	0.0	0.0	0.0	0.0	0.0	0.0	0.0	0.0	0.0	0.0	0.0
RP11-890B15.2						None	None	None	None	None	None	None	None	None	None	None	nan	nan	nan	nan	nan	nan	nan	nan	nan	nan	nan	nan	nan	nan	nan	nan	nan	nan	nan	nan
PLAC4	191585	symbol	H. sapiens	191585	H. sapiens	PLAC4	placenta enriched 4										0.0	0.0	0.0	0.0	0.0	0.0	0.0	0.0	0.0	0.0	0.0	0.0	0.0	0.0	0.0	0.0	0.0	0.0	0.0	0.0
ZNF154	7710	symbol	H. sapiens	7710	H. sapiens	ZNF154	zinc finger protein 154	ZNF154 is a gene that encodes a protein belonging to the zinc finger Kruppel family of transcriptional regulators. These regulators are believed to play a role in normal and abnormal cell growth and differentiation. The gene has multiple transcript variants due to alternative splicing. Hypermethylation of this gene has been linked to the recurrence of non-muscle invasive bladder cancer.	ZNF154 has been implicated in various diseases, including cancer and neurological disorders. In bladder cancer, hypermethylation of the gene has been associated with tumor recurrence and poor prognosis. In addition, ZNF154 has been found to be downregulated in several types of cancer, including breast, lung, and prostate cancer, suggesting a potential tumor suppressor role. Targeted drug discover…	GO:0006357 regulation of transcription by RNA polymerase II;GO:0006355 regulation of DNA-templated transcription;GO:2001141 regulation of RNA biosynthetic process		Predicted intracellular proteins; Transcription factors:Zinc-coordinating DNA-binding domains	Nucleoli fibrillar center;Nucleoplasm (Approved)				0.0	0.0	0.0	0.0	0.0	0.0	0.0	0.0	0.0	0.0	0.0	0.0	0.0	0.0	0.0	0.0	0.0	0.0	0.0	0.0
MEF2C	4208	symbol	H. sapiens	4208	H. sapiens	MEF2C	myocyte enhancer factor 2C	MEF2C is a gene that encodes a protein belonging to the MEF2 family of transcription enhancer factors. This protein, known as MEF2 polypeptide C, is involved in myogenesis and has both trans-activating and DNA binding activities. It plays a role in maintaining the differentiated state of muscle cells. Mutations and deletions in this gene have been linked to severe cognitive disability, stereotypi…	Mutations and deletions in the MEF2C gene have been linked to severe cognitive disability, stereotypic movements, epilepsy, and cerebral malformation. These conditions are collectively known as MEF2C-related intellectual disability syndrome (MRID). There is currently no cure for MRID, and treatment is mainly supportive and symptomatic. Targeted drug discovery efforts for MRID are still in the ear…	GO:0003185 sinoatrial valve morphogenesis;GO:0003172 sinoatrial valve development;GO:0007521 muscle cell fate determination		Predicted intracellular proteins; Human disease related genes:Other congenital disorders:Chromosomal abnormalities; Human disease related genes:Other diseases:Mental and behavioural disorders; Transcription factors:alpha-Helices exposed by beta-structures; Disease related genes	Nucleoplasm;Vesicles (Supported)		(M30)PID HDAC CLASSII PATHWAY; (M270)PID MAPK TRK PATHWAY; (M229)PID P38 ALPHA BETA DOWNSTREAM PATHWAY	(M5909)HALLMARK MYOGENESIS	1.0	1.0	0.0	1.0	1.0	0.0	1.0	1.0	1.0	1.0	0.0	0.0	1.0	0.0	0.0	1.0	0.0	1.0	0.0	1.0
CSTF3-AS1	338739	gene_synonym	H. sapiens	338739	H. sapiens	CSTF3-DT	CSTF3 divergent transcript										0.0	0.0	0.0	0.0	0.0	0.0	0.0	0.0	0.0	0.0	0.0	0.0	0.0	0.0	0.0	0.0	0.0	0.0	0.0	0.0
CD248	57124	symbol	H. sapiens	57124	H. sapiens	CD248	CD248 molecule	CD248 is a human gene that is predicted to have extracellular matrix binding activity and be involved in cell migration. It is also predicted to play a role in anatomical structure regression, lymph node development, and positive regulation of endothelial cell apoptotic process. CD248 is located in extracellular exosomes.	CD248 has been implicated in various diseases, including cancer, fibrosis, and inflammation. In cancer, CD248 is overexpressed in tumor-associated stromal cells and has been shown to promote tumor growth and metastasis. Targeting CD248 has been explored as a potential therapeutic strategy for cancer, with preclinical studies showing promising results. In fibrosis, CD248 is involved in the activat…	GO:0072577 endothelial cell apoptotic process;GO:0060033 anatomical structure regression;GO:0048535 lymph node development		CD markers	Plasma membrane (Approved)				1.0	0.0	0.0	1.0	0.0	0.0	0.0	0.0	0.0	0.0	0.0	0.0	0.0	0.0	0.0	0.0	0.0	0.0	0.0	0.0
EHF	26298	symbol	H. sapiens	26298	H. sapiens	EHF	ETS homologous factor	The human gene EHF, also known as ETS homologous factor, encodes a protein that is a member of the ETS transcription factor subfamily. This protein is characterized by its expression in epithelial cells and acts as a transcriptional repressor. It may play a role in epithelial differentiation and the development of cancer. There are three different isoforms of the protein that are produced by alte…	Research has shown that the EHF gene may play a role in the development of various types of cancer, including breast, prostate, and lung cancer. In breast cancer, EHF has been found to be downregulated, leading to increased cell proliferation and tumor growth. Targeting EHF with small molecule inhibitors or RNA interference has shown promise in preclinical studies as a potential therapeutic strat…	GO:0030855 epithelial cell differentiation;GO:0060429 epithelium development;GO:0045944 positive regulation of transcription by RNA polymerase II		Predicted intracellular proteins; Transcription factors:Helix-turn-helix domains	Nucleoplasm (Supported); Additional: Golgi apparatus				0.0	0.0	0.0	1.0	0.0	0.0	0.0	0.0	0.0	0.0	0.0	0.0	0.0	0.0	0.0	0.0	0.0	0.0	0.0	0.0
KLHL30	377007	symbol	H. sapiens	377007	H. sapiens	KLHL30	kelch like family member 30	KLHL30 is a gene that encodes a protein belonging to the kelch-like family. This protein is involved in the regulation of protein degradation and plays a role in the formation of the cytoskeleton. Mutations in this gene have been associated with various diseases, including muscular dystrophy and cancer. KLHL30 has also been shown to interact with other proteins involved in cellular processes such…	There is limited information available on the disease implications of KLHL30 and targeted drug discovery efforts. However, mutations in this gene have been associated with various diseases, including muscular dystrophy and cancer. In terms of drug discovery efforts, KLHL30 has been identified as a potential therapeutic target for cancer treatment. One study found that inhibiting KLHL30 expression…			Predicted intracellular proteins	Centriolar satellite (Approved)				0.0	0.0	0.0	0.0	0.0	0.0	0.0	0.0	0.0	0.0	0.0	0.0	0.0	0.0	0.0	0.0	0.0	0.0	0.0	0.0
FLJ37035						None	None	None	None	None	None	None	None	None	None	None	nan	nan	nan	nan	nan	nan	nan	nan	nan	nan	nan	nan	nan	nan	nan	nan	nan	nan	nan	nan
LOC102724005						None	None	None	None	None	None	None	None	None	None	None	nan	nan	nan	nan	nan	nan	nan	nan	nan	nan	nan	nan	nan	nan	nan	nan	nan	nan	nan	nan
CD274	29126	symbol	H. sapiens	29126	H. sapiens	CD274	CD274 molecule	CD274 is a gene that encodes a protein called PD-L1, which is expressed by various types of cells including T cells, B cells, and tumor cells. PD-L1 is a type I transmembrane protein that has immunoglobulin V-like and C-like domains. When PD-L1 interacts with its receptor, it inhibits T-cell activation and cytokine production, which is important for preventing autoimmunity during infection or inf…	CD274 has been identified as a promising target for cancer immunotherapy. Several drugs have been developed to block the interaction between PD-L1 and its receptor, including monoclonal antibodies such as pembrolizumab, nivolumab, and atezolizumab. These drugs have shown remarkable clinical efficacy in various types of cancer, including melanoma, non-small cell lung cancer, and bladder cancer. Pe…	GO:0002843 regulation of tolerance induction to tumor cell;GO:0002845 positive regulation of tolerance induction to tumor cell;GO:1905404 positive regulation of activated CD8-positive, alpha-beta T cell apoptotic process		Transporters:Accessory Factors Involved in Transport; CD markers; FDA approved drug targets:Biotech drugs; Cancer-related genes; Disease related genes	Actin filaments;Plasma membrane (Approved); Additional: Nucleoplasm	Atezolizumab; Durvalumab; Avelumab		(M5913)HALLMARK INTERFERON GAMMA RESPONSE; (M5915)HALLMARK APICAL JUNCTION	1.0	1.0	0.0	0.0	0.0	0.0	0.0	0.0	0.0	1.0	0.0	0.0	0.0	0.0	0.0	0.0	0.0	0.0	0.0	0.0
GSDMC	56169	symbol	H. sapiens	56169	H. sapiens	GSDMC	gasdermin C	The human gene GSDMC, also known as gasdermin C, is predicted to have binding activity for phosphatidylinositol-4,5-bisphosphate, phosphatidylinositol-4-phosphate, and phosphatidylserine. It is also predicted to be involved in defense response to bacterium and pyroptosis, and to act upstream of or within intestinal epithelial cell development. The gene is located in the cytoplasm.	Research has shown that mutations in the GSDMC gene are associated with an increased risk of developing various types of cancer, including gastric, lung, and breast cancer. Additionally, GSDMC has been implicated in the pathogenesis of inflammatory bowel disease (IBD) and may play a role in the regulation of intestinal epithelial cell homeostasis. Targeted drug discovery efforts for GSDMC are sti…	GO:0070269 pyroptosis;GO:0042742 defense response to bacterium;GO:0009617 response to bacterium		Transporters:Transporter channels and pores; Predicted intracellular proteins	Vesicles (Approved)				0.0	0.0	0.0	0.0	0.0	0.0	0.0	0.0	0.0	1.0	0.0	0.0	0.0	0.0	0.0	0.0	0.0	0.0	0.0	0.0
KLF7	8609	symbol	H. sapiens	8609	H. sapiens	KLF7	KLF transcription factor 7	KLF7, or KLF transcription factor 7, is a gene that belongs to the Kruppel-like transcriptional regulator family. This family of genes regulates cell proliferation, differentiation, and survival and contains three C2H2 zinc fingers at the C-terminus that mediate binding to GC-rich sites. KLF7 may contribute to the progression of type 2 diabetes by inhibiting insulin expression and secretion in pa…	There is limited information available on targeted drug discovery efforts for KLF7. However, research has shown that KLF7 may play a role in the progression of type 2 diabetes, making it a potential target for drug development. Inhibition of KLF7 may lead to increased insulin expression and secretion in pancreatic beta-cells and improved adipocytokine secretion in adipocytes, which could help to …	GO:1904178 negative regulation of adipose tissue development;GO:0061179 negative regulation of insulin secretion involved in cellular response to glucose stimulus;GO:1904177 regulation of adipose tissue development		Predicted intracellular proteins; Transcription factors:Zinc-coordinating DNA-binding domains	Nucleoplasm (Supported); Additional: Cytosol			(M5946)HALLMARK COAGULATION; (M5891)HALLMARK HYPOXIA	0.0	0.0	0.0	1.0	0.0	0.0	0.0	0.0	0.0	0.0	0.0	0.0	0.0	0.0	0.0	0.0	0.0	0.0	0.0	0.0
ZNF100	163227	symbol	H. sapiens	163227	H. sapiens	ZNF100	zinc finger protein 100	ZNF100 is a human gene that encodes for a protein called zinc finger protein 100. This protein is predicted to have the ability to bind to DNA and regulate transcription, specifically in the cis-regulatory regions of RNA polymerase II. ZNF100 is also predicted to be located in the nucleus of cells.	There is limited information available on the disease implications of ZNF100. However, some studies have suggested that alterations in the expression of this gene may be associated with certain types of cancer, including breast cancer and hepatocellular carcinoma. Targeted drug discovery efforts for ZNF100 are also limited, as the function of this gene is not well understood. Currently, there are…	GO:0006357 regulation of transcription by RNA polymerase II;GO:0006355 regulation of DNA-templated transcription;GO:2001141 regulation of RNA biosynthetic process		Predicted intracellular proteins; Transcription factors:Zinc-coordinating DNA-binding domains					0.0	0.0	0.0	0.0	0.0	0.0	0.0	0.0	0.0	0.0	0.0	0.0	0.0	0.0	0.0	0.0	0.0	0.0	0.0	0.0
BRE-AS1	100302650	gene_synonym	H. sapiens	100302650	H. sapiens	BABAM2-AS1	BABAM2 antisense RNA 1										0.0	0.0	0.0	0.0	0.0	0.0	0.0	0.0	0.0	0.0	0.0	0.0	0.0	0.0	0.0	0.0	0.0	0.0	0.0	0.0
ZNF567	163081	symbol	H. sapiens	163081	H. sapiens	ZNF567	zinc finger protein 567	ZNF567 is a human gene that encodes for a zinc finger protein 567. This protein is predicted to have the ability to bind to DNA and regulate transcription by RNA polymerase II. It is also predicted to be located in the nucleus. The function of ZNF567 is not yet fully understood, but it is believed to play a role in the regulation of gene expression. Further research is needed to fully understand …	Unfortunately, there is currently limited information available on the disease implications of ZNF567 and targeted drug discovery efforts. As the function of this gene is not yet fully understood, it is difficult to determine its potential role in disease development or progression. Additionally, there are no known drugs on the market that specifically target ZNF567. However, further research on …	GO:0006357 regulation of transcription by RNA polymerase II;GO:0006355 regulation of DNA-templated transcription;GO:2001141 regulation of RNA biosynthetic process		Predicted intracellular proteins; Transcription factors:Zinc-coordinating DNA-binding domains	Nucleoplasm (Approved); Additional: Cytosol				0.0	0.0	0.0	0.0	0.0	0.0	0.0	0.0	0.0	0.0	0.0	0.0	0.0	0.0	0.0	0.0	0.0	0.0	0.0	0.0
ZNF136	7695	symbol	H. sapiens	7695	H. sapiens	ZNF136	zinc finger protein 136	ZNF136 is a human gene that encodes a zinc finger protein. The protein contains a Kruppel-associated box (KRAB) A-box domain at its N-terminus, followed by fourteen contiguous C2H2 zinc finger domains and a degenerate zinc finger. The KRAB A-box has weak transcriptional repressor activity in a reporter gene assay. Alternative splicing of the gene results in multiple transcript variants that encod…	There is limited information available on the disease implications of ZNF136. However, some studies have suggested that the gene may play a role in cancer development and progression. For example, one study found that ZNF136 expression was significantly higher in breast cancer tissues compared to normal breast tissues. Additionally, another study found that ZNF136 was overexpressed in hepatocellu…	GO:0000122 negative regulation of transcription by RNA polymerase II;GO:0045892 negative regulation of DNA-templated transcription;GO:1902679 negative regulation of RNA biosynthetic process		Predicted intracellular proteins; Transcription factors:Zinc-coordinating DNA-binding domains	Nucleoli (Approved)				0.0	0.0	0.0	0.0	0.0	0.0	0.0	0.0	0.0	0.0	0.0	0.0	0.0	0.0	0.0	0.0	0.0	0.0	0.0	0.0
ADRB2	154	symbol	H. sapiens	154	H. sapiens	ADRB2	adrenoceptor beta 2	ADRB2 is a gene that encodes the beta-2-adrenergic receptor, a member of the G protein-coupled receptor superfamily. This receptor is associated with the class C L-type calcium channel Ca(V)1.2, a G protein, an adenylyl cyclase, cAMP-dependent kinase, and the counterbalancing phosphatase, PP2A. The assembly of this signaling complex ensures specific and rapid signaling by this G protein-coupled r…	ADRB2 has been extensively studied for its role in various diseases, and its potential as a drug target. In asthma, ADRB2 agonists such as albuterol and salmeterol are commonly used to relax bronchial smooth muscle and improve breathing. However, long-term use of these drugs has been associated with decreased responsiveness and increased risk of adverse events. In obesity and type 2 diabetes, ADR…	GO:0002032 desensitization of G protein-coupled receptor signaling pathway by arrestin;GO:0061885 positive regulation of mini excitatory postsynaptic potential;GO:0002025 norepinephrine-epinephrine-mediated vasodilation involved in regulation of systemic arterial blood pressure		Human disease related genes:Endocrine and metabolic diseases:Other endocrine and metabolic diseases; Human disease related genes:Immune system diseases:Allergies and autoimmune diseases; G-protein coupled receptors:GPCRs excl olfactory receptors; FDA approved drug targets:Small molecule drugs; Transporters	Cytosol (Uncertain)	Spermine; Betaxolol; Isoetharine; Cabergoline; Metoprolol; Atenolol; Norepinephrine; Timolol; Phenylpropanolamine; Dipivefrin; Sotalol; Carteolol; Propranolol; Labetalol; Bisoprolol; Epinephrine; Orciprenaline; Dobutamine; Pseudoephedrine; Alprenolol; Ritodrine; Terbutaline; Bitolterol; Phenoxybenzamine; Salmeterol; Pindolol; Formoterol; Salbutamol; Isoprenaline; Arbutamine; Carvedilol; Desiprami…	(M86)PID ARF6 PATHWAY; (M67)PID ARF6 TRAFFICKING PATHWAY		0.0	0.0	0.0	1.0	1.0	0.0	1.0	1.0	0.0	1.0	0.0	0.0	0.0	1.0	0.0	0.0	0.0	0.0	0.0	1.0
MOAP1	64112	symbol	H. sapiens	64112	H. sapiens	MOAP1	modulator of apoptosis 1	MOAP1 (modulator of apoptosis 1) is a gene that encodes a protein that interacts with the apoptosis regulator BAX protein. The protein contains a BH3-like motif that is necessary for its association with BAX. Overexpression of MOAP1 has been shown to induce caspase-dependent apoptosis.	Research on MOAP1 has revealed its potential as a therapeutic target for cancer treatment. Studies have shown that MOAP1 expression is downregulated in various types of cancer, including breast, lung, and prostate cancer. This suggests that MOAP1 may play a role in tumor suppression. Additionally, MOAP1 has been found to enhance the sensitivity of cancer cells to chemotherapy drugs, making it a p…	GO:0051204 protein insertion into mitochondrial membrane;GO:2000786 positive regulation of autophagosome assembly;GO:0090200 positive regulation of release of cytochrome c from mitochondria		Predicted intracellular proteins	Nucleoplasm (Approved); Additional: Cell Junctions				1.0	0.0	0.0	0.0	0.0	0.0	0.0	0.0	0.0	0.0	0.0	0.0	0.0	0.0	1.0	0.0	0.0	0.0	0.0	0.0
ZNF845	91664	symbol	H. sapiens	91664	H. sapiens	ZNF845	zinc finger protein 845	ZNF845 is a human gene that encodes for a zinc finger protein. This protein is predicted to have DNA-binding transcription activator activity, specifically for RNA polymerase II and cis-regulatory region sequence-specific DNA binding activity. It is also predicted to be involved in the regulation of transcription by RNA polymerase II and to be active in the nucleus.	There is limited information available on the disease implications of ZNF845. However, some studies have suggested that it may play a role in the development of certain cancers, such as breast cancer and glioblastoma. As for targeted drug discovery efforts, there are currently no drugs on the market that specifically target ZNF845. However, there are ongoing efforts to develop drugs that target o…	GO:0045944 positive regulation of transcription by RNA polymerase II;GO:0045893 positive regulation of DNA-templated transcription;GO:1902680 positive regulation of RNA biosynthetic process		Predicted intracellular proteins; Transcription factors:Zinc-coordinating DNA-binding domains					0.0	0.0	0.0	0.0	0.0	0.0	0.0	0.0	0.0	0.0	0.0	0.0	0.0	0.0	0.0	0.0	0.0	0.0	0.0	0.0
PNPLA8	50640	symbol	H. sapiens	50640	H. sapiens	PNPLA8	patatin like phospholipase domain containing 8	The PNPLA8 gene belongs to the patatin-like phospholipase domain containing protein family, which encodes for phospholipases that break down fatty acids from membrane phospholipids. The PNPLA8 gene specifically encodes for a calcium-independent phospholipase. Mutations in this gene have been linked to mitochondrial myopathy with lactic acidosis. Multiple transcript variants that produce different…	Mutations in the PNPLA8 gene have been associated with mitochondrial myopathy with lactic acidosis, a rare genetic disorder characterized by muscle weakness, exercise intolerance, and elevated levels of lactic acid in the blood. There are currently no targeted drug discovery efforts specifically for PNPLA8, but some drugs used to treat mitochondrial disorders may be beneficial for patients with m…	GO:0046338 phosphatidylethanolamine catabolic process;GO:0034638 phosphatidylcholine catabolic process;GO:0032048 cardiolipin metabolic process		Enzymes; Disease related genes; Predicted intracellular proteins; ENZYME proteins:Hydrolases; Human disease related genes:Congenital disorders of metabolism:Mitochondrial diseases; Potential drug targets	Cytosol;Nucleoplasm (Approved); Additional: Golgi apparatus			(M5948)HALLMARK BILE ACID METABOLISM	0.0	0.0	1.0	0.0	0.0	0.0	1.0	0.0	0.0	0.0	0.0	0.0	0.0	0.0	0.0	0.0	0.0	0.0	0.0	0.0
GPCPD1	56261	symbol	H. sapiens	56261	H. sapiens	GPCPD1	glycerophosphocholine phosphodiesterase 1	GPCPD1 is a human gene that is predicted to encode a protein with glycerophosphocholine phosphodiesterase activity. This protein is also predicted to be involved in the catabolic process of glycerophospholipids and to play a role in skeletal muscle tissue development. It is expected to be located in the cytosol.	There is limited information available on the disease implications of GPCPD1. However, recent studies have suggested that mutations in this gene may be associated with the development of certain types of cancer, including breast and ovarian cancer. Targeted drug discovery efforts for GPCPD1 are still in the early stages, but there is potential for the development of drugs that target this protein…	GO:0046475 glycerophospholipid catabolic process;GO:0009395 phospholipid catabolic process;GO:0046503 glycerolipid catabolic process		Enzymes; ENZYME proteins:Hydrolases; Predicted intracellular proteins	Nucleoplasm (Uncertain)				0.0	0.0	0.0	1.0	0.0	0.0	0.0	0.0	0.0	0.0	0.0	0.0	0.0	0.0	0.0	0.0	0.0	0.0	0.0	0.0
RNU5E-1	26829	symbol	H. sapiens	26829	H. sapiens	RNU5E-1	RNA, U5E small nuclear 1			GO:0000353 formation of quadruple SL/U4/U5/U6 snRNP;GO:0000365 mRNA trans splicing, via spliceosome;GO:0045291 mRNA trans splicing, SL addition							0.0	0.0	0.0	0.0	0.0	0.0	0.0	0.0	0.0	0.0	0.0	0.0	0.0	0.0	0.0	0.0	0.0	0.0	0.0	0.0
MAPKAPK5-AS1	51275	symbol	H. sapiens	51275	H. sapiens	MAPKAPK5-AS1	MAPKAPK5 antisense RNA 1										0.0	0.0	0.0	0.0	0.0	0.0	0.0	0.0	0.0	0.0	0.0	0.0	0.0	0.0	0.0	0.0	0.0	0.0	0.0	0.0
PTGS2	5743	symbol	H. sapiens	5743	H. sapiens	PTGS2	prostaglandin-endoperoxide synthase 2	PTGS2, also known as cyclooxygenase-2, is an enzyme that plays a key role in the biosynthesis of prostaglandins. There are two types of PTGS enzymes: PTGS1, which is constitutive, and PTGS2, which is inducible. PTGS2 is responsible for prostanoid biosynthesis involved in inflammation and mitogenesis, and is regulated by specific stimulatory events. This gene is expressed in various tissues and is…	PTGS2 has been implicated in a variety of diseases, including cancer, cardiovascular disease, and Alzheimer's disease. In cancer, PTGS2 is overexpressed in many tumors and is associated with tumor growth, angiogenesis, and metastasis. As a result, PTGS2 inhibitors have been developed as potential cancer therapeutics. Celecoxib, a selective PTGS2 inhibitor, has been approved for the treatment of f…	GO:0010335 response to non-ionic osmotic stress;GO:0071471 cellular response to non-ionic osmotic stress;GO:0032227 negative regulation of synaptic transmission, dopaminergic		Enzymes; Human disease related genes:Cancers:Cancers of the digestive system; Human disease related genes:Cancers:Cancers of male genital organs; Predicted intracellular proteins; Cancer-related genes:Candidate cancer biomarkers; FDA approved drug targets:Biotech drugs; FDA approved drug targets:Small molecule drugs; ENZYME proteins:Oxidoreductases		Dihomo-gamma-linolenic acid; Icosapent; Aminosalicylic acid; Mesalazine; Acetaminophen; Indomethacin; Nabumetone; Ketorolac; Tenoxicam; Lenalidomide; Celecoxib; Tolmetin; Rofecoxib; Piroxicam; Fenoprofen; Valdecoxib; Diclofenac; Sulindac; Flurbiprofen; Etodolac; Mefenamic acid; Naproxen; Sulfasalazine; Phenylbutazone; Meloxicam; Carprofen; Diflunisal; Suprofen; Salicylic acid; Meclofenamic acid; …	(M103)PID S1P S1P1 PATHWAY; (M235)PID TCR CALCIUM PATHWAY; (M229)PID P38 ALPHA BETA DOWNSTREAM PATHWAY	(M5890)HALLMARK TNFA SIGNALING VIA NFKB; (M5913)HALLMARK INTERFERON GAMMA RESPONSE; (M5953)HALLMARK KRAS SIGNALING UP	1.0	1.0	1.0	1.0	1.0	0.0	1.0	0.0	0.0	1.0	0.0	0.0	0.0	0.0	0.0	0.0	1.0	0.0	0.0	0.0
LIN52	91750	symbol	H. sapiens	91750	H. sapiens	LIN52	lin-52 DREAM MuvB core complex component	LIN52 is a human gene that is predicted to be involved in transcription, specifically DNA-templated transcription. It is also predicted to be located in the nucleoplasm and to be a part of the DREAM MuvB core complex. This complex is involved in regulating the cell cycle and is important for proper cell division. LIN52's role in this complex suggests that it may play a critical role in regulating…	There is limited information available on the disease implications of LIN52. However, some studies have suggested that alterations in the DREAM MuvB complex, of which LIN52 is a part, may be associated with cancer development and progression. Targeted drug discovery efforts for LIN52 are also limited, as its function and role in disease are not yet fully understood. Currently, there are no drugs …	GO:0006355 regulation of DNA-templated transcription;GO:2001141 regulation of RNA biosynthetic process;GO:0051252 regulation of RNA metabolic process		Predicted intracellular proteins	Nuclear speckles (Approved)				0.0	0.0	0.0	0.0	0.0	0.0	0.0	0.0	0.0	0.0	0.0	0.0	0.0	0.0	0.0	0.0	0.0	0.0	0.0	0.0
PCGF1	84759	symbol	H. sapiens	84759	H. sapiens	PCGF1	polycomb group ring finger 1	PCGF1 is a gene that is similar to the polycomb group genes found in fruit flies. These genes are involved in regulating the development of the anterior-posterior axis in early embryonic development. PCGF1 is a transcriptional repressor, meaning it can turn off the expression of other genes. It is believed to play a role in regulating gene expression during development and may be involved in the …	There is limited information available on the disease implications of PCGF1. However, studies have suggested that alterations in the expression of PCGF1 may be associated with various types of cancer, including breast cancer, lung cancer, and leukemia. Targeted drug discovery efforts for PCGF1 are still in the early stages, but there is potential for the development of drugs that can modulate its…	GO:0006338 chromatin remodeling;GO:0006325 chromatin organization;GO:0071824 protein-DNA complex organization		Predicted intracellular proteins	Nucleoplasm (Enhanced)				0.0	0.0	0.0	0.0	0.0	1.0	0.0	0.0	0.0	0.0	0.0	0.0	0.0	0.0	0.0	0.0	0.0	0.0	0.0	0.0
PDK4	5166	symbol	H. sapiens	5166	H. sapiens	PDK4	pyruvate dehydrogenase kinase 4	PDK4 is a gene that encodes a mitochondrial protein with a histidine kinase domain. It belongs to the PDK/BCKDK protein kinase family and is located in the matrix of the mitochondria. PDK4 inhibits the pyruvate dehydrogenase complex by phosphorylating one of its subunits, which helps regulate glucose metabolism. The expression of this gene is regulated by glucocorticoids, retinoic acid, and insul…	PDK4 has been implicated in various diseases related to glucose metabolism, including type 2 diabetes, obesity, and metabolic syndrome. Inhibition of PDK4 has been proposed as a potential therapeutic strategy for these diseases, as it could increase glucose oxidation and improve insulin sensitivity. Several small molecule inhibitors of PDK4 have been developed and tested in preclinical studies, i…	GO:0010510 regulation of acetyl-CoA biosynthetic process from pyruvate;GO:0050812 regulation of acyl-CoA biosynthetic process;GO:0042762 regulation of sulfur metabolic process	yes	Enzymes; ENZYME proteins:Transferases; Predicted intracellular proteins; Kinases:Atypical kinases		Tretinoin; 4-[4-(4-methoxyphenyl)-5-methyl-1H-pyrazol-3-yl]benzene-1,3-diol		(M5934)HALLMARK XENOBIOTIC METABOLISM; (M5936)HALLMARK OXIDATIVE PHOSPHORYLATION	0.0	0.0	0.0	0.0	1.0	0.0	0.0	0.0	0.0	1.0	0.0	0.0	0.0	0.0	0.0	0.0	1.0	0.0	0.0	0.0
SNAI2	6591	symbol	H. sapiens	6591	H. sapiens	SNAI2	snail family transcriptional repressor 2	SNAI2 is a gene that encodes a transcription factor belonging to the Snail family. It functions as a transcriptional repressor by binding to E-box motifs and is involved in the repression of E-cadherin transcription in breast carcinoma. SNAI2 is also involved in epithelial-mesenchymal transitions and has antiapoptotic activity. Mutations in this gene may be associated with sporadic cases of neura…	SNAI2 has been implicated in various diseases, including cancer and neural tube defects. In cancer, SNAI2 is often overexpressed and promotes tumor progression by inducing epithelial-mesenchymal transition, a process that allows cancer cells to acquire invasive and metastatic properties. Therefore, SNAI2 has been identified as a potential therapeutic target for cancer treatment. Several studies h…	GO:0035921 desmosome disassembly;GO:0150147 cell-cell junction disassembly;GO:0070563 negative regulation of vitamin D receptor signaling pathway		Disease related genes; Human disease related genes:Congenital disorders of metabolism:Congenital disorders of amino acid metabolism; Predicted intracellular proteins; Human disease related genes:Congenital disorders of metabolism:Other congenital disorders of metabolism; Transcription factors:Zinc-coordinating DNA-binding domains	Nucleoplasm (Supported)		(M231)PID KIT PATHWAY; (M223)PID BETA CATENIN NUC PATHWAY; (M145)PID P53 DOWNSTREAM PATHWAY	(M5942)HALLMARK UV RESPONSE DN; (M5930)HALLMARK EPITHELIAL MESENCHYMAL TRANSITION	1.0	1.0	1.0	1.0	0.0	1.0	1.0	0.0	0.0	0.0	0.0	0.0	1.0	0.0	0.0	0.0	1.0	1.0	0.0	0.0
CENPQ	55166	symbol	H. sapiens	55166	H. sapiens	CENPQ	centromere protein Q	CENPQ is a gene that encodes a protein that is part of a complex involved in the proper function of kinetochores and mitotic progression. The complex includes CENPH, CENPI, and CENPA, and targets CENPA to centromeres. CENPQ is essential for the proper function of kinetochores, which are structures that attach chromosomes to spindle fibers during cell division. Mutations in CENPQ have been associa…	There is currently limited information available on targeted drug discovery efforts for CENPQ. However, mutations in CENPQ have been associated with various types of cancer, including breast and lung cancer. Therefore, understanding the role of CENPQ in cancer may lead to the development of new targeted therapies. Some examples of successful drugs on the market for breast and lung cancer include …	GO:1905340 regulation of protein localization to kinetochore;GO:1905342 positive regulation of protein localization to kinetochore;GO:0051310 metaphase chromosome alignment		Predicted intracellular proteins	Nucleoplasm (Supported)				0.0	0.0	0.0	0.0	0.0	0.0	0.0	0.0	0.0	0.0	0.0	0.0	0.0	0.0	1.0	0.0	0.0	0.0	0.0	0.0
IDI1	3422	symbol	H. sapiens	3422	H. sapiens	IDI1	isopentenyl-diphosphate delta isomerase 1	IDI1 is a gene that encodes an enzyme responsible for converting isopentenyl diphosphate (IPP) to its isomer, dimethylallyl diphosphate (DMAPP), which are important substrates for the synthesis of cholesterol. The enzyme is peroxisomally-localized and its activity has been shown to be reduced in peroxisomal deficiency diseases such as Zellweger syndrome and neonatal adrenoleukodystrophy.	Mutations in the IDI1 gene have been associated with a variety of diseases, including hypercholesterolemia, atherosclerosis, and Alzheimer's disease. Targeted drug discovery efforts have focused on developing inhibitors of the IDI1 enzyme as potential cholesterol-lowering agents. One example is the drug atorvastatin, which inhibits the HMG-CoA reductase enzyme upstream of IDI1 in the cholesterol …	GO:0050992 dimethylallyl diphosphate biosynthetic process;GO:0050993 dimethylallyl diphosphate metabolic process;GO:0009240 isopentenyl diphosphate biosynthetic process		ENZYME proteins:Isomerase; Enzymes; Predicted intracellular proteins		Dimethylallyl Diphosphate		(M5892)HALLMARK CHOLESTEROL HOMEOSTASIS; (M5908)HALLMARK ANDROGEN RESPONSE; (M5949)HALLMARK PEROXISOME	0.0	0.0	0.0	0.0	0.0	0.0	0.0	0.0	0.0	0.0	0.0	0.0	0.0	0.0	0.0	0.0	0.0	0.0	0.0	0.0
CXCL2	2920	symbol	H. sapiens	2920	H. sapiens	CXCL2	C-X-C motif chemokine ligand 2	CXCL2 is a gene that encodes a protein belonging to the chemokine superfamily, which is involved in immunoregulatory and inflammatory processes. This gene is a member of the CXC subfamily and is expressed at sites of inflammation. The protein may suppress hematopoietic progenitor cell proliferation. The chemokine superfamily is divided into four subfamilies based on the arrangement of the N-termi…	CXCL2 has been implicated in various diseases, including cancer, inflammatory bowel disease, and cardiovascular disease. In cancer, CXCL2 has been shown to promote tumor growth and metastasis by recruiting immune cells to the tumor microenvironment. Inflammatory bowel disease is characterized by chronic inflammation of the gastrointestinal tract, and CXCL2 has been found to be upregulated in pati…	GO:0061844 antimicrobial humoral immune response mediated by antimicrobial peptide;GO:0030593 neutrophil chemotaxis;GO:0070098 chemokine-mediated signaling pathway		Cancer-related genes:Candidate cancer biomarkers; Predicted secreted proteins			(M5883)NABA SECRETED FACTORS; (M5885)NABA MATRISOME ASSOCIATED; (M5889)NABA MATRISOME	(M5941)HALLMARK UV RESPONSE UP; (M5890)HALLMARK TNFA SIGNALING VIA NFKB	0.0	0.0	0.0	1.0	0.0	0.0	0.0	0.0	0.0	1.0	1.0	0.0	1.0	0.0	0.0	0.0	0.0	0.0	0.0	0.0
SNORD19B	100113381	symbol	H. sapiens	100113381	H. sapiens	SNORD19B	small nucleolar RNA, C/D box 19B			GO:0006396 RNA processing;GO:0016070 RNA metabolic process;GO:0090304 nucleic acid metabolic process							0.0	0.0	0.0	0.0	0.0	0.0	0.0	0.0	0.0	0.0	0.0	0.0	0.0	0.0	0.0	0.0	0.0	0.0	0.0	0.0
MSMO1	6307	symbol	H. sapiens	6307	H. sapiens	MSMO1	methylsterol monooxygenase 1	MSMO1 is a gene that encodes for the methylsterol monooxygenase 1 protein, which is involved in cholesterol biosynthesis. The protein contains metal binding motifs similar to those found in membrane desaturases-hydroxylases and is localized to the endoplasmic reticulum membrane. The gene has multiple alternatively spliced transcript variants that encode for distinct isoforms. The discovery of MSM…	Mutations in the MSMO1 gene have been associated with a rare autosomal recessive disorder called desmosterolosis, which is characterized by elevated levels of the cholesterol precursor desmosterol in the blood and tissues. This disorder can lead to developmental delays, intellectual disability, and other neurological symptoms. Targeted drug discovery efforts for MSMO1 have focused on developing i…	GO:0006695 cholesterol biosynthetic process;GO:1902653 secondary alcohol biosynthetic process;GO:0016126 sterol biosynthetic process		Enzymes; Disease related genes; Human disease related genes:Congenital malformations:Congenital malformations of the nervous system; Potential drug targets; ENZYME proteins:Oxidoreductases	Endoplasmic reticulum (Approved)	NADH			0.0	0.0	0.0	0.0	0.0	0.0	0.0	0.0	0.0	0.0	0.0	0.0	0.0	0.0	0.0	0.0	0.0	0.0	0.0	0.0
IL6	3569	symbol	H. sapiens	3569	H. sapiens	IL6	interleukin 6	IL6, or interleukin 6, is a gene that produces a cytokine involved in inflammation and the maturation of B cells. The protein produced by this gene can induce fever in people with autoimmune diseases or infections and is primarily produced at sites of acute and chronic inflammation. IL6 is implicated in a wide variety of inflammation-associated disease states, including diabetes mellitus and syst…	IL6 has been implicated in a wide range of diseases, including autoimmune disorders, cancer, and infectious diseases. Targeting IL6 has been a focus of drug discovery efforts, with several drugs currently on the market. Tocilizumab, a monoclonal antibody that targets the IL6 receptor, is approved for the treatment of rheumatoid arthritis, systemic juvenile idiopathic arthritis, and cytokine relea…	GO:0070091 glucagon secretion;GO:0001781 neutrophil apoptotic process;GO:0002384 hepatic immune response		Predicted secreted proteins; Human disease related genes:Immune system diseases:Allergies and autoimmune diseases; Predicted intracellular proteins; Cancer-related genes:Candidate cancer biomarkers; FDA approved drug targets:Biotech drugs; Candidate cardiovascular disease genes; Disease related genes	Vesicles (Approved)	Ginseng; YSIL6; VX-702; Atiprimod; CRx-139; Andrographolide; Tapinarof; Siltuximab; Polaprezinc; Foreskin fibroblast (neonatal); Foreskin keratinocyte (neonatal); Binimetinib; Dilmapimod	(M36)PID IL27 PATHWAY; (M65)PID FRA PATHWAY; (M196)PID IL23 PATHWAY	(M5897)HALLMARK IL6 JAK STAT3 SIGNALING; (M5941)HALLMARK UV RESPONSE UP; (M5902)HALLMARK APOPTOSIS	1.0	1.0	1.0	1.0	1.0	0.0	1.0	0.0	0.0	1.0	1.0	0.0	1.0	1.0	0.0	0.0	1.0	0.0	0.0	0.0
C8orf4	56892	gene_synonym	H. sapiens	56892	H. sapiens	TCIM	transcriptional and immune response regulator	The human gene TCIM is a positive regulator of the Wnt/beta-catenin signaling pathway. It interacts with a repressor of beta-catenin mediated transcription at nuclear speckles, blocking interactions of the repressor with beta-catenin and resulting in up-regulation of beta-catenin target genes. TCIM may also play a role in the NF-kappaB and ERK1/2 signaling pathways. Its expression may contribute …	There is limited information available on targeted drug discovery efforts for TCIM. However, its role in promoting cancer cell proliferation suggests that it may be a potential target for cancer therapy. Several studies have investigated the use of small molecule inhibitors to target the Wnt/beta-catenin signaling pathway, which is regulated by TCIM. However, no drugs specifically targeting TCIM …	GO:0002264 endothelial cell activation involved in immune response;GO:1900019 regulation of protein kinase C activity;GO:1900020 positive regulation of protein kinase C activity		Predicted intracellular proteins	Nucleoplasm (Approved); Additional: Cytosol;Plasma membrane				0.0	0.0	0.0	0.0	0.0	0.0	0.0	0.0	0.0	0.0	0.0	0.0	1.0	0.0	0.0	0.0	0.0	0.0	0.0	0.0
ADAMTS1	9510	symbol	H. sapiens	9510	H. sapiens	ADAMTS1	ADAM metallopeptidase with thrombospondin type 1 motif 1	ADAMTS1 is a gene that belongs to the ADAMTS protein family. This family of proteins contains several distinct protein modules, including a propeptide region, a metalloproteinase domain, a disintegrin-like domain, and a thrombospondin type 1 (TS) motif. ADAMTS1 contains two disintegrin loops and three C-terminal TS motifs and has anti-angiogenic activity. The expression of this gene may be associ…	ADAMTS1 has been implicated in various diseases, including cancer, cardiovascular disease, and arthritis. In cancer, ADAMTS1 has been shown to have both tumor-suppressive and tumor-promoting effects, depending on the context. Targeted drug discovery efforts have focused on developing inhibitors of ADAMTS1 for the treatment of cancer and other diseases. One example is the development of a monoclon…	GO:0001542 ovulation from ovarian follicle;GO:0030728 ovulation;GO:0060347 heart trabecula formation		Cancer-related genes:Candidate cancer biomarkers; Predicted secreted proteins; Predicted intracellular proteins; Transporters:Accessory Factors Involved in Transport	Plasma membrane (Approved)		(M3468)NABA ECM REGULATORS; (M5885)NABA MATRISOME ASSOCIATED; (M5889)NABA MATRISOME	(M5908)HALLMARK ANDROGEN RESPONSE	0.0	1.0	0.0	1.0	0.0	0.0	1.0	0.0	1.0	0.0	1.0	0.0	0.0	0.0	0.0	0.0	0.0	0.0	0.0	0.0
NR4A3	8013	symbol	H. sapiens	8013	H. sapiens	NR4A3	nuclear receptor subfamily 4 group A member 3	NR4A3 is a gene that belongs to the steroid-thyroid hormone-retinoid receptor superfamily and encodes a protein that may act as a transcriptional activator. The protein can efficiently bind the NGFI-B Response Element (NBRE). Reciprocal translocations between this gene and other genes are associated with three different versions of extraskeletal myxoid chondrosarcomas (EMCs). The translocation br…	NR4A3 has been implicated in several diseases, including cancer, metabolic disorders, and neurological disorders. In particular, the gene has been found to be involved in the development of extraskeletal myxoid chondrosarcoma (EMC), a rare type of soft tissue cancer. Targeted drug discovery efforts have focused on developing small molecule inhibitors of NR4A3 as a potential treatment for EMC. One…	GO:0038097 positive regulation of mast cell activation by Fc-epsilon receptor signaling pathway;GO:1900623 regulation of monocyte aggregation;GO:1900625 positive regulation of monocyte aggregation		Human disease related genes:Cancers:Cancers of soft tissues and bone; Disease related genes; Predicted intracellular proteins; Nuclear receptors; Cancer-related genes; Transcription factors:Zinc-coordinating DNA-binding domains		Dasatinib		(M5890)HALLMARK TNFA SIGNALING VIA NFKB	1.0	1.0	0.0	1.0	1.0	1.0	1.0	1.0	1.0	1.0	0.0	0.0	1.0	1.0	1.0	0.0	1.0	0.0	0.0	0.0
THBS1	7057	symbol	H. sapiens	7057	H. sapiens	THBS1	thrombospondin 1	THBS1, also known as thrombospondin 1, is a gene that encodes for a protein that is involved in cell-to-cell and cell-to-matrix interactions. The protein is an adhesive glycoprotein that can bind to various molecules such as fibrinogen, fibronectin, laminin, type V collagen, and integrins alpha-V/beta-1. THBS1 has been shown to play roles in platelet aggregation, angiogenesis, and tumorigenesis. …	THBS1 has been implicated in various diseases, including cancer, cardiovascular diseases, and fibrosis. In cancer, THBS1 has been shown to promote tumor growth, angiogenesis, and metastasis. Targeting THBS1 has been explored as a potential therapeutic strategy for cancer treatment. For example, a monoclonal antibody against THBS1, ABT-510, has been developed and tested in clinical trials for vari…	GO:0002581 negative regulation of antigen processing and presentation of peptide or polysaccharide antigen via MHC class II;GO:0010751 negative regulation of nitric oxide mediated signal transduction;GO:0002605 negative regulation of dendritic cell antigen processing and presentation		Cancer-related genes:Candidate cancer biomarkers; Predicted secreted proteins; Candidate cardiovascular disease genes	Plasma membrane (Approved)		(M165)PID SYNDECAN 4 PATHWAY; (M277)PID INTEGRIN A4B1 PATHWAY; (M53)PID INTEGRIN3 PATHWAY	(M5896)HALLMARK TGF BETA SIGNALING; (M5946)HALLMARK COAGULATION; (M5930)HALLMARK EPITHELIAL MESENCHYMAL TRANSITION	1.0	1.0	0.0	1.0	1.0	1.0	0.0	1.0	0.0	1.0	0.0	0.0	1.0	0.0	1.0	0.0	0.0	1.0	0.0	0.0
FAM60A	58516	gene_synonym	H. sapiens	58516	H. sapiens	SINHCAF	SIN3-HDAC complex associated factor	SINHCAF is a human gene that is involved in the negative regulation of cell migration. It is part of the Sin3 complex, which is a protein complex that plays a role in gene regulation. The Sin3 complex is involved in the repression of genes by recruiting histone deacetylases (HDACs) to chromatin. SINHCAF is a factor associated with the Sin3-HDAC complex, which suggests that it may play a role in t…	Unfortunately, there is currently limited information available on the disease implications and targeted drug discovery efforts for SINHCAF. As of April 2022, there are no drugs on the market that specifically target this gene. However, the Sin3 complex, of which SINHCAF is a part, has been implicated in various diseases, including cancer and neurological disorders. Therefore, targeting the Sin3 …	GO:1902455 negative regulation of stem cell population maintenance;GO:1902459 positive regulation of stem cell population maintenance;GO:2000036 regulation of stem cell population maintenance		Predicted intracellular proteins	Nucleoplasm (Approved); Additional: Cytosol				0.0	0.0	0.0	0.0	0.0	0.0	0.0	0.0	0.0	0.0	0.0	0.0	0.0	0.0	0.0	0.0	0.0	0.0	0.0	0.0
BMP2	650	symbol	H. sapiens	650	H. sapiens	BMP2	bone morphogenetic protein 2	BMP2, or bone morphogenetic protein 2, is a gene that encodes a protein that belongs to the TGF-beta superfamily of proteins. This protein is secreted and binds to various TGF-beta receptors, leading to the activation of SMAD family transcription factors that regulate gene expression. BMP2 plays a role in bone and cartilage development and is proteolytically processed to generate each subunit of …	BMP2 has been implicated in various diseases, including osteoporosis, osteoarthritis, and bone fractures. Targeted drug discovery efforts have focused on developing BMP2 agonists and antagonists for the treatment of these diseases. For example, recombinant BMP2 protein has been used as a therapeutic agent to promote bone growth and healing in patients with bone fractures. However, the use of BMP2…	GO:0003133 endodermal-mesodermal cell signaling;GO:0051042 negative regulation of calcium-independent cell-cell adhesion;GO:0003210 cardiac atrium formation		Predicted secreted proteins; Human disease related genes:Congenital malformations:Congenital malformations of the musculoskeletal system; Cancer-related genes:Candidate cancer biomarkers; Human disease related genes:Congenital malformations:Other congenital malformations; Disease related genes	Vesicles (Enhanced)		(M181)PID BMP PATHWAY; (M5883)NABA SECRETED FACTORS; (M5885)NABA MATRISOME ASSOCIATED	(M5896)HALLMARK TGF BETA SIGNALING; (M5941)HALLMARK UV RESPONSE UP; (M5902)HALLMARK APOPTOSIS	1.0	1.0	0.0	1.0	1.0	0.0	1.0	1.0	0.0	1.0	0.0	0.0	1.0	0.0	0.0	1.0	1.0	0.0	0.0	0.0
NR4A1	3164	symbol	H. sapiens	3164	H. sapiens	NR4A1	nuclear receptor subfamily 4 group A member 1	NR4A1 is a gene that belongs to the steroid-thyroid hormone-retinoid receptor superfamily. It is expressed in human lymphocytes and fibroblasts and acts as a nuclear transcription factor. The gene is induced by phytohemagglutinin and serum stimulation. The protein encoded by NR4A1 can induce apoptosis when it is translocated from the nucleus to mitochondria. There are multiple transcript variants…	NR4A1 has been implicated in various diseases, including cancer, inflammation, and metabolic disorders. In cancer, NR4A1 has been shown to play a role in promoting tumor growth and survival, making it a potential target for cancer therapy. Inflammation is also regulated by NR4A1, and drugs targeting this gene have been explored as potential treatments for inflammatory diseases such as rheumatoid …	GO:0014860 neurotransmitter secretion involved in regulation of skeletal muscle contraction;GO:0014852 regulation of skeletal muscle contraction by neural stimulation via neuromuscular junction;GO:0160075 non-canonical inflammasome complex assembly		Transcription factors:Zinc-coordinating DNA-binding domains; Predicted intracellular proteins; Nuclear receptors	Nucleoplasm (Supported); Additional: Cytosol;Nuclear membrane		(M162)PID RXR VDR PATHWAY; (M113)PID NFAT 3PATHWAY; (M115)PID REG GR PATHWAY	(M5941)HALLMARK UV RESPONSE UP; (M5890)HALLMARK TNFA SIGNALING VIA NFKB	1.0	0.0	0.0	1.0	1.0	0.0	1.0	0.0	0.0	1.0	0.0	0.0	1.0	0.0	0.0	0.0	0.0	0.0	0.0	0.0
CTGF	1490	gene_synonym	H. sapiens	1490	H. sapiens	CCN2	cellular communication network factor 2	CCN2, also known as cellular communication network factor 2, is a protein that is secreted by vascular endothelial cells. It is involved in chondrocyte proliferation and differentiation, as well as cell adhesion in various cell types. CCN2 is related to platelet-derived growth factor and certain polymorphisms in this gene have been associated with a higher incidence of systemic sclerosis.	CCN2 has been implicated in various diseases, including fibrosis, cancer, and cardiovascular disease. In fibrosis, CCN2 is overexpressed and contributes to the excessive deposition of extracellular matrix, leading to tissue scarring and organ dysfunction. As a result, CCN2 has been targeted for drug discovery efforts in fibrotic diseases such as idiopathic pulmonary fibrosis and liver fibrosis. O…	GO:0035988 chondrocyte proliferation;GO:0001502 cartilage condensation;GO:0098743 cell aggregation		Cancer-related genes:Candidate cancer biomarkers; Predicted secreted proteins	Golgi apparatus (Supported)		(M159)PID AMB2 NEUTROPHILS PATHWAY; (M286)PID TGFBR PATHWAY; (M3008)NABA ECM GLYCOPROTEINS	(M5891)HALLMARK HYPOXIA; (M5930)HALLMARK EPITHELIAL MESENCHYMAL TRANSITION	1.0	0.0	1.0	1.0	1.0	0.0	1.0	0.0	0.0	1.0	1.0	0.0	0.0	0.0	0.0	0.0	0.0	0.0	0.0	0.0
RHOB	388	symbol	H. sapiens	388	H. sapiens	RHOB	ras homolog family member B	RHOB is a human gene that belongs to the ras homolog family and is predicted to have GTP binding, GTPase, and protein kinase binding activities. It is involved in various cellular processes, including response to hydrogen peroxide, ionizing radiation, and regulation of cell migration. RHOB is located in the cleavage furrow and endosome membrane and is considered a biomarker of breast cancer.	RHOB has been implicated in various diseases, including cancer, cardiovascular disease, and neurological disorders. In particular, RHOB has been identified as a biomarker of breast cancer and is associated with poor prognosis. Targeted drug discovery efforts have focused on developing small molecule inhibitors of RHOB to treat cancer. One example is the drug Fasudil, which inhibits RHOB and has b…	GO:0099159 regulation of modification of postsynaptic structure;GO:0003159 morphogenesis of an endothelium;GO:0061154 endothelial tube morphogenesis		Cancer-related genes:Candidate cancer biomarkers; Predicted intracellular proteins		Botulinum toxin type A	(M153)PID P75 NTR PATHWAY; (M124)PID CXCR4 PATHWAY	(M5941)HALLMARK UV RESPONSE UP; (M5902)HALLMARK APOPTOSIS; (M5947)HALLMARK IL2 STAT5 SIGNALING	1.0	1.0	0.0	1.0	0.0	0.0	0.0	0.0	0.0	1.0	0.0	0.0	0.0	0.0	0.0	0.0	0.0	0.0	1.0	0.0

## Sheet: Mode II Enrichment
GroupID	Category	Term	Description	LogP	Log(q-value)	Genes	Symbols	InTerm_InList
1_Summary	Reactome Gene Sets	R-HSA-445095	Interaction between L1 and Ankyrins	-5.32605	-1.24505	6328,6709,6711,667,538,6366,23499,79987,1778,4035,11214,4301,8997,7402,4763,2200	SCN3A,SPTAN1,SPTBN1,DST,ATP7A,CCL21,MACF1,SVEP1,DYNC1H1,LRP1,AKAP13,AFDN,KALRN,UTRN,NF1,FBN1	16/-
1_Member	Reactome Gene Sets	R-HSA-445095	Interaction between L1 and Ankyrins	-5.32605	-1.24505	6328,6709,6711	SCN3A,SPTAN1,SPTBN1	3/31
1_Member	Reactome Gene Sets	R-HSA-9013424	RHOV GTPase cycle	-5.05483	-1.24505	667,6709,6711	DST,SPTAN1,SPTBN1	3/38
1_Member	Reactome Gene Sets	R-HSA-9013420	RHOU GTPase cycle	-4.98683	-1.24505	667,6709,6711	DST,SPTAN1,SPTBN1	3/40
1_Member	GO Biological Processes	GO:0090066	regulation of anatomical structure size	-4.8304	-1.23168	538,6366,6709,6711,23499,79987	ATP7A,CCL21,SPTAN1,SPTBN1,MACF1,SVEP1	6/516
1_Member	GO Biological Processes	GO:0051493	regulation of cytoskeleton organization	-4.79738	-1.23168	1778,4035,6366,6709,6711,11214	DYNC1H1,LRP1,CCL21,SPTAN1,SPTBN1,AKAP13	6/523
1_Member	Reactome Gene Sets	R-HSA-1500931	Cell-Cell communication	-4.69533	-1.22568	667,4301,6709,6711	DST,AFDN,SPTAN1,SPTBN1	4/153
1_Member	GO Biological Processes	GO:0032956	regulation of actin cytoskeleton organization	-4.5415	-1.1519	4035,6366,6709,6711,11214	LRP1,CCL21,SPTAN1,SPTBN1,AKAP13	5/344
1_Member	GO Biological Processes	GO:0032535	regulation of cellular component size	-4.3908	-1.08835	538,6366,6709,6711,23499	ATP7A,CCL21,SPTAN1,SPTBN1,MACF1	5/370
1_Member	GO Biological Processes	GO:0032970	regulation of actin filament-based process	-4.3089	-1.04424	4035,6366,6709,6711,11214	LRP1,CCL21,SPTAN1,SPTBN1,AKAP13	5/385
1_Member	Reactome Gene Sets	R-HSA-194315	Signaling by Rho GTPases	-4.07127	-0.903523	667,1778,6709,6711,8997,11214	DST,DYNC1H1,SPTAN1,SPTBN1,KALRN,AKAP13	6/706
1_Member	Reactome Gene Sets	R-HSA-9716542	Signaling by Rho GTPases, Miro GTPases and RHOBTB3	-4.01783	-0.880672	667,1778,6709,6711,8997,11214	DST,DYNC1H1,SPTAN1,SPTBN1,KALRN,AKAP13	6/722
1_Member	Reactome Gene Sets	R-HSA-9012999	RHO GTPase cycle	-3.99406	-0.880672	667,6709,6711,8997,11214	DST,SPTAN1,SPTBN1,KALRN,AKAP13	5/449
1_Member	Reactome Gene Sets	R-HSA-6807878	COPI-mediated anterograde transport	-3.77879	-0.73598	1778,6709,6711	DYNC1H1,SPTAN1,SPTBN1	3/101
1_Member	Reactome Gene Sets	R-HSA-373760	L1CAM interactions	-3.56874	-0.567317	6328,6709,6711	SCN3A,SPTAN1,SPTBN1	3/119
1_Member	Reactome Gene Sets	R-HSA-9675108	Nervous system development	-3.50256	-0.52045	6328,6709,6711,7402,8997	SCN3A,SPTAN1,SPTBN1,UTRN,KALRN	5/573
1_Member	Reactome Gene Sets	R-HSA-5683057	MAPK family signaling cascades	-3.43267	-0.503799	4763,6709,6711,8997	NF1,SPTAN1,SPTBN1,KALRN	4/325
1_Member	GO Biological Processes	GO:0030833	regulation of actin filament polymerization	-3.39866	-0.486186	6366,6709,6711	CCL21,SPTAN1,SPTBN1	3/136
1_Member	GO Biological Processes	GO:0008064	regulation of actin polymerization or depolymerization	-3.24118	-0.378125	6366,6709,6711	CCL21,SPTAN1,SPTBN1	3/154
1_Member	Reactome Gene Sets	R-HSA-199977	ER to Golgi Anterograde Transport	-3.24118	-0.378125	1778,6709,6711	DYNC1H1,SPTAN1,SPTBN1	3/154
1_Member	GO Biological Processes	GO:0030832	regulation of actin filament length	-3.21682	-0.378125	6366,6709,6711	CCL21,SPTAN1,SPTBN1	3/157
1_Member	GO Biological Processes	GO:1902903	regulation of supramolecular fiber organization	-3.12717	-0.339633	6366,6709,6711,11214	CCL21,SPTAN1,SPTBN1,AKAP13	4/392
1_Member	Reactome Gene Sets	R-HSA-948021	Transport to the Golgi and subsequent modification	-3.01044	-0.246378	1778,6709,6711	DYNC1H1,SPTAN1,SPTBN1	3/185
1_Member	GO Biological Processes	GO:0032271	regulation of protein polymerization	-2.8883	-0.157244	6366,6709,6711	CCL21,SPTAN1,SPTBN1	3/204
1_Member	KEGG Pathway	hsa04820	Cytoskeleton in muscle cells	-2.74475	-0.054117	2200,6709,6711	FBN1,SPTAN1,SPTBN1	3/229
1_Member	Reactome Gene Sets	R-HSA-422475	Axon guidance	-2.5933	0	6328,6709,6711,8997	SCN3A,SPTAN1,SPTBN1,KALRN	4/548
1_Member	GO Biological Processes	GO:0110053	regulation of actin filament organization	-2.52849	0	6366,6709,6711	CCL21,SPTAN1,SPTBN1	3/273
1_Member	Reactome Gene Sets	R-HSA-5673001	RAF/MAP kinase cascade	-2.49756	0	4763,6709,6711	NF1,SPTAN1,SPTBN1	3/280
1_Member	Reactome Gene Sets	R-HSA-5684996	MAPK1/MAPK3 signaling	-2.47169	0	4763,6709,6711	NF1,SPTAN1,SPTBN1	3/286
1_Member	Reactome Gene Sets	R-HSA-9709957	Sensory Perception	-2.42902	0	4035,6328,6709,6711	LRP1,SCN3A,SPTAN1,SPTBN1	4/609
1_Member	GO Biological Processes	GO:0030029	actin filament-based process	-2.41638	0	4763,6328,6709,6711	NF1,SCN3A,SPTAN1,SPTBN1	4/614
1_Member	Reactome Gene Sets	R-HSA-446203	Asparagine N-linked glycosylation	-2.39748	0	1778,6709,6711	DYNC1H1,SPTAN1,SPTBN1	3/304
1_Member	Reactome Gene Sets	R-HSA-5653656	Vesicle-mediated transport	-2.27551	0	1778,4035,6709,6711	DYNC1H1,LRP1,SPTAN1,SPTBN1	4/673
1_Member	GO Biological Processes	GO:0043254	regulation of protein-containing complex assembly	-2.01667	0	6366,6709,6711	CCL21,SPTAN1,SPTBN1	3/418
2_Summary	GO Biological Processes	GO:0001952	regulation of cell-matrix adhesion	-5.04134	-1.24505	4763,6366,7402,23499,4035,4301,667	NF1,CCL21,UTRN,MACF1,LRP1,AFDN,DST	7/-
2_Member	GO Biological Processes	GO:0001952	regulation of cell-matrix adhesion	-5.04134	-1.24505	4763,6366,7402,23499	NF1,CCL21,UTRN,MACF1	4/125
2_Member	GO Biological Processes	GO:0010810	regulation of cell-substrate adhesion	-4.07305	-0.903523	4763,6366,7402,23499	NF1,CCL21,UTRN,MACF1	4/221
2_Member	GO Biological Processes	GO:0030336	negative regulation of cell migration	-3.17328	-0.373508	4035,4301,4763,6366	LRP1,AFDN,NF1,CCL21	4/381
2_Member	GO Biological Processes	GO:2000146	negative regulation of cell motility	-3.11075	-0.335112	4035,4301,4763,6366	LRP1,AFDN,NF1,CCL21	4/396
2_Member	GO Biological Processes	GO:0040013	negative regulation of locomotion	-2.97431	-0.221534	4035,4301,4763,6366	LRP1,AFDN,NF1,CCL21	4/431
2_Member	GO Biological Processes	GO:0042060	wound healing	-2.34297	0	667,4763,23499	DST,NF1,MACF1	3/318
3_Summary	GO Biological Processes	GO:0061951	establishment of protein localization to plasma membrane	-4.66643	-1.22568	4301,6711,23499,10938	AFDN,SPTBN1,MACF1,EHD1	4/-
3_Member	GO Biological Processes	GO:0061951	establishment of protein localization to plasma membrane	-4.66643	-1.22568	4301,6711,23499	AFDN,SPTBN1,MACF1	3/51
3_Member	GO Biological Processes	GO:0072659	protein localization to plasma membrane	-4.1994	-0.969503	4301,6711,10938,23499	AFDN,SPTBN1,EHD1,MACF1	4/205
3_Member	GO Biological Processes	GO:1990778	protein localization to cell periphery	-3.8937	-0.828612	4301,6711,10938,23499	AFDN,SPTBN1,EHD1,MACF1	4/246
3_Member	GO Biological Processes	GO:0098876	vesicle-mediated transport to the plasma membrane	-3.46586	-0.519958	6711,10938,23499	SPTBN1,EHD1,MACF1	3/129
3_Member	GO Biological Processes	GO:0072657	protein localization to membrane	-2.81899	-0.108617	4301,6711,10938,23499	AFDN,SPTBN1,EHD1,MACF1	4/475
3_Member	GO Biological Processes	GO:0090150	establishment of protein localization to membrane	-2.72333	-0.0422442	4301,6711,23499	AFDN,SPTBN1,MACF1	3/233
3_Member	GO Biological Processes	GO:0051668	localization within membrane	-2.56221	0	4301,6711,10938,23499	AFDN,SPTBN1,EHD1,MACF1	4/559
4_Summary	GO Biological Processes	GO:0031346	positive regulation of cell projection organization	-4.44739	-1.10355	538,6366,10938,23499,55714	ATP7A,CCL21,EHD1,MACF1,TENM3	5/-
4_Member	GO Biological Processes	GO:0031346	positive regulation of cell projection organization	-4.44739	-1.10355	538,6366,10938,23499,55714	ATP7A,CCL21,EHD1,MACF1,TENM3	5/360
4_Member	GO Biological Processes	GO:0120035	regulation of plasma membrane bounded cell projection organization	-3.22577	-0.378125	538,6366,10938,23499,55714	ATP7A,CCL21,EHD1,MACF1,TENM3	5/659
4_Member	GO Biological Processes	GO:0031344	regulation of cell projection organization	-3.17581	-0.373508	538,6366,10938,23499,55714	ATP7A,CCL21,EHD1,MACF1,TENM3	5/676
5_Summary	GO Biological Processes	GO:0014910	regulation of smooth muscle cell migration	-3.91296	-0.828612	538,4035,4763,57674,79987,2200,3709,6328,8701	ATP7A,LRP1,NF1,RNF213,SVEP1,FBN1,ITPR2,SCN3A,DNAH11	9/-
5_Member	GO Biological Processes	GO:0014910	regulation of smooth muscle cell migration	-3.91296	-0.828612	538,4035,4763	ATP7A,LRP1,NF1	3/91
5_Member	GO Biological Processes	GO:0001944	vasculature development	-3.59534	-0.573721	538,4035,4763,57674,79987	ATP7A,LRP1,NF1,RNF213,SVEP1	5/547
5_Member	GO Biological Processes	GO:0001568	blood vessel development	-2.65465	-0.00100017	538,4035,4763,57674	ATP7A,LRP1,NF1,RNF213	4/527
5_Member	GO Biological Processes	GO:0071417	cellular response to organonitrogen compound	-2.57062	0	538,2200,3709,4035	ATP7A,FBN1,ITPR2,LRP1	4/556
5_Member	GO Biological Processes	GO:0001666	response to hypoxia	-2.40951	0	538,3709,4763	ATP7A,ITPR2,NF1	3/301
5_Member	GO Biological Processes	GO:0007610	behavior	-2.40386	0	538,4763,6328,8701	ATP7A,NF1,SCN3A,DNAH11	4/619
5_Member	GO Biological Processes	GO:1901699	cellular response to nitrogen compound	-2.37427	0	538,2200,3709,4035	ATP7A,FBN1,ITPR2,LRP1	4/631
5_Member	GO Biological Processes	GO:0036293	response to decreased oxygen levels	-2.35443	0	538,3709,4763	ATP7A,ITPR2,NF1	3/315
5_Member	GO Biological Processes	GO:0008544	epidermis development	-2.28017	0	538,4763,79987	ATP7A,NF1,SVEP1	3/335
5_Member	GO Biological Processes	GO:0070482	response to oxygen levels	-2.25531	0	538,3709,4763	ATP7A,ITPR2,NF1	3/342
6_Summary	GO Biological Processes	GO:0002761	regulation of myeloid leukocyte differentiation	-3.47577	-0.519958	2200,4763,9398,55714,6366,79987,8701,11214	FBN1,NF1,CD101,TENM3,CCL21,SVEP1,DNAH11,AKAP13	8/-
6_Member	GO Biological Processes	GO:0002761	regulation of myeloid leukocyte differentiation	-3.47577	-0.519958	2200,4763,9398	FBN1,NF1,CD101	3/128
6_Member	GO Biological Processes	GO:0048592	eye morphogenesis	-3.19293	-0.373508	2200,4763,55714	FBN1,NF1,TENM3	3/160
6_Member	GO Biological Processes	GO:0045637	regulation of myeloid cell differentiation	-2.80576	-0.105368	2200,4763,9398	FBN1,NF1,CD101	3/218
6_Member	GO Biological Processes	GO:0002683	negative regulation of immune system process	-2.65763	-0.00100017	2200,4763,6366,79987	FBN1,NF1,CCL21,SVEP1	4/526
6_Member	GO Biological Processes	GO:0007507	heart development	-2.53179	0	2200,4763,8701,11214	FBN1,NF1,DNAH11,AKAP13	4/570
6_Member	GO Biological Processes	GO:0090596	sensory organ morphogenesis	-2.51957	0	2200,4763,55714	FBN1,NF1,TENM3	3/275
6_Member	GO Biological Processes	GO:1902105	regulation of leukocyte differentiation	-2.3056	0	2200,4763,9398	FBN1,NF1,CD101	3/328
6_Member	GO Biological Processes	GO:0043010	camera-type eye development	-2.28017	0	2200,4763,55714	FBN1,NF1,TENM3	3/335
6_Member	GO Biological Processes	GO:0001654	eye development	-2.12629	0	2200,4763,55714	FBN1,NF1,TENM3	3/381
6_Member	GO Biological Processes	GO:0150063	visual system development	-2.11388	0	2200,4763,55714	FBN1,NF1,TENM3	3/385
6_Member	GO Biological Processes	GO:0048880	sensory system development	-2.09554	0	2200,4763,55714	FBN1,NF1,TENM3	3/391
7_Summary	GO Biological Processes	GO:0098655	monoatomic cation transmembrane transport	-3.26496	-0.378125	538,3709,6328,6366,63895	ATP7A,ITPR2,SCN3A,CCL21,PIEZO2	5/-
7_Member	GO Biological Processes	GO:0098655	monoatomic cation transmembrane transport	-3.26496	-0.378125	538,3709,6328,6366,63895	ATP7A,ITPR2,SCN3A,CCL21,PIEZO2	5/646
7_Member	GO Biological Processes	GO:0006812	monoatomic cation transport	-2.89791	-0.157244	538,3709,6328,6366,63895	ATP7A,ITPR2,SCN3A,CCL21,PIEZO2	5/780
7_Member	GO Biological Processes	GO:0098662	inorganic cation transmembrane transport	-2.37671	0	538,3709,6328,6366	ATP7A,ITPR2,SCN3A,CCL21	4/630
7_Member	GO Biological Processes	GO:0030001	metal ion transport	-2.36697	0	538,3709,6328,6366	ATP7A,ITPR2,SCN3A,CCL21	4/634
7_Member	GO Biological Processes	GO:0098660	inorganic ion transmembrane transport	-2.1605	0	538,3709,6328,6366	ATP7A,ITPR2,SCN3A,CCL21	4/726
8_Summary	GO Biological Processes	GO:0099111	microtubule-based transport	-2.87615	-0.155557	667,1778,8701,23499	DST,DYNC1H1,DNAH11,MACF1	4/-
8_Member	GO Biological Processes	GO:0099111	microtubule-based transport	-2.87615	-0.155557	667,1778,8701	DST,DYNC1H1,DNAH11	3/206
8_Member	GO Biological Processes	GO:0032886	regulation of microtubule-based process	-2.59775	0	1778,8701,23499	DYNC1H1,DNAH11,MACF1	3/258
8_Member	GO Biological Processes	GO:0007018	microtubule-based movement	-2.09251	0	667,1778,8701	DST,DYNC1H1,DNAH11	3/392
9_Summary	GO Biological Processes	GO:0003013	circulatory system process	-2.71253	-0.0407862	4035,6328,11214,79987	LRP1,SCN3A,AKAP13,SVEP1	4/-
9_Member	GO Biological Processes	GO:0003013	circulatory system process	-2.71253	-0.0407862	4035,6328,11214,79987	LRP1,SCN3A,AKAP13,SVEP1	4/508
10_Summary	GO Biological Processes	GO:0032386	regulation of intracellular transport	-2.55569	0	1778,4763,10938	DYNC1H1,NF1,EHD1	3/-
10_Member	GO Biological Processes	GO:0032386	regulation of intracellular transport	-2.55569	0	1778,4763,10938	DYNC1H1,NF1,EHD1	3/267
11_Summary	GO Biological Processes	GO:0051056	regulation of small GTPase mediated signal transduction	-2.39748	0	4763,8997,11214,3709,6366	NF1,KALRN,AKAP13,ITPR2,CCL21	5/-
11_Member	GO Biological Processes	GO:0051056	regulation of small GTPase mediated signal transduction	-2.39748	0	4763,8997,11214	NF1,KALRN,AKAP13	3/304
11_Member	Reactome Gene Sets	R-HSA-388396	GPCR downstream signalling	-2.36697	0	3709,6366,8997,11214	ITPR2,CCL21,KALRN,AKAP13	4/634
11_Member	Reactome Gene Sets	R-HSA-372790	Signaling by GPCR	-2.19631	0	3709,6366,8997,11214	ITPR2,CCL21,KALRN,AKAP13	4/709
12_Summary	GO Biological Processes	GO:0030111	regulation of Wnt signaling pathway	-2.25531	0	4035,23499,57674	LRP1,MACF1,RNF213	3/-
12_Member	GO Biological Processes	GO:0030111	regulation of Wnt signaling pathway	-2.25531	0	4035,23499,57674	LRP1,MACF1,RNF213	3/342
13_Summary	Reactome Gene Sets	R-HSA-1280218	Adaptive Immune System	-2.07604	0	1778,3709,9398,57674	DYNC1H1,ITPR2,CD101,RNF213	4/-
13_Member	Reactome Gene Sets	R-HSA-1280218	Adaptive Immune System	-2.07604	0	1778,3709,9398,57674	DYNC1H1,ITPR2,CD101,RNF213	4/768

## Sheet: Mode II Annotation
MyList	Gene ID	Type	Tax ID	Homologene Gene ID	Homologene Gene Tax ID	Gene Symbol	Description	Protein Functions (ChatGPT)	Disease & Drugs (ChatGPT)	Biological Process (GO)	Kinase Class (UniProt)	Protein Function (Protein Atlas)	Subcellular Location (Protein Atlas)	Drug (DrugBank)	Canonical Pathways_x000D_	Hallmark Gene Sets_x000D_	R-HSA-445095 Interaction between L1 and Ank	GO:0001952 regulation of cell-matrix adhe	GO:0061951 establishment of protein local	GO:0031346 positive regulation of cell pr	GO:0014910 regulation of smooth muscle ce	GO:0002761 regulation of myeloid leukocyt	GO:0098655 monoatomic cation transmembran	GO:0099111 microtubule-based transport	GO:0003013 circulatory system process	GO:0032386 regulation of intracellular tr	GO:0051056 regulation of small GTPase med	GO:0030111 regulation of Wnt signaling pa	R-HSA-1280218 Adaptive Immune System
SPTAN1	6709	symbol	H. sapiens	6709	H. sapiens	SPTAN1	spectrin alpha, non-erythrocytic 1	SPTAN1 is a gene that encodes for alpha spectrin, a cytoskeletal protein that stabilizes the plasma membrane and organizes intracellular organelles. This protein is specifically expressed in nonerythrocytic cells and has been implicated in various cellular functions, including DNA repair and cell cycle regulation. Mutations in SPTAN1 have been linked to early infantile epileptic encephalopathy-5.…	Mutations in SPTAN1 have been linked to early infantile epileptic encephalopathy-5 (EIEE5), a rare genetic disorder characterized by seizures that begin in the first months of life and are often resistant to treatment. There are currently no targeted drug discovery efforts specifically for SPTAN1 mutations, but some drugs used to treat epilepsy, such as valproic acid and carbamazepine, may be eff…	GO:0051693 actin filament capping;GO:0030835 negative regulation of actin filament depolymerization;GO:0030834 regulation of actin filament depolymerization		Predicted intracellular proteins; Human disease related genes:Nervous system diseases:Epilepsy; Disease related genes	Microtubules;Vesicles (Approved)		(M220)PID CASPASE PATHWAY	(M5902)HALLMARK APOPTOSIS; (M5893)HALLMARK MITOTIC SPINDLE; (M5909)HALLMARK MYOGENESIS	1	0	0	0	0	0	0	0	0	0	0	0	0
DYNC1H1	1778	symbol	H. sapiens	1778	H. sapiens	DYNC1H1	dynein cytoplasmic 1 heavy chain 1	DYNC1H1 is a gene that encodes a member of the cytoplasmic dynein heavy chain family. Dyneins are molecular motors that function as microtubule-activated ATPases and are divided into two subgroups of axonemal and cytoplasmic dyneins. The cytoplasmic dyneins are responsible for intracellular motility, including retrograde axonal transport, protein sorting, organelle movement, and spindle dynamics.…	Mutations in DYNC1H1 have been associated with several neurological disorders, including Charcot-Marie-Tooth disease (CMT) and spinal muscular atrophy (SMA). CMT is a group of inherited peripheral neuropathies that affect the motor and sensory nerves, leading to muscle weakness and atrophy. SMA is a genetic disorder that affects the motor neurons in the spinal cord, leading to muscle weakness and…	GO:1905832 positive regulation of spindle assembly;GO:0090235 regulation of metaphase plate congression;GO:0033962 P-body assembly		Human disease related genes:Nervous system diseases:Neurodegenerative diseases; Predicted intracellular proteins; Human disease related genes:Other diseases:Mental and behavioural disorders; Disease related genes	Centrosome;Cytosol (Supported)		(M163)PID LIS1 PATHWAY	(M5893)HALLMARK MITOTIC SPINDLE	1	0	0	0	0	0	0	1	0	1	0	0	1
SPTBN1	6711	symbol	H. sapiens	6711	H. sapiens	SPTBN1	spectrin beta, non-erythrocytic 1	SPTBN1 is a gene that encodes for the spectrin beta protein, which is involved in linking the plasma membrane to the actin cytoskeleton. This protein plays a crucial role in determining cell shape, organizing organelles, and arranging transmembrane proteins. The spectrin beta protein is composed of two antiparallel dimers of alpha- and beta- subunits, and SPTBN1 is one member of a family of beta-…	Mutations in the SPTBN1 gene have been associated with a variety of diseases, including spinocerebellar ataxia type 5 (SCA5), a neurodegenerative disorder characterized by progressive ataxia, dysarthria, and nystagmus. Additionally, mutations in SPTBN1 have been linked to hereditary spherocytosis, a condition in which red blood cells are abnormally shaped and prone to premature destruction. There…	GO:0021556 central nervous system formation;GO:0021551 central nervous system morphogenesis;GO:0043001 Golgi to plasma membrane protein transport		Transporters:Accessory Factors Involved in Transport; Predicted intracellular proteins; Potential drug targets; Disease related genes	Cytosol (Uncertain)	Calcium; 1D-myo-inositol 1,4,5-trisphosphate	(M286)PID TGFBR PATHWAY	(M5896)HALLMARK TGF BETA SIGNALING; (M5893)HALLMARK MITOTIC SPINDLE	1	0	1	0	0	0	0	0	0	0	0	0	0
MKI67	4288	symbol	H. sapiens	4288	H. sapiens	MKI67	marker of proliferation Ki-67	The MKI67 gene is responsible for encoding a nuclear protein that is associated with cellular proliferation. It is believed that this gene may be necessary for the process of cellular proliferation. There are different variants of the gene that have been described due to alternative splicing. A related pseudogene is also present on chromosome X. Overall, the MKI67 gene is a marker of proliferatio…	The MKI67 gene has been implicated in various diseases, including cancer. Elevated levels of Ki-67 protein, which is encoded by the MKI67 gene, have been observed in many types of cancer, including breast, lung, and prostate cancer. This suggests that the gene may play a role in tumor growth and progression. As a result, there have been efforts to develop drugs that target the Ki-67 protein. Howe…	GO:1902275 regulation of chromatin organization;GO:0007088 regulation of mitotic nuclear division;GO:0051983 regulation of chromosome segregation		Cancer-related genes:Candidate cancer biomarkers; Predicted intracellular proteins	Nucleoli rim;Nucleoplasm (Enhanced); Additional: Mitotic chromosome;Nuclear bodies			(M5901)HALLMARK G2M CHECKPOINT; (M5925)HALLMARK E2F TARGETS	0	0	0	0	0	0	0	0	0	0	0	0	0
FBN1	2200	symbol	H. sapiens	2200	H. sapiens	FBN1	fibrillin 1	FBN1 is a gene that encodes for the protein fibrillin 1, which is a component of calcium-binding microfibrils in the extracellular matrix. These microfibrils provide structural support in elastic and nonelastic connective tissue throughout the body. The gene also produces the protein hormone asprosin, which is secreted by white adipose tissue and regulates glucose homeostasis. Mutations in FBN1 a…	Mutations in the FBN1 gene have been linked to several genetic disorders, including Marfan syndrome, which affects connective tissue throughout the body and can lead to aortic aneurysms and dissections, as well as skeletal, ocular, and cardiovascular abnormalities. There are currently no targeted drug therapies for Marfan syndrome, but treatment options include beta-blockers and angiotensin recep…	GO:0035583 sequestering of TGFbeta in extracellular matrix;GO:0035582 sequestering of BMP in extracellular matrix;GO:2001205 negative regulation of osteoclast development		Predicted secreted proteins; Disease related genes; Human disease related genes:Congenital malformations:Congenital malformations of the musculoskeletal system; Human disease related genes:Congenital malformations:Congenital malformations of eye; Human disease related genes:Congenital malformations:Other congenital malformations; Human disease related genes:Skin diseases:Skin and soft tissue dise…	Golgi apparatus (Approved); Additional: Plasma membrane		(M212)PID INTEGRIN5 PATHWAY; (M53)PID INTEGRIN3 PATHWAY; (M18)PID INTEGRIN1 PATHWAY	(M5946)HALLMARK COAGULATION; (M5915)HALLMARK APICAL JUNCTION; (M5930)HALLMARK EPITHELIAL MESENCHYMAL TRANSITION	1	0	0	0	1	1	0	0	0	0	0	0	0
EHD1	10938	symbol	H. sapiens	10938	H. sapiens	EHD1	EH domain containing 1	EHD1 is a gene that belongs to a family of genes that encode proteins containing EPS15 homology (EH) domains. EH domains are important motifs in proteins involved in protein-protein interactions and intracellular sorting. The protein encoded by EHD1 is thought to play a role in the endocytosis of IGF1 receptors. The EH domain was first noted in EPS15, a substrate for the epidermal growth factor r…	Research on EHD1 has suggested its involvement in various diseases, including cancer, cardiovascular disease, and neurological disorders. In cancer, EHD1 has been shown to regulate the trafficking of EGFR and other growth factor receptors, making it a potential target for cancer therapy. In cardiovascular disease, EHD1 has been implicated in the regulation of cholesterol metabolism and the develo…	GO:0010886 positive regulation of cholesterol storage;GO:2001137 positive regulation of endocytic recycling;GO:0034383 low-density lipoprotein particle clearance		Transporters:Transporter channels and pores; Predicted intracellular proteins	Plasma membrane (Supported)			(M5890)HALLMARK TNFA SIGNALING VIA NFKB; (M5921)HALLMARK COMPLEMENT	0	0	1	1	0	0	0	0	0	1	0	0	0
SVEP1	79987	symbol	H. sapiens	79987	H. sapiens	SVEP1	sushi, von Willebrand factor type A, EGF and pentraxin domain containing 1	SVEP1 is a human gene that encodes a protein containing sushi, von Willebrand factor type A, EGF, and pentraxin domains. It is predicted to have calcium ion binding and chromatin binding activities and to be involved in epidermis development and lymph vessel morphogenesis. SVEP1 is also predicted to act upstream of or within several processes, including the Tie signaling pathway, lymph circulatio…	There is limited information available on the disease implications of SVEP1. However, recent studies have suggested that SVEP1 may play a role in the pathogenesis of atherosclerosis, a disease characterized by the buildup of plaque in the arteries. SVEP1 has been shown to be upregulated in atherosclerotic plaques and to promote the adhesion of monocytes to endothelial cells, a key step in the dev…	GO:0003017 lymph circulation;GO:0048014 Tie signaling pathway;GO:0045959 negative regulation of complement activation, classical pathway		Predicted intracellular proteins			(M3008)NABA ECM GLYCOPROTEINS; (M5884)NABA CORE MATRISOME; (M5889)NABA MATRISOME		1	0	0	0	1	1	0	0	1	0	0	0	0
PIEZO2	63895	symbol	H. sapiens	63895	H. sapiens	PIEZO2	piezo type mechanosensitive ion channel component 2	The PIEZO2 gene encodes a protein that is involved in mechanically-activated cation channels, which connect mechanical forces to biological signals. The protein is made up of more than thirty transmembrane domains and is responsible for quickly adapting MA currents in somatosensory neurons. Mutations in this gene have been linked to type 5 distal arthrogryposis, a condition that affects joint mov…	Mutations in the PIEZO2 gene have been linked to several diseases, including distal arthrogryposis type 5, which affects joint movement, and hereditary lymphedema, which causes swelling in the limbs. Targeted drug discovery efforts for PIEZO2 are still in the early stages, but there is potential for developing drugs that modulate the activity of the mechanically-activated cation channels that the…	GO:0050974 detection of mechanical stimulus involved in sensory perception;GO:0050982 detection of mechanical stimulus;GO:0071260 cellular response to mechanical stimulus		Disease related genes; Transporters:Transporter channels and pores; Predicted intracellular proteins; Human disease related genes:Congenital malformations:Other congenital malformations; Potential drug targets	Cytosol;Plasma membrane (Approved)				0	0	0	0	0	0	1	0	0	0	0	0	0
RNF213	57674	symbol	H. sapiens	57674	H. sapiens	RNF213	ring finger protein 213	The RNF213 gene encodes a protein that contains a specialized type of zinc-finger called a C3HC4-type RING finger domain, which is involved in mediating protein-protein interactions. The protein also contains an AAA domain, which is associated with ATPase activity. This gene is a susceptibility gene for Moyamoya disease, a vascular disorder of intracranial arteries. Additionally, this gene is inv…	Moyamoya disease is a rare cerebrovascular disorder that is characterized by the narrowing or occlusion of the internal carotid arteries and their branches, leading to the formation of abnormal collateral vessels. The RNF213 gene has been identified as a susceptibility gene for Moyamoya disease, with mutations in this gene being associated with an increased risk of developing the disease. Targete…	GO:0120322 lipid modification by small protein conjugation;GO:0120323 lipid ubiquitination;GO:2000051 negative regulation of non-canonical Wnt signaling pathway		Enzymes; Potential drug targets; Human disease related genes:Cardiovascular diseases:Vascular diseases; ENZYME proteins:Transferases; Predicted intracellular proteins; Cancer-related genes:Mutational cancer driver genes; Disease related genes	Cytosol (Supported)			(M5913)HALLMARK INTERFERON GAMMA RESPONSE	0	0	0	0	1	0	0	0	0	0	0	1	1
AKAP13	11214	symbol	H. sapiens	11214	H. sapiens	AKAP13	A-kinase anchoring protein 13	AKAP13 is a gene that encodes a member of the A-kinase anchor protein (AKAP) family. AKAPs bind to the regulatory subunit of protein kinase A (PKA) and localize the holoenzyme to specific locations within the cell. Alternative splicing of AKAP13 results in multiple isoforms that contain c-terminal dbl oncogene homology (DH) and pleckstrin homology (PH) domains. The DH domain activates small GTP b…	AKAP13 has been implicated in several diseases, including cancer, cardiovascular disease, and neurological disorders. In cancer, AKAP13 has been shown to promote tumor growth and metastasis, making it a potential target for cancer therapy. In cardiovascular disease, AKAP13 has been linked to hypertension and heart failure, and targeting AKAP13 may have therapeutic potential in these conditions. I…	GO:0086023 adenylate cyclase-activating adrenergic receptor signaling pathway involved in heart process;GO:0086103 G protein-coupled receptor signaling pathway involved in heart process;GO:0060297 regulation of sarcomere organization		Predicted intracellular proteins	Cytosol (Supported)		(M238)PID THROMBIN PAR1 PATHWAY; (M68)PID RHOA REG PATHWAY	(M5893)HALLMARK MITOTIC SPINDLE	1	0	0	0	0	1	0	0	1	0	1	0	0
NF1	4763	symbol	H. sapiens	4763	H. sapiens	NF1	neurofibromin 1	The NF1 gene, also known as neurofibromin 1, acts as a negative regulator of the ras signal transduction pathway. Mutations in this gene have been associated with several conditions, including neurofibromatosis type 1, juvenile myelomonocytic leukemia, and Watson syndrome. RNA editing of the mRNA for this gene can result in premature translation termination. Additionally, alternative splicing can…	Neurofibromatosis type 1 (NF1) is a genetic disorder caused by mutations in the NF1 gene. It is characterized by the development of benign tumors on nerves throughout the body, as well as other symptoms such as skin pigmentation changes and skeletal abnormalities. There is currently no cure for NF1, and treatment is focused on managing symptoms. Targeted drug discovery efforts for NF1 have focuse…	GO:0033027 positive regulation of mast cell apoptotic process;GO:0061534 gamma-aminobutyric acid secretion, neurotransmission;GO:0033024 mast cell apoptotic process		Human disease related genes:Cancers:Cancers of endocrine organs; Predicted intracellular proteins; Cancer-related genes:Mutated cancer genes; Human disease related genes:Cancers:Cancers of haematopoietic and lymphoid tissues; Cancer-related genes:Mutational cancer driver genes; Human disease related genes:Congenital malformations:Other congenital malformations; Disease related genes; RAS pathway …	Nucleoplasm;Plasma membrane (Supported)		(M269)PID RAS PATHWAY; (M240)PID SYNDECAN 2 PATHWAY; (M106)PID HNF3B PATHWAY	(M5919)HALLMARK HEDGEHOG SIGNALING; (M5893)HALLMARK MITOTIC SPINDLE; (M5915)HALLMARK APICAL JUNCTION	1	1	0	0	1	1	0	0	0	1	1	0	0
LRP1	4035	symbol	H. sapiens	4035	H. sapiens	LRP1	LDL receptor related protein 1	LRP1 is a gene that encodes a protein belonging to the low-density lipoprotein receptor family. The protein is processed by furin to form a mature receptor that is involved in various cellular processes, including lipid homeostasis, intracellular signaling, and clearance of apoptotic cells. The protein is also essential for the clearance of secreted amyloid precursor protein and beta-amyloid, whi…	LRP1 has been implicated in various diseases, including Alzheimer's disease, atherosclerosis, and cancer. In Alzheimer's disease, LRP1 dysfunction leads to the accumulation of beta-amyloid in the brain, which is a hallmark of the disease. Therefore, LRP1 has been considered a potential therapeutic target for Alzheimer's disease. Several drugs targeting LRP1 are currently in development, including…	GO:1904298 regulation of transcytosis;GO:1904300 positive regulation of transcytosis;GO:0002265 astrocyte activation involved in immune response		Potential drug targets; CD markers; Human disease related genes:Congenital malformations:Congenital malformations of skin; Predicted intracellular proteins; Transporters; Candidate cardiovascular disease genes; Disease related genes	Vesicles (Approved); Additional: Nucleoplasm	Antihemophilic factor, human recombinant; Tenecteplase; Coagulation Factor IX (Recombinant); Lanoteplase; Coagulation Factor IX Human; Lonoctocog alfa; Moroctocog alfa	(M159)PID AMB2 NEUTROPHILS PATHWAY; (M174)PID UPA UPAR PATHWAY; (M186)PID PDGFRB PATHWAY	(M5946)HALLMARK COAGULATION; (M5921)HALLMARK COMPLEMENT; (M5930)HALLMARK EPITHELIAL MESENCHYMAL TRANSITION	1	1	0	0	1	0	0	0	1	0	0	1	0
TENM3	55714	symbol	H. sapiens	55714	H. sapiens	TENM3	teneurin transmembrane protein 3	TENM3 is a gene that encodes a transmembrane protein that plays a role in regulating neuronal development. Mutations in this gene have been linked to microphthalmia, a condition characterized by abnormally small eyes. The protein encoded by TENM3 is thought to be involved in the development of the visual system and may play a role in the formation of neural circuits. Further research is needed to…	There is limited information available on the disease implications of TENM3 mutations. However, studies have suggested that mutations in this gene may be associated with microphthalmia, a condition characterized by abnormally small eyes. Targeted drug discovery efforts for TENM3 are currently limited, as the function of this gene is not fully understood. There are currently no drugs on the market…	GO:1903385 regulation of homophilic cell adhesion;GO:0007157 heterophilic cell-cell adhesion via plasma membrane cell adhesion molecules;GO:0048593 camera-type eye morphogenesis		Predicted intracellular proteins; Human disease related genes:Congenital malformations:Congenital malformations of eye; Disease related genes	Nucleoplasm (Approved)				0	0	0	1	0	1	0	0	0	0	0	0	0
MACF1	23499	symbol	H. sapiens	23499	H. sapiens	MACF1	microtubule actin crosslinking factor 1	MACF1 is a gene that encodes a large protein with spectrin and leucine-rich repeat domains. This protein is part of a family of proteins that connect different parts of the cytoskeleton. MACF1 helps to connect actin and microtubules at the edge of cells and links the microtubule network to cellular junctions. There are multiple versions of the MACF1 transcript due to alternative splicing, but the…	MACF1 has been implicated in several diseases, including cancer, neurodegenerative disorders, and skin disorders. In cancer, MACF1 has been shown to promote tumor growth and metastasis by regulating cell migration and invasion. In neurodegenerative disorders, MACF1 has been linked to the formation of abnormal protein aggregates in the brain, which are a hallmark of diseases such as Alzheimer's an…	GO:0150011 regulation of neuron projection arborization;GO:0043001 Golgi to plasma membrane protein transport;GO:0045773 positive regulation of axon extension		Disease related genes; Transporters:Accessory Factors Involved in Transport; Human disease related genes:Congenital malformations:Congenital malformations of the nervous system; Predicted intracellular proteins; Potential drug targets	Actin filaments;Cell Junctions;Plasma membrane (Supported)				1	1	1	1	0	0	0	1	0	0	0	1	0
LPP	4026	symbol	H. sapiens	4026	H. sapiens	LPP	LIM domain containing preferred translocation partner in lipoma	LPP (LIM domain containing preferred translocation partner in lipoma) is a gene that encodes a protein with an N-terminal proline-rich region and three C-terminal LIM domains. The protein is involved in cell-cell adhesion and cell motility, localizing to the cell periphery in focal adhesions. It also shuttles through the nucleus and may function as a transcriptional co-activator. LPP is located a…	LPP has been implicated in several types of cancer, including lipomas, sarcomas, and carcinomas. The gene is frequently involved in chromosomal translocations, resulting in the expression of fusion proteins that may promote tumor growth. Targeted drug discovery efforts have focused on inhibiting the activity of these fusion proteins, as well as targeting the LIM domains of the wild-type LPP prote…	GO:0098609 cell-cell adhesion;GO:0007155 cell adhesion;GO:0009987 cellular process		Cancer-related genes:Mutational cancer driver genes; Predicted intracellular proteins; Human disease related genes:Cancers:Cancers of haematopoietic and lymphoid tissues; Disease related genes	Cytosol;Focal adhesion sites (Supported)		(M232)PID ECADHERIN STABILIZATION PATHWAY		0	0	0	0	0	0	0	0	0	0	0	0	0
ATP7A	538	symbol	H. sapiens	538	H. sapiens	ATP7A	ATPase copper transporting alpha	ATP7A is a gene that encodes a transmembrane protein responsible for transporting copper across membranes. The protein is primarily located in the trans Golgi network, where it supplies copper to copper-dependent enzymes in the secretory pathway. Under conditions of elevated extracellular copper, the protein relocalizes to the plasma membrane and functions in the efflux of copper from cells. Muta…	Mutations in ATP7A are associated with several diseases, including Menkes disease, X-linked distal spinal muscular atrophy, and occipital horn syndrome. Menkes disease is a rare X-linked recessive disorder that affects copper metabolism and leads to severe neurological and developmental abnormalities. There is currently no cure for Menkes disease, but early treatment with copper injections can im…	GO:0051542 elastin biosynthetic process;GO:0032771 regulation of tyrosinase activity;GO:0032773 positive regulation of tyrosinase activity		Enzymes; Transporters:Primary Active Transporters; Potential drug targets; Human disease related genes:Congenital disorders of metabolism:Congenital disorders of ion transport and metabolism; Predicted intracellular proteins; Human disease related genes:Nervous system diseases:Neurodegenerative diseases; ENZYME proteins; Disease related genes	Golgi apparatus (Supported)			(M5910)HALLMARK PROTEIN SECRETION; (M5891)HALLMARK HYPOXIA	1	0	0	1	1	0	1	0	0	0	0	0	0
ITPR2	3709	symbol	H. sapiens	3709	H. sapiens	ITPR2	inositol 1,4,5-trisphosphate receptor type 2	ITPR2 is a gene that encodes a protein belonging to the inositol 1,4,5-triphosphate receptor family. These receptors are responsible for mediating a rise in cytoplasmic calcium in response to receptor activated production of inositol triphosphate. This protein is a type 2 receptor that consists of a cytoplasmic amino-terminus that binds inositol triphosphate, six membrane-spanning helices that co…	Mutations in the ITPR2 gene have been associated with various diseases, including anhidrosis, spinocerebellar ataxia type 15, and Gillespie syndrome. Anhidrosis is a rare condition characterized by the inability to sweat, which can lead to hyperthermia and other complications. Targeted drug discovery efforts for ITPR2 have focused on developing drugs that modulate intracellular calcium release, w…	GO:0071361 cellular response to ethanol;GO:0071320 cellular response to cAMP;GO:0051209 release of sequestered calcium ion into cytosol		Predicted intracellular proteins; Human disease related genes:Skin diseases:Skin and soft tissue diseases; Disease related genes	Endoplasmic reticulum (Supported); Additional: Nucleoplasm		(M1315)SIG PIP3 SIGNALING IN B LYMPHOCYTES; (M5193)SIG CHEMOTAXIS; (M8626)SIG BCR SIGNALING PATHWAY	(M5923)HALLMARK PI3K AKT MTOR SIGNALING	0	0	0	0	1	0	1	0	0	0	1	0	1
UTRN	7402	symbol	H. sapiens	7402	H. sapiens	UTRN	utrophin	UTRN is a human gene that shares structural and functional similarities with the dystrophin gene. It contains an actin-binding N-terminus, a triple coiled-coil repeat central region, and a C-terminus that interacts with dystroglycan protein components. UTRN is located at the neuromuscular synapse and myotendinous junctions, where it participates in post-synaptic membrane maintenance and acetylcho…	Mutations in the UTRN gene have been associated with congenital myopathy, a rare genetic disorder characterized by muscle weakness and wasting. However, there are currently no targeted drug discovery efforts or approved drugs specifically for UTRN-related myopathy. In terms of drug discovery efforts for muscular dystrophy, there has been significant progress in developing therapies that target th…	GO:2000649 regulation of sodium ion transmembrane transporter activity;GO:0001954 positive regulation of cell-matrix adhesion;GO:1902305 regulation of sodium ion transmembrane transport		Predicted intracellular proteins	Nucleoplasm;Plasma membrane (Approved)	Zinc; Zinc acetate; Zinc chloride; Zinc sulfate, unspecified form			1	1	0	0	0	0	0	0	0	0	0	0	0
DST	667	symbol	H. sapiens	667	H. sapiens	DST	dystonin	The DST gene encodes a plakin protein that is involved in adhesion junctions and is expressed in neural, muscle, and epithelial tissue. It has multiple alternatively spliced transcript variants, but the full-length nature of some variants is unknown. The protein anchors neural intermediate filaments to the actin cytoskeleton in neural and muscle tissue and anchors keratin-containing intermediate …	Mutations in the DST gene have been associated with several diseases, including epidermolysis bullosa simplex (EBS), a rare genetic disorder characterized by skin blistering, and muscular dystrophy. Targeted drug discovery efforts for these diseases have focused on developing therapies that can improve skin and muscle integrity by targeting the underlying genetic defects. One example of a success…	GO:0031581 hemidesmosome assembly;GO:0030011 maintenance of cell polarity;GO:0008090 retrograde axonal transport		Human disease related genes:Nervous system diseases:Other nervous and sensory system diseases; Human disease related genes:Congenital malformations:Congenital malformations of skin; Predicted intracellular proteins; Cancer-related genes:Candidate cancer biomarkers; Disease related genes	Microtubules;Nucleoplasm (Approved); Additional: Cytosol		(M256)PID TAP63 PATHWAY	(M5910)HALLMARK PROTEIN SECRETION; (M5893)HALLMARK MITOTIC SPINDLE; (M5930)HALLMARK EPITHELIAL MESENCHYMAL TRANSITION	1	1	0	0	0	0	0	1	0	0	0	0	0
HECTD4	283450	symbol	H. sapiens	283450	H. sapiens	HECTD4	HECT domain E3 ubiquitin protein ligase 4	HECTD4 is a human gene that is predicted to have ubiquitin-protein transferase activity. It is involved in glucose homeostasis and glucose metabolic process. The gene is also predicted to be an integral component of the membrane.	There is limited information available on the disease implications of HECTD4. However, recent studies have suggested that mutations in the gene may be associated with the development of type 2 diabetes. Targeted drug discovery efforts for HECTD4 are currently underway, with the aim of developing drugs that can modulate the activity of the protein encoded by the gene. While there are currently no …	GO:0006006 glucose metabolic process;GO:0019318 hexose metabolic process;GO:0005996 monosaccharide metabolic process		Predicted intracellular proteins	Vesicles (Approved); Additional: Nucleoplasm				0	0	0	0	0	0	0	0	0	0	0	0	0
MLLT4	4301	gene_synonym	H. sapiens	4301	H. sapiens	AFDN	afadin, adherens junction formation factor	AFDN is a gene that encodes a protein involved in the formation of cell junctions during embryogenesis. It has multiple domains and is also known to be involved in signaling. AFDN has been identified as a fusion partner of the ALL-1 gene, which is associated with acute myeloid leukemias with a specific translocation. There are different isoforms of AFDN due to alternative splicing, but not all of…	There is limited information on the disease implications of AFDN, as it has not been extensively studied in the context of human diseases. However, AFDN has been implicated in the development of acute myeloid leukemias with a specific translocation involving the ALL-1 gene. Targeted drug discovery efforts for AFDN are also limited, as there are currently no drugs on the market that specifically t…	GO:0090557 establishment of endothelial intestinal barrier;GO:2000049 positive regulation of cell-cell adhesion mediated by cadherin;GO:0046931 pore complex assembly		Predicted intracellular proteins; RAS pathway related proteins; Disease related genes; Cancer-related genes	Cell Junctions;Plasma membrane (Enhanced); Additional: Nucleoplasm	(5R)-2-sulfanyl-5-[4-(trifluoromethyl)benzyl]-1,3-thiazol-4(5H)-one	(M72)PID NECTIN PATHWAY; (M156)PID ECADHERIN NASCENT AJ PATHWAY; (M232)PID ECADHERIN STABILIZATION PATHWAY		1	1	1	0	0	0	0	0	0	0	0	0	0
CD101	9398	symbol	H. sapiens	9398	H. sapiens	CD101	CD101 molecule	CD101 is a human gene that is predicted to have hydrolase activity, specifically acting on carbon-nitrogen bonds in cyclic amides. It is also predicted to be involved in cell surface receptor signaling pathways and to play a role in positive regulation of myeloid leukocyte differentiation. CD101 is located in extracellular exosomes, which are small vesicles that are released by cells and contain …	There is limited information available on the disease implications of CD101. However, some studies have suggested that it may play a role in immune system function and inflammation, and could potentially be involved in the development of autoimmune diseases and cancer. There are currently no targeted drug discovery efforts specifically focused on CD101. However, there are several drugs on the mar…	GO:0002763 positive regulation of myeloid leukocyte differentiation;GO:0045639 positive regulation of myeloid cell differentiation;GO:0002761 regulation of myeloid leukocyte differentiation		CD markers	Mitochondria (Uncertain)				0	0	0	0	0	1	0	0	0	0	0	0	1
ZBTB20	26137	symbol	H. sapiens	26137	H. sapiens	ZBTB20	zinc finger and BTB domain containing 20	ZBTB20 is a gene that encodes a transcription factor with a BTB/POZ domain and a DNA-binding zinc finger domain. It acts as a transcriptional repressor and is involved in various processes such as neurogenesis, glucose homeostasis, and postnatal growth. Mutations in this gene have been linked to Primrose syndrome and the 3q13.31 microdeletion syndrome. The BTB/POZ domain mediates association with…	Mutations in the ZBTB20 gene have been linked to two rare genetic disorders: Primrose syndrome and the 3q13.31 microdeletion syndrome. Primrose syndrome is characterized by intellectual disability, distinctive facial features, and skeletal abnormalities. The 3q13.31 microdeletion syndrome is associated with developmental delay, intellectual disability, and facial dysmorphism. There are currently …	GO:0030813 positive regulation of nucleotide catabolic process;GO:0033123 positive regulation of purine nucleotide catabolic process;GO:0045821 positive regulation of glycolytic process		Human disease related genes:Congenital malformations:Other congenital malformations; Transcription factors:Zinc-coordinating DNA-binding domains; Predicted intracellular proteins; Disease related genes	Nuclear bodies;Nucleoplasm (Enhanced)				0	0	0	0	0	0	0	0	0	0	0	0	0
DNAH11	8701	symbol	H. sapiens	8701	H. sapiens	DNAH11	dynein axonemal heavy chain 11	DNAH11 is a gene that encodes a protein called dynein axonemal heavy chain 11, which is a member of the dynein heavy chain family. This protein is involved in the movement of respiratory cilia, which are hair-like structures that help to move mucus and other substances out of the lungs. Mutations in DNAH11 have been linked to Kartagener Syndrome, a rare genetic disorder that affects the positioni…	Kartagener Syndrome is a rare genetic disorder caused by mutations in DNAH11 that affects the positioning of organs in the body and causes respiratory problems due to immotile cilia. There is currently no cure for Kartagener Syndrome, and treatment is focused on managing symptoms. Targeted drug discovery efforts for this condition are limited, but there is ongoing research into developing therapi…	GO:0035545 determination of left/right asymmetry in nervous system;GO:0120229 protein localization to motile cilium;GO:0060287 epithelial cilium movement involved in determination of left/right asymmetry		Predicted intracellular proteins; Human disease related genes:Respiratory diseases:Tracheobronchial diseases; Disease related genes					0	0	0	0	1	1	0	1	0	0	0	0	0
SV2A	9900	symbol	H. sapiens	9900	H. sapiens	SV2A	synaptic vesicle glycoprotein 2A	SV2A is a gene that encodes for a synaptic vesicle protein that interacts with synaptotagmin to enhance low frequency neurotransmission in inactive neurons. It is one of three related synaptic vesicle proteins.	SV2A has been implicated in several neurological disorders, including epilepsy, Alzheimer's disease, and schizophrenia. In particular, it has been identified as a target for antiepileptic drugs, with several drugs currently on the market that target SV2A. Levetiracetam, a widely used antiepileptic drug, binds to SV2A and enhances neurotransmitter release, thereby reducing seizure activity. Other …	GO:0014052 regulation of gamma-aminobutyric acid secretion;GO:0016082 synaptic vesicle priming;GO:0051955 regulation of amino acid transport		FDA approved drug targets:Small molecule drugs	Cytosol (Approved)	Levetiracetam; Brivaracetam; Seletracetam			0	0	0	0	0	0	0	0	0	0	0	0	0
SCN3A	6328	symbol	H. sapiens	6328	H. sapiens	SCN3A	sodium voltage-gated channel alpha subunit 3	SCN3A is a gene that encodes for the alpha subunit of the voltage-gated sodium channel, which is responsible for generating and propagating action potentials in neurons and muscle. It is part of a cluster of five alpha subunit genes on chromosome 2 and has multiple transcript variants that encode for different isoforms.	Mutations in SCN3A have been associated with a range of neurological disorders, including epilepsy, autism spectrum disorder, and intellectual disability. These mutations can lead to altered channel function, resulting in abnormal neuronal excitability and impaired synaptic transmission. As a result, there has been significant interest in developing drugs that target SCN3A to treat these disorder…	GO:0048266 behavioral response to pain;GO:0048265 response to pain;GO:0086002 cardiac muscle cell action potential involved in contraction		Voltage-gated ion channels:Voltage-Gated Sodium Channels; Human disease related genes:Nervous system diseases:Epilepsy; FDA approved drug targets:Small molecule drugs; Disease related genes		Phenytoin; Zonisamide; Tetrodotoxin; Lacosamide			1	0	0	0	1	0	1	0	1	0	0	0	0
KALRN	8997	symbol	H. sapiens	8997	H. sapiens	KALRN	kalirin RhoGEF kinase	The human gene KALRN encodes for the kalirin RhoGEF kinase protein, which interacts with the huntingtin-associated protein 1. This protein may play a role in vesicle trafficking and is associated with Huntington's disease, a neurodegenerative disorder characterized by loss of striatal neurons caused by an expansion of a polyglutamine tract in the HD protein huntingtin.	Research on the KALRN gene and its protein product, kalirin, has revealed potential implications in several neurological disorders, including Huntington's disease, schizophrenia, and Alzheimer's disease. In Huntington's disease, kalirin has been shown to interact with the mutant huntingtin protein and contribute to the formation of toxic aggregates, making it a potential therapeutic target. Howev…	GO:0048013 ephrin receptor signaling pathway;GO:0007411 axon guidance;GO:0097485 neuron projection guidance	yes	Enzymes; Kinases:CAMK Ser/Thr protein kinases; Human disease related genes:Cardiovascular diseases:Vascular diseases; ENZYME proteins:Transferases; Predicted intracellular proteins; Cancer-related genes:Mutational cancer driver genes	Cytosol;Nucleoplasm (Approved)		(M120)PID ARF6 DOWNSTREAM PATHWAY; (M241)PID RAC1 REG PATHWAY; (M62)PID EPHB FWD PATHWAY	(M5942)HALLMARK UV RESPONSE DN	1	0	0	0	0	0	0	0	0	0	1	0	0
STAP2	55620	symbol	H. sapiens	55620	H. sapiens	STAP2	signal transducing adaptor family member 2	STAP2, or signal transducing adaptor family member 2, is a gene that encodes a protein that acts as a substrate for breast tumor kinase, a type of non-receptor tyrosine kinase. The protein contains domains and tyrosine phosphorylation sites that are typical of adaptor proteins, which facilitate interactions between proteins involved in signal transduction pathways. Alternative splicing of the gen…	Research has shown that STAP2 may play a role in various diseases, including cancer, cardiovascular disease, and neurological disorders. In particular, STAP2 has been implicated in breast cancer, where it is overexpressed in some cases and may contribute to tumor growth and metastasis. As a result, there has been interest in developing drugs that target STAP2 as a potential treatment for breast c…			Predicted intracellular proteins					0	0	0	0	0	0	0	0	0	0	0	0	0
CPA5	93979	symbol	H. sapiens	93979	H. sapiens	CPA5	carboxypeptidase A5	CPA5 is a gene that encodes for carboxypeptidase A5, a member of the A/B subfamily of carboxypeptidases. This enzyme has a range of functions, including the digestion of food and the biosynthesis of neuroendocrine peptides. CPA5 contains a pro region of approximately 90 amino acids that helps to fold the active carboxypeptidase domain. Once the pro region is cleaved, the enzyme is activated. This…	There is limited information available on the disease implications of CPA5. However, some studies have suggested that this gene may be involved in the development of certain types of cancer, such as colorectal cancer and pancreatic cancer. Targeted drug discovery efforts for CPA5 are also limited, as the function of this gene is not well understood. However, some studies have suggested that inhib…	GO:0006508 proteolysis;GO:0019538 protein metabolic process;GO:1901564 organonitrogen compound metabolic process		Peptidases:Metallopeptidases; Enzymes; Predicted secreted proteins; Predicted intracellular proteins	Nucleoplasm (Approved)				0	0	0	0	0	0	0	0	0	0	0	0	0
ZC2HC1A	51101	symbol	H. sapiens	51101	H. sapiens	ZC2HC1A	zinc finger C2HC-type containing 1A	ZC2HC1A is a human gene that is predicted to have metal ion binding activity. It belongs to the zinc finger C2HC-type containing 1A family of genes. The function of this gene is not yet fully understood, but it is believed to play a role in regulating gene expression and protein function. Zinc finger proteins are known to bind to DNA and RNA molecules, and they are involved in a wide range of cel…	Unfortunately, there is currently limited information available on the disease implications and targeted drug discovery efforts for ZC2HC1A. As the function of this gene is not yet fully understood, it is difficult to predict its potential role in disease. However, zinc finger proteins have been implicated in a variety of diseases, including cancer, neurological disorders, and developmental disor…			Predicted intracellular proteins	Cytosol (Approved); Additional: Actin filaments				0	0	0	0	0	0	0	0	0	0	0	0	0
CCL21	6366	symbol	H. sapiens	6366	H. sapiens	CCL21	C-C motif chemokine ligand 21	CCL21 is a gene that encodes a protein belonging to the CC cytokine family, which are involved in immunoregulatory and inflammatory processes. The protein inhibits hemopoiesis and stimulates chemotaxis, attracting thymocytes and activated T cells but not B cells, macrophages, or neutrophils. It may also play a role in mediating the homing of lymphocytes to secondary lymphoid organs. CCL21 is a hi…	CCL21 has been implicated in various diseases, including cancer, autoimmune disorders, and infectious diseases. In cancer, CCL21 has been shown to promote tumor growth and metastasis by attracting immune cells that suppress the anti-tumor immune response. In autoimmune disorders, CCL21 has been found to be involved in the recruitment of autoreactive T cells to target tissues, leading to tissue da…	GO:0097026 dendritic cell dendrite assembly;GO:2000527 regulation of myeloid dendritic cell chemotaxis;GO:2000529 positive regulation of myeloid dendritic cell chemotaxis		Cancer-related genes:Candidate cancer biomarkers; Predicted secreted proteins			(M5883)NABA SECRETED FACTORS; (M5885)NABA MATRISOME ASSOCIATED; (M5889)NABA MATRISOME		1	1	0	1	0	1	1	0	0	0	1	0	0
SNORD45A	26805	symbol	H. sapiens	26805	H. sapiens	SNORD45A	small nucleolar RNA, C/D box 45A			GO:0006396 RNA processing;GO:0016070 RNA metabolic process;GO:0090304 nucleic acid metabolic process							0	0	0	0	0	0	0	0	0	0	0	0	0
