# Supplementary material for: ATG conjugation–dependent/independent mechanisms underlie lysosomal stress–induced TFEB regulation
Source: J Cell Biol. 2025 Aug 29;224(10):e202307079. doi: 10.1083/jcb.202307079 (PMC12396377; doi:10.1083/jcb.202307079)
Supplement: Table S3 — shows a list of siRNA used in this study. [file jcb_202307079_tables3.xlsx]

## Sheet: Mode l screening (Fig.S3A)
RefSeq Accession Number	Full Gene Name	Purchased from	Product Number	siRNA ID
	Silencer™ Select Negative Control No.1 siRNA	Thermo	4390843
NM_004939	DEAD (Asp-Glu-Ala-Asp) box polypeptide 1	Thermo		s4001	single siRNA
NM_001002255	small ubiquitin-like modifier 4	Thermo		s51835	single siRNA
NM_006827	transmembrane emp24-like trafficking protein 10 (yeast)	Thermo		s21600	single siRNA
NM_004481	UDP-N-acetyl-alpha-D-galactosamine:polypeptide N-acetylgalactosaminyltransferase 2 (GalNAc-T2)	Thermo		s5555	single siRNA
NM_002822	twinfilin, actin-binding protein, homolog 1 (Drosophila)	Thermo		s11494	single siRNA
NM_018085	importin 9	Thermo		s31301	single siRNA
NM_001207	basic transcription factor 3	Thermo		s2118	single siRNA
NM_001008397	glutathione peroxidase 8 (putative)	Thermo		s54628	single siRNA
NM_001618	poly (ADP-ribose) polymerase 1	Thermo		s1099	single siRNA
NM_020300	microsomal glutathione S-transferase 1	Thermo		s8757	single siRNA
NM_001002926	TWIST neighbor	Thermo		s48116	single siRNA
NM_002129	high-mobility group box 2	Thermo		s6649	single siRNA
NM_006010	arginine-rich, mutated in early stage tumors	Thermo		s15438	single siRNA
NM_173698	family with sequence similarity 133, member A	Thermo		s226231	single siRNA
NM_003663	CGG triplet repeat binding protein 1	Thermo		s16264	single siRNA
NM_023012	arginine/serine-rich coiled-coil 2	Thermo		s35220	single siRNA
NM_007006	nudix (nucleoside diphosphate linked moiety X)-type motif 21	Thermo		s21772	single siRNA
XM_938779	similar to chromobox homolog 3	Thermo		s57812	single siRNA
NM_017906	PAK1 interacting protein 1	Thermo		s29962	single siRNA
NM_001641	APEX nuclease (multifunctional DNA repair enzyme) 1	Thermo		s1446	single siRNA

## Sheet: Mode ll screening (Fig.S5B)
RefSeq Accession Number	Full Gene Name	Purchased from	Product Number	siRNA ID
	Silencer™ Select Negative Control No.1 siRNA	Thermo	4390843
NM_203385	ribonuclease/angiogenin inhibitor 1	Thermo		s12082	single siRNA
NM_003900	sequestosome 1	Thermo		s16961	single siRNA
NM_001009570	chaperonin containing TCP1, subunit 7 (eta)	Thermo		s20750	single siRNA
NM_001331	catenin (cadherin-associated protein), delta 1	Thermo		s3726	single siRNA
NM_003302	thyroid hormone receptor interactor 6	Thermo		s14404	single siRNA
NM_024625	zinc finger CCCH-type, antiviral 1	Thermo		s32274	single siRNA
NM_003418	CCHC-type zinc finger, nucleic acid binding protein	Thermo		s15018	single siRNA
NM_004595	spermine synthase	Thermo		s13175	single siRNA
NM_004078	cysteine and glycine-rich protein 1	Thermo		s3656	single siRNA
NM_003707	RuvB-like 1 (E. coli)	Thermo		s16369	single siRNA
NM_003909	copine III	Thermo		s17007	single siRNA
NM_000944	protein phosphatase 3 (formerly 2B), catalytic subunit, alpha isoform	Thermo		s10996	single siRNA
NM_002715	protein phosphatase 2, catalytic subunit, alpha isozyme	Thermo		s10957	single siRNA
NM_002940	ATP-binding cassette, sub-family E (OABP), member 1	Thermo		s12088	single siRNA
NM_014225	protein phosphatase 2 (formerly 2A), regulatory subunit A, alpha isoform	Thermo		s10964	single siRNA
NM_014390	staphylococcal nuclease and tudor domain containing 1	Thermo		s25749	single siRNA
NM_052879	La ribonucleoprotein domain family, member 4	Thermo		s41455	single siRNA
NM_005809	peroxiredoxin 2	Thermo		s13960	single siRNA
NM_004905	peroxiredoxin 6	Thermo		s18430	single siRNA
NM_015140	tubulin tyrosine ligase-like family, member 12	Thermo		s23192	single siRNA
NM_152925	copine I	Thermo		s17023	single siRNA
NM_000849	glutathione S-transferase mu 3 (brain)	Thermo		s6271	single siRNA
NM_020314	chromosome 16 open reading frame 62	Thermo		s32594	single siRNA
NM_000077	cyclin-dependent kinase inhibitor 2A (melanoma, p16, inhibits CDK4)	Thermo		s218	single siRNA
NM_005880	DnaJ (Hsp40) homolog, subfamily A, member 2	Thermo		s20124	single siRNA
NM_004253	phospholipase A2-activating protein	Thermo		s17934	single siRNA

## Sheet: indivdual siRNA
	Purchased from	Product number	sequence
siAPEX1	Thermo		CAGAUAUACUGUGCCUUCAtt
siTRIP6	Thermo		CUGUGAGAAUUGUUGCUCUtt
siCCT7	Thermo		CAUUCUCUAUGACAAGUUAtt
siRagC	Thermo		GUCUGAUGAUCACAAAAUA(#1) GGAGCAUUGAUAUACGUCA(#2) CAACUUCCACUGUUUCCGA(#3)
siRagD	Dharmacon	L-016120-00
siFLCN	Thermo		GAUAAAGAGACCUCCAUUA
siLuc	Sigma-Aldrich		UCGAAGUAUUCCGCGUACG
